# Supplementary material for: Wnt pathway in bone: knowledge structure and hot spots from 1993 to 2022
Source: Front Physiol. 2023 Nov 16;14:1279423. doi: 10.3389/fphys.2023.1279423 (PMC10687587; doi:10.3389/fphys.2023.1279423)
Supplement: Supplementary file 1 [file Table1.XLSX]

## Sheet: savedrecs
Title	Authors	Source Title	Publication Date	Publication Year	Volume	Issue	DOI	Total Citations	Average per Year	1900	1901	1902	1903	1904	1905	1906	1907	1908	1909	1910	1911	1912	1913	1914	1915	1916	1917	1918	1919	1920	1921	1922	1923	1924	1925	1926	1927	1928	1929	1930	1931	1932	1933	1934	1935	1936	1937	1938	1939
Stem cells, cancer, and cancer stem cells	Reya, T; Morrison, SJ; Clarke, MF; Weissman, IL	NATURE	NOV 01 2001	2001	414	6859	10.1038/35102167	7314	318	0	0	0	0	0	0	0	0	0	0	0	0	0	0	0	0	0	0	0	0	0	0	0	0	0	0	0	0	0	0	0	0	0	0	0	0	0	0	0	0
TGFβ signalling in context	Massague, Joan	NATURE REVIEWS MOLECULAR CELL BIOLOGY	OCT 2012	2012	13	10	10.1038/nrm3434	2185	182.08	0	0	0	0	0	0	0	0	0	0	0	0	0	0	0	0	0	0	0	0	0	0	0	0	0	0	0	0	0	0	0	0	0	0	0	0	0	0	0	0
LDL receptor-related protein 5 (LRP5) affects bone accrual and eye development	Gong, YQ; Slee, RB; Fukai, N; Rawadi, G; Roman-Roman, S; Reginato, AM; Wang, HW; Cundy, T; Glorieux, FH; Lev, D; Zacharin, M; Oexle, K; Marcelino, J; Suwairi, W; Heeger, S; Sabatakos, G; Apte, S; Adkins, WN; Allgrove, J; Arslan-Kirchner, M; Batch, JA; Beighton, P; Black, GCM; Boles, RG; Boon, LM; Borrone, C; Brunner, HG; Carle, GF; Dallapiccola, B; De Paepe, A; Floege, B; Halfhide, ML; Hall, B; H…	CELL	NOV 16 2001	2001	107	4	10.1016/S0092-8674(01)00571-2	1716	74.61	0	0	0	0	0	0	0	0	0	0	0	0	0	0	0	0	0	0	0	0	0	0	0	0	0	0	0	0	0	0	0	0	0	0	0	0	0	0	0	0
Wnt proteins are lipid-modified and can act as stem cell growth factors	Willert, K; Brown, JD; Danenberg, E; Duncan, AW; Weissman, IL; Reya, T; Yates, JR; Nusse, R	NATURE	MAY 22 2003	2003	423	6938	10.1038/nature01611	1708	81.33	0	0	0	0	0	0	0	0	0	0	0	0	0	0	0	0	0	0	0	0	0	0	0	0	0	0	0	0	0	0	0	0	0	0	0	0	0	0	0	0
Geometric cues for directing the differentiation of mesenchymal stem cells	Kilian, Kristopher A.; Bugarija, Branimir; Lahn, Bruce T.; Mrksich, Milan	PROCEEDINGS OF THE NATIONAL ACADEMY OF SCIENCES OF THE UNITED STATES OF AMERICA	MAR 16 2010	2010	107	11	10.1073/pnas.0903269107	1388	99.14	0	0	0	0	0	0	0	0	0	0	0	0	0	0	0	0	0	0	0	0	0	0	0	0	0	0	0	0	0	0	0	0	0	0	0	0	0	0	0	0
WNT signaling in bone homeostasis and disease: from human mutations to treatments	Baron, Roland; Kneissel, Michaela	NATURE MEDICINE	FEB 2013	2013	19	2	10.1038/nm.3074	1378	125.27	0	0	0	0	0	0	0	0	0	0	0	0	0	0	0	0	0	0	0	0	0	0	0	0	0	0	0	0	0	0	0	0	0	0	0	0	0	0	0	0
WNT and β-catenin signalling:: Diseases and therapies	Moon, RT; Kohn, AD; De Ferrari, GV; Kaykas, A	NATURE REVIEWS GENETICS	SEP 2004	2004	5	9	10.1038/nrg1427	1334	66.7	0	0	0	0	0	0	0	0	0	0	0	0	0	0	0	0	0	0	0	0	0	0	0	0	0	0	0	0	0	0	0	0	0	0	0	0	0	0	0	0
Wnt/β-catenin signaling in mesenchymal progenitors controls osteoblast and chondrocyte differentiation during vertebrate skeletogenesis	Day, TF; Guo, XZ; Garrett-Beal, L; Yang, YZ	DEVELOPMENTAL CELL	MAY 2005	2005	8	5	10.1016/j.devcel.2005.03.016	1295	68.16	0	0	0	0	0	0	0	0	0	0	0	0	0	0	0	0	0	0	0	0	0	0	0	0	0	0	0	0	0	0	0	0	0	0	0	0	0	0	0	0
High bone density due to a mutation in LDL-receptor-related protein 5	Boyden, LM; Mao, JH; Belsky, J; Mitzner, L; Farhi, A; Mitnick, MA; Wu, DQ; Insogna, K; Lifton, RP	NEW ENGLAND JOURNAL OF MEDICINE	MAY 16 2002	2002	346	20	10.1056/NEJMoa013444	1227	55.77	0	0	0	0	0	0	0	0	0	0	0	0	0	0	0	0	0	0	0	0	0	0	0	0	0	0	0	0	0	0	0	0	0	0	0	0	0	0	0	0
Canonical Wnt signaling in differentiated osteoblasts controls osteoclast differentiation	Glass, DA; Bialek, P; Ahn, JD; Starbuck, M; Patel, MS; Clevers, H; Taketo, MM; Long, FX; McMahon, AP; Lang, RA; Karsenty, G	DEVELOPMENTAL CELL	MAY 2005	2005	8	5	10.1016/j.devcel.2005.02.017	1202	63.26	0	0	0	0	0	0	0	0	0	0	0	0	0	0	0	0	0	0	0	0	0	0	0	0	0	0	0	0	0	0	0	0	0	0	0	0	0	0	0	0
TGF-β and BMP Signaling in Osteoblast Differentiation and Bone Formation	Chen, Guiqian; Deng, Chuxia; Li, Yi-Ping	INTERNATIONAL JOURNAL OF BIOLOGICAL SCIENCES	2012	2012	8	2	10.7150/ijbs.2929	1161	96.75	0	0	0	0	0	0	0	0	0	0	0	0	0	0	0	0	0	0	0	0	0	0	0	0	0	0	0	0	0	0	0	0	0	0	0	0	0	0	0	0
The role of the Wnt-signaling antagonist DKK1 in the development of osteolytic lesions in multiple myeloma	Tian, E; Zhan, FH; Walker, R; Rasmussen, E; Ma, YP; Barlogie, B; Shaughnessy, JD	NEW ENGLAND JOURNAL OF MEDICINE	DEC 25 2003	2003	349	26	10.1056/NEJMoa030847	1139	54.24	0	0	0	0	0	0	0	0	0	0	0	0	0	0	0	0	0	0	0	0	0	0	0	0	0	0	0	0	0	0	0	0	0	0	0	0	0	0	0	0
Signaling mechanisms of the epithelial-mesenchymal transition	Gonzalez, David M.; Medici, Damian	SCIENCE SIGNALING	SEP 23 2014	2014	7	344	10.1126/scisignal.2005189	1136	113.6	0	0	0	0	0	0	0	0	0	0	0	0	0	0	0	0	0	0	0	0	0	0	0	0	0	0	0	0	0	0	0	0	0	0	0	0	0	0	0	0
Regulation of bone mass by Wnt signaling	Krishnan, V; Bryant, HU; MacDougald, OA	JOURNAL OF CLINICAL INVESTIGATION	MAY 2006	2006	116	5	10.1172/JCI28551	1102	61.22	0	0	0	0	0	0	0	0	0	0	0	0	0	0	0	0	0	0	0	0	0	0	0	0	0	0	0	0	0	0	0	0	0	0	0	0	0	0	0	0
Sclerostin binds to LRP5/6 and antagonizes canonical Wnt signaling	Li, XF; Zhang, YZ; Kang, HS; Liu, WZ; Liu, P; Zhang, JG; Harris, SE; Wu, DQ	JOURNAL OF BIOLOGICAL CHEMISTRY	MAY 20 2005	2005	280	20	10.1074/jbc.M413274200	1055	55.53	0	0	0	0	0	0	0	0	0	0	0	0	0	0	0	0	0	0	0	0	0	0	0	0	0	0	0	0	0	0	0	0	0	0	0	0	0	0	0	0
Dickkopf-1 is a master regulator of joint remodeling	Diarra, Danielle; Stolina, Marina; Polzer, Karin; Zwerina, Jochen; Ominsky, Michael S.; Dwyer, Denise; Korb, Adelheid; Smolen, Josef; Hoffmann, Markus; Scheinecker, Clemens; van der Heide, Desiree; Landewe, Robert; Lacey, Dave; Richards, William G.; Schett, Georg	NATURE MEDICINE	FEB 2007	2007	13	2	10.1038/nm1538	1012	59.53	0	0	0	0	0	0	0	0	0	0	0	0	0	0	0	0	0	0	0	0	0	0	0	0	0	0	0	0	0	0	0	0	0	0	0	0	0	0	0	0
Mechanical stimulation of bone <i>in vivo</i> reduces osteocyte expression of Sost/sclerostin	Robling, Alexander G.; Niziolek, Paul J.; Baldridge, Lee A.; Condon, Keith W.; Allen, Matthew R.; Alam, Imranul; Mantila, Sara M.; Gluhak-Heinrich, Jelica; Bellido, Teresita M.; Harris, Stephen E.; Turner, Charles H.	JOURNAL OF BIOLOGICAL CHEMISTRY	FEB 29 2008	2008	283	9	10.1074/jbc.M705092200	958	59.88	0	0	0	0	0	0	0	0	0	0	0	0	0	0	0	0	0	0	0	0	0	0	0	0	0	0	0	0	0	0	0	0	0	0	0	0	0	0	0	0
Comparative characteristics of mesenchymal stem cells from human bone marrow, adipose tissue, and umbilical cord blood	Wagner, W; Wein, F; Seckinger, A; Frankhauser, M; Wirkner, U; Krause, U; Blake, J; Schwager, C; Eckstein, V; Ansorge, W; Ho, AD	EXPERIMENTAL HEMATOLOGY	NOV 2005	2005	33	11	10.1016/j.exphem.2005.07.003	956	50.32	0	0	0	0	0	0	0	0	0	0	0	0	0	0	0	0	0	0	0	0	0	0	0	0	0	0	0	0	0	0	0	0	0	0	0	0	0	0	0	0
Forming functional fat: a growing understanding of adipocyte differentiation	Cristancho, Ana G.; Lazar, Mitchell A.	NATURE REVIEWS MOLECULAR CELL BIOLOGY	NOV 2011	2011	12	11	10.1038/nrm3198	943	72.54	0	0	0	0	0	0	0	0	0	0	0	0	0	0	0	0	0	0	0	0	0	0	0	0	0	0	0	0	0	0	0	0	0	0	0	0	0	0	0	0
Tissue repair and stem cell renewal in carcinogenesis	Beachy, PA; Karhadkar, SS; Berman, DM	NATURE	NOV 18 2004	2004	432	7015	10.1038/nature03100	941	47.05	0	0	0	0	0	0	0	0	0	0	0	0	0	0	0	0	0	0	0	0	0	0	0	0	0	0	0	0	0	0	0	0	0	0	0	0	0	0	0	0
Canonical WNT signaling promotes osteogenesis by directly stimulating <i>Runx2</i> gene expression	Gaur, T; Lengner, CJ; Hovhannisyan, H; Bhat, RA; Bodine, PVN; Komm, BS; Javed, A; van Wijnen, AJ; Stein, JL; Stein, GS; Lian, JB	JOURNAL OF BIOLOGICAL CHEMISTRY	SEP 30 2005	2005	280	39	10.1074/jbc.M500608200	900	47.37	0	0	0	0	0	0	0	0	0	0	0	0	0	0	0	0	0	0	0	0	0	0	0	0	0	0	0	0	0	0	0	0	0	0	0	0	0	0	0	0
TGF-β and BMP signaling in osteoblast, skeletal development, and bone formation, homeostasis and disease	Wu, Mengrui; Chen, Guiqian; Li, Yi-Ping	BONE RESEARCH	APR 26 2016	2016	4		10.1038/boneres.2016.9	899	112.38	0	0	0	0	0	0	0	0	0	0	0	0	0	0	0	0	0	0	0	0	0	0	0	0	0	0	0	0	0	0	0	0	0	0	0	0	0	0	0	0
Canonical Wnt/β-catenin signaling prevents osteoblasts from differentiating into chondrocytes	Hill, TP; Später, D; Taketo, MM; Birchmeier, W; Hartmann, C	DEVELOPMENTAL CELL	MAY 2005	2005	8	5	10.1016/j.devcel.2005.02.013	873	45.95	0	0	0	0	0	0	0	0	0	0	0	0	0	0	0	0	0	0	0	0	0	0	0	0	0	0	0	0	0	0	0	0	0	0	0	0	0	0	0	0
Genome-wide meta-analysis identifies 56 bone mineral density loci and reveals 14 loci associated with risk of fracture	Estrada, Karol; Styrkarsdottir, Unnur; Evangelou, Evangelos; Hsu, Yi-Hsiang; Duncan, Emma L.; Ntzani, Evangelia E.; Oei, Ling; Albagha, Omar M. E.; Amin, Najaf; Kemp, John P.; Koller, Daniel L.; Li, Guo; Liu, Ching-Ti; Minster, Ryan L.; Moayyeri, Alireza; Vandenput, Liesbeth; Willner, Dana; Xiao, Su-Mei; Yerges-Armstrong, Laura M.; Zheng, Hou-Feng; Alonso, Nerea; Eriksson, Joel; Kammerer, Candace…	NATURE GENETICS	MAY 2012	2012	44	5	10.1038/ng.2249	871	72.58	0	0	0	0	0	0	0	0	0	0	0	0	0	0	0	0	0	0	0	0	0	0	0	0	0	0	0	0	0	0	0	0	0	0	0	0	0	0	0	0
<i>Cbfa1</i>-independent decrease in osteoblast proliferation, osteopenia, and persistent embryonic eye vascularization in mice deficient in Lrp5, a Wnt coreceptor	Kato, M; Patel, MS; Levasseur, R; Lobov, I; Chang, BHJ; Glass, DA; Hartmann, C; Li, L; Hwang, TH; Brayton, CF; Lang, RA; Karsenty, G; Chan, L	JOURNAL OF CELL BIOLOGY	APR 15 2002	2002	157	2	10.1083/jcb.200201089	871	39.59	0	0	0	0	0	0	0	0	0	0	0	0	0	0	0	0	0	0	0	0	0	0	0	0	0	0	0	0	0	0	0	0	0	0	0	0	0	0	0	0
Romosozumab Treatment in Postmenopausal Women with Osteoporosis	Cosman, F.; Crittenden, D. B.; Adachi, J. D.; Binkley, N.; Czerwinski, E.; Ferrari, S.; Hofbauer, L. C.; Lau, E.; Lewiecki, E. M.; Miyauchi, A.; Zerbini, C. A. F.; Milmont, C. E.; Chen, L.; Maddox, J.; Meisner, P. D.; Libanati, C.; Grauer, A.	NEW ENGLAND JOURNAL OF MEDICINE	OCT 20 2016	2016	375	16	10.1056/NEJMoa1607948	845	105.63	0	0	0	0	0	0	0	0	0	0	0	0	0	0	0	0	0	0	0	0	0	0	0	0	0	0	0	0	0	0	0	0	0	0	0	0	0	0	0	0
BMP-7 IS AN INDUCER OF NEPHROGENESIS, AND IS ALSO REQUIRED FOR EYE DEVELOPMENT AND SKELETAL PATTERNING	LUO, G; HOFMANN, C; BRONCKERS, ALJJ; SOHOCKI, M; BRADLEY, A; KARSENTY, G	GENES & DEVELOPMENT	NOV 15 1995	1995	9	22	10.1101/gad.9.22.2808	837	28.86	0	0	0	0	0	0	0	0	0	0	0	0	0	0	0	0	0	0	0	0	0	0	0	0	0	0	0	0	0	0	0	0	0	0	0	0	0	0	0	0
Stage-Specific Optimization of Activin/Nodal and BMP Signaling Promotes Cardiac Differentiation of Mouse and Human Pluripotent Stem Cell Lines	Kattman, Steven J.; Witty, Alec D.; Gagliardi, Mark; Dubois, Nicole C.; Niapour, Maryam; Hotta, Akitsu; Ellis, James; Keller, Gordon	CELL STEM CELL	FEB 4 2011	2011	8	2	10.1016/j.stem.2010.12.008	833	64.08	0	0	0	0	0	0	0	0	0	0	0	0	0	0	0	0	0	0	0	0	0	0	0	0	0	0	0	0	0	0	0	0	0	0	0	0	0	0	0	0
LDL receptor-related proteins 5 and 6 in Wnt/β-catenin signaling:: Arrows point the way	He, X; Semenov, M; Tamai, K; Zeng, X	DEVELOPMENT	APR 2004	2004	131	8	10.1242/dev.01117	829	41.45	0	0	0	0	0	0	0	0	0	0	0	0	0	0	0	0	0	0	0	0	0	0	0	0	0	0	0	0	0	0	0	0	0	0	0	0	0	0	0	0
Adult mesenchymal stem cells: characterization, differentiation, and application in cell and gene therapy	Baksh, D; Song, L; Tuan, RS	JOURNAL OF CELLULAR AND MOLECULAR MEDICINE	JUL-SEP 2004	2004	8	3	10.1111/j.1582-4934.2004.tb00320.x	814	40.7	0	0	0	0	0	0	0	0	0	0	0	0	0	0	0	0	0	0	0	0	0	0	0	0	0	0	0	0	0	0	0	0	0	0	0	0	0	0	0	0
The control of chondrogenesis	Goldring, MB; Tsuchimochi, K; Ijiri, K	JOURNAL OF CELLULAR BIOCHEMISTRY	JAN 1 2006	2006	97	1	10.1002/jcb.20652	806	44.78	0	0	0	0	0	0	0	0	0	0	0	0	0	0	0	0	0	0	0	0	0	0	0	0	0	0	0	0	0	0	0	0	0	0	0	0	0	0	0	0
Comparison of proliferative and multilineage differentiation potential of human mesenchymal stem cells derived from umbilical cord and bone marrow	Baksh, Dolores; Yao, Raphael; Tuan, Rocky S.	STEM CELLS	JUN 2007	2007	25	6	10.1634/stemcells.2006-0709	802	47.18	0	0	0	0	0	0	0	0	0	0	0	0	0	0	0	0	0	0	0	0	0	0	0	0	0	0	0	0	0	0	0	0	0	0	0	0	0	0	0	0
Distinct roles for Hedgehog and canonical Wnt signaling in specification, differentiation and maintenance of osteoblast progenitors	Rodda, Stephen J.; McMahon, Andrew P.	DEVELOPMENT	AUG 15 2006	2006	133	16	10.1242/dev.02480	791	43.94	0	0	0	0	0	0	0	0	0	0	0	0	0	0	0	0	0	0	0	0	0	0	0	0	0	0	0	0	0	0	0	0	0	0	0	0	0	0	0	0
From Estrogen-Centric to Aging and Oxidative Stress: A Revised Perspective of the Pathogenesis of Osteoporosis	Manolagas, Stavros C.	ENDOCRINE REVIEWS	JUN 2010	2010	31	3	10.1210/er.2009-0024	780	55.71	0	0	0	0	0	0	0	0	0	0	0	0	0	0	0	0	0	0	0	0	0	0	0	0	0	0	0	0	0	0	0	0	0	0	0	0	0	0	0	0
Building strong bones: molecular regulation of the osteoblast lineage	Long, Fanxin	NATURE REVIEWS MOLECULAR CELL BIOLOGY	JAN 2012	2012	13	1	10.1038/nrm3254	772	64.33	0	0	0	0	0	0	0	0	0	0	0	0	0	0	0	0	0	0	0	0	0	0	0	0	0	0	0	0	0	0	0	0	0	0	0	0	0	0	0	0
Romosozumab in Postmenopausal Women with Low Bone Mineral Density	McClung, Michael R.; Grauer, Andreas; Boonen, Steven; Bolognese, Michael A.; Brown, Jacques P.; Diez-Perez, Adolfo; Langdahl, Bente L.; Reginster, Jean-Yves; Zanchetta, Jose R.; Wasserman, Scott M.; Katz, Leonid; Maddox, Judy; Yang, Yu-Ching; Libanati, Cesar; Bone, Henry G.	NEW ENGLAND JOURNAL OF MEDICINE	JAN 30 2014	2014	370	5	10.1056/NEJMoa1305224	767	76.7	0	0	0	0	0	0	0	0	0	0	0	0	0	0	0	0	0	0	0	0	0	0	0	0	0	0	0	0	0	0	0	0	0	0	0	0	0	0	0	0
Function and biological roles of the Dickkopf family of Wnt modulators	Niehrs, C.	ONCOGENE	DEC 4 2006	2006	25	57	10.1038/sj.onc.1210054	766	42.56	0	0	0	0	0	0	0	0	0	0	0	0	0	0	0	0	0	0	0	0	0	0	0	0	0	0	0	0	0	0	0	0	0	0	0	0	0	0	0	0
Osteocytes, mechanosensing and Wnt signaling	Bonewald, Lynda F.; Johnson, Mark L.	BONE	APR 2008	2008	42	4	10.1016/j.bone.2007.12.224	759	47.44	0	0	0	0	0	0	0	0	0	0	0	0	0	0	0	0	0	0	0	0	0	0	0	0	0	0	0	0	0	0	0	0	0	0	0	0	0	0	0	0
Signaling cross-talk between TGF-β/BMP and other pathways	Guo, Xing; Wang, Xiao-Fan	CELL RESEARCH	JAN 2009	2009	19	1	10.1038/cr.2008.302	735	49	0	0	0	0	0	0	0	0	0	0	0	0	0	0	0	0	0	0	0	0	0	0	0	0	0	0	0	0	0	0	0	0	0	0	0	0	0	0	0	0
Can we safely target the WNT pathway?	Kahn, Michael	NATURE REVIEWS DRUG DISCOVERY	JUL 2014	2014	13	7	10.1038/nrd4233	733	73.3	0	0	0	0	0	0	0	0	0	0	0	0	0	0	0	0	0	0	0	0	0	0	0	0	0	0	0	0	0	0	0	0	0	0	0	0	0	0	0	0
Regulation of osteoblastogenesis and bone mass by Wnt10b	Bennett, CN; Longo, KA; Wright, WS; Suva, LJ; Lane, TF; Hankenson, KD; MacDougald, OA	PROCEEDINGS OF THE NATIONAL ACADEMY OF SCIENCES OF THE UNITED STATES OF AMERICA	MAR 1 2005	2005	102	9	10.1073/pnas.0408742102	685	36.05	0	0	0	0	0	0	0	0	0	0	0	0	0	0	0	0	0	0	0	0	0	0	0	0	0	0	0	0	0	0	0	0	0	0	0	0	0	0	0	0
Formation and function of Spemann's organizer	Harland, R; Gerhart, J	ANNUAL REVIEW OF CELL AND DEVELOPMENTAL BIOLOGY	1997	1997	13		10.1146/annurev.cellbio.13.1.611	672	24.89	0	0	0	0	0	0	0	0	0	0	0	0	0	0	0	0	0	0	0	0	0	0	0	0	0	0	0	0	0	0	0	0	0	0	0	0	0	0	0	0
Interleukin-22 promotes intestinal-stem-cell-mediated epithelial regeneration	Lindemans, Caroline A.; Calafiore, Marco; Mertelsmann, Anna M.; O'Connor, Margaret H.; Dudakov, Jarrod A.; Jenq, Robert R.; Velardi, Enrico; Young, Lauren F.; Smith, Odette M.; Lawrence, Gillian; Ivanov, Juliet A.; Fu, Ya-Yuan; Takashima, Shuichiro; Hua, Guoqiang; Martin, Maria L.; O'Rourke, Kevin P.; Lo, Yuan-Hung; Mokry, Michal; Romera-Hernandez, Monica; Cupedo, Tom; Dow, Lukas E.; Nieuwenhuis,…	NATURE	DEC 24 2015	2015	528	7583	10.1038/nature16460	666	74	0	0	0	0	0	0	0	0	0	0	0	0	0	0	0	0	0	0	0	0	0	0	0	0	0	0	0	0	0	0	0	0	0	0	0	0	0	0	0	0
BMP-2 controls alkaline phosphatase expression and osteoblast mineralization by a Wnt autocrine loop	Rawadi, G; Vayssière, B; Dunn, F; Baron, R; Roman-Roman, S	JOURNAL OF BONE AND MINERAL RESEARCH	OCT 2003	2003	18	10	10.1359/jbmr.2003.18.10.1842	635	30.24	0	0	0	0	0	0	0	0	0	0	0	0	0	0	0	0	0	0	0	0	0	0	0	0	0	0	0	0	0	0	0	0	0	0	0	0	0	0	0	0
Integration of Notch and Wnt signaling in hematopoietic stem cell maintenance	Duncan, AW; Rattis, FM; DiMascio, LN; Congdon, KL; Pazianos, G; Zhao, C; Yoon, K; Cook, JM; Willert, K; Gaiano, N; Reya, T	NATURE IMMUNOLOGY	MAR 2005	2005	6	3	10.1038/ni1164	634	33.37	0	0	0	0	0	0	0	0	0	0	0	0	0	0	0	0	0	0	0	0	0	0	0	0	0	0	0	0	0	0	0	0	0	0	0	0	0	0	0	0
Signaling networks guiding epithelial-mesenchymal transitions during embryogenesis and cancer progression	Moustakas, Aristidis; Heldin, Carl-Henrik	CANCER SCIENCE	OCT 2007	2007	98	10	10.1111/j.1349-7006.2007.00550.x	633	37.24	0	0	0	0	0	0	0	0	0	0	0	0	0	0	0	0	0	0	0	0	0	0	0	0	0	0	0	0	0	0	0	0	0	0	0	0	0	0	0	0
Lrp5 Controls Bone Formation by Inhibiting Serotonin Synthesis in the Duodenum	Yadav, Vijay K.; Ryu, Je-Hwang; Suda, Nina; Tanaka, Kenji F.; Gingrich, Jay A.; Schuetz, Guenther; Glorieux, Francis H.; Chiang, Cherie Y.; Zajac, Jeffrey D.; Insogna, Karl L.; Mann, J. John; Hen, Rene; Ducy, Patricia; Karsenty, Gerard	CELL	NOV 28 2008	2008	135	5	10.1016/j.cell.2008.09.059	621	38.81	0	0	0	0	0	0	0	0	0	0	0	0	0	0	0	0	0	0	0	0	0	0	0	0	0	0	0	0	0	0	0	0	0	0	0	0	0	0	0	0
Wnt signaling in osteoblasts and bone diseases	Westendorf, JJ; Kahler, RA; Schroeder, TM	GENE	OCT 27 2004	2004	341		10.1016/j.gene.2004.06.044	617	30.85	0	0	0	0	0	0	0	0	0	0	0	0	0	0	0	0	0	0	0	0	0	0	0	0	0	0	0	0	0	0	0	0	0	0	0	0	0	0	0	0
Interactions between Sox9 and β-catenin control chondrocyte differentiation	Akiyama, H; Lyons, JP; Mori-Akiyama, Y; Yang, XH; Zhang, R; Zhang, ZP; Deng, JM; Taketo, MM; Nakamura, T; Behringer, RR; McCrea, PD; de Crombrugghe, B	GENES & DEVELOPMENT	MAY 1 2004	2004	18	9	10.1101/gad.1171104	613	30.65	0	0	0	0	0	0	0	0	0	0	0	0	0	0	0	0	0	0	0	0	0	0	0	0	0	0	0	0	0	0	0	0	0	0	0	0	0	0	0	0
Sonic hedgehog signaling is essential for hair development	St-Jacques, B; Dassule, HR; Karavanova, I; Botchkarev, VA; Li, J; Danielian, PS; McMahon, JA; Lewis, PM; Paus, R; McMahon, AP	CURRENT BIOLOGY	SEP 24 1998	1998	8	19	10.1016/S0960-9822(98)70443-9	610	23.46	0	0	0	0	0	0	0	0	0	0	0	0	0	0	0	0	0	0	0	0	0	0	0	0	0	0	0	0	0	0	0	0	0	0	0	0	0	0	0	0
Wnt-5a inhibits the canonical Wnt pathway by promoting GSK-3-independent β-catenin degradation	Topol, L; Jiang, XY; Choi, H; Garrett-Beal, L; Carolan, PJ; Yang, YZ	JOURNAL OF CELL BIOLOGY	SEP 1 2003	2003	162	5	10.1083/jcb.200303158	601	28.62	0	0	0	0	0	0	0	0	0	0	0	0	0	0	0	0	0	0	0	0	0	0	0	0	0	0	0	0	0	0	0	0	0	0	0	0	0	0	0	0
WNT signaling pathway and stem cell signaling network	Katoh, Masuko; Katoh, Masaru	CLINICAL CANCER RESEARCH	JUL 15 2007	2007	13	14	10.1158/1078-0432.CCR-06-2316	598	35.18	0	0	0	0	0	0	0	0	0	0	0	0	0	0	0	0	0	0	0	0	0	0	0	0	0	0	0	0	0	0	0	0	0	0	0	0	0	0	0	0
SOST is a ligand for LRP5/LRP6 and a Wnt signaling inhibitor	Semënov, M; Tamai, K; Xi, H	JOURNAL OF BIOLOGICAL CHEMISTRY	JUL 22 2005	2005	280	29	10.1074/jbc.M504308200	588	30.95	0	0	0	0	0	0	0	0	0	0	0	0	0	0	0	0	0	0	0	0	0	0	0	0	0	0	0	0	0	0	0	0	0	0	0	0	0	0	0	0
Single-Dose, Placebo-Controlled, Randomized Study of AMG 785, a Sclerostin Monoclonal Antibody	Padhi, Desmond; Jang, Graham; Stouch, Brian; Fang, Liang; Posvar, Edward	JOURNAL OF BONE AND MINERAL RESEARCH	JAN 2011	2011	26	1	10.1002/jbmr.173	583	44.85	0	0	0	0	0	0	0	0	0	0	0	0	0	0	0	0	0	0	0	0	0	0	0	0	0	0	0	0	0	0	0	0	0	0	0	0	0	0	0	0
Subtypes of breast cancer show preferential site of relapse	Smid, Marcel; Wang, Yixin; Zhang, Yi; Sieuwerts, Anieta M.; Yu, Jack; Klijn, Jan G. M.; Foekens, John A.; Martens, John W. M.	CANCER RESEARCH	MAY 1 2008	2008	68	9	10.1158/0008-5472.CAN-07-5644	575	35.94	0	0	0	0	0	0	0	0	0	0	0	0	0	0	0	0	0	0	0	0	0	0	0	0	0	0	0	0	0	0	0	0	0	0	0	0	0	0	0	0
Genetic Interaction of PGE2 and Wnt Signaling Regulates Developmental Specification of Stem Cells and Regeneration	Goessling, Wolfram; North, Trista E.; Loewer, Sabine; Lord, Allegra M.; Lee, Sang; Stoick-Cooper, Cristi L.; Weidinger, Gilbert; Puder, Mark; Daley, George Q.; Moon, Randall T.; Zon, Leonard I.	CELL	MAR 20 2009	2009	136	6	10.1016/j.cell.2009.01.015	556	37.07	0	0	0	0	0	0	0	0	0	0	0	0	0	0	0	0	0	0	0	0	0	0	0	0	0	0	0	0	0	0	0	0	0	0	0	0	0	0	0	0
Self-renewal and cancer of the gut: Two sides of a coin	Radtke, F; Clevers, H	SCIENCE	MAR 25 2005	2005	307	5717	10.1126/science.1104815	552	29.05	0	0	0	0	0	0	0	0	0	0	0	0	0	0	0	0	0	0	0	0	0	0	0	0	0	0	0	0	0	0	0	0	0	0	0	0	0	0	0	0
Sequential roles of Hedgehog and Wnt signaling in osteoblast development	Hu, HL; Hilton, MJ; Tu, XL; Yu, K; Ornitz, DM; Long, F	DEVELOPMENT	JAN 2005	2005	132	1	10.1242/dev.01564	530	27.89	0	0	0	0	0	0	0	0	0	0	0	0	0	0	0	0	0	0	0	0	0	0	0	0	0	0	0	0	0	0	0	0	0	0	0	0	0	0	0	0
Cyclic dermal BMP signalling regulates stem cell activation during hair regeneration	Plikus, Maksim V.; Mayer, Julie Ann; de la Cruz, Damon; Baker, Ruth E.; Maini, Philip K.; Maxson, Robert; Chuong, Cheng-Ming	NATURE	JAN 17 2008	2008	451	7176	10.1038/nature06457	525	32.81	0	0	0	0	0	0	0	0	0	0	0	0	0	0	0	0	0	0	0	0	0	0	0	0	0	0	0	0	0	0	0	0	0	0	0	0	0	0	0	0
RNA-Seq of single prostate CTCs implicates noncanonical Wnt signaling in antiandrogen resistance	Miyamoto, David T.; Zheng, Yu; Wittner, Ben S.; Lee, Richard J.; Zhu, Huili; Broderick, Katherine T.; Desai, Rushil; Fox, Douglas B.; Brannigan, Brian W.; Trautwein, Julie; Arora, Kshitij S.; Desai, Niyati; Dahl, Douglas M.; Sequist, Lecia V.; Smith, Matthew R.; Kapur, Ravi; Wu, Chin-Lee; Shioda, Toshi; Ramaswamy, Sridhar; Ting, David T.; Toner, Mehmet; Maheswaran, Shyamala; Haber, Daniel A.	SCIENCE	SEP 18 2015	2015	349	6254	10.1126/science.aab0917	523	58.11	0	0	0	0	0	0	0	0	0	0	0	0	0	0	0	0	0	0	0	0	0	0	0	0	0	0	0	0	0	0	0	0	0	0	0	0	0	0	0	0
Functions of heparan sulfate proteoglycans in cell signaling during development	Lin, XH	DEVELOPMENT	DEC 2004	2004	131	24	10.1242/dev.01522	512	25.6	0	0	0	0	0	0	0	0	0	0	0	0	0	0	0	0	0	0	0	0	0	0	0	0	0	0	0	0	0	0	0	0	0	0	0	0	0	0	0	0
Epithelial repair mechanisms in the lung	Crosby, Lynn M.; Waters, Christopher M.	AMERICAN JOURNAL OF PHYSIOLOGY-LUNG CELLULAR AND MOLECULAR PHYSIOLOGY	JUN 2010	2010	298	6	10.1152/ajplung.00361.2009	497	35.5	0	0	0	0	0	0	0	0	0	0	0	0	0	0	0	0	0	0	0	0	0	0	0	0	0	0	0	0	0	0	0	0	0	0	0	0	0	0	0	0
Heart valve development - Endothelial cell signaling and differentiation	Armstrong, EJ; Bischoff, J	CIRCULATION RESEARCH	SEP 3 2004	2004	95	5	10.1161/01.RES.0000141146.95728.da	495	24.75	0	0	0	0	0	0	0	0	0	0	0	0	0	0	0	0	0	0	0	0	0	0	0	0	0	0	0	0	0	0	0	0	0	0	0	0	0	0	0	0
Essential role of β-catenin in postnatal bone acquisition	Holmen, SL; Zylstra, CR; Mukherjee, A; Sigler, RE; Faugere, MC; Bouxsein, ML; Deng, LF; Clemens, TL; Williams, BO	JOURNAL OF BIOLOGICAL CHEMISTRY	JUN 3 2005	2005	280	22	10.1074/jbc.M501900200	487	25.63	0	0	0	0	0	0	0	0	0	0	0	0	0	0	0	0	0	0	0	0	0	0	0	0	0	0	0	0	0	0	0	0	0	0	0	0	0	0	0	0
Molecular Mechanisms of Vitamin D Action	Haussler, Mark R.; Whitfield, G. Kerr; Kaneko, Ichiro; Haussler, Carol A.; Hsieh, David; Hsieh, Jui-Cheng; Jurutka, Peter W.	CALCIFIED TISSUE INTERNATIONAL	FEB 2013	2013	92	2	10.1007/s00223-012-9619-0	485	44.09	0	0	0	0	0	0	0	0	0	0	0	0	0	0	0	0	0	0	0	0	0	0	0	0	0	0	0	0	0	0	0	0	0	0	0	0	0	0	0	0
Sclerostin Mediates Bone Response to Mechanical Unloading Through Antagonizing Wnt/β-Catenin Signaling	Lin, Chuwen; Jiang, Xuan; Dai, Zhongquan; Guo, Xizhi; Weng, Tujun; Wang, Jun; Li, Yinghui; Feng, Guoyin; Gao, Xiang; He, Lin	JOURNAL OF BONE AND MINERAL RESEARCH	OCT 2009	2009	24	10	10.1359/JBMR.090411	485	32.33	0	0	0	0	0	0	0	0	0	0	0	0	0	0	0	0	0	0	0	0	0	0	0	0	0	0	0	0	0	0	0	0	0	0	0	0	0	0	0	0
Prevention and treatment of postmenopausal osteoporosis	Tella, Sri Harsha; Gallagher, J. Christopher	JOURNAL OF STEROID BIOCHEMISTRY AND MOLECULAR BIOLOGY	JUL 2014	2014	142		10.1016/j.jsbmb.2013.09.008	484	48.4	0	0	0	0	0	0	0	0	0	0	0	0	0	0	0	0	0	0	0	0	0	0	0	0	0	0	0	0	0	0	0	0	0	0	0	0	0	0	0	0
Signalling networks regulating dental development	Thesleff, I; Sharpe, P	MECHANISMS OF DEVELOPMENT	OCT 1997	1997	67	2	10.1016/S0925-4773(97)00115-9	483	17.89	0	0	0	0	0	0	0	0	0	0	0	0	0	0	0	0	0	0	0	0	0	0	0	0	0	0	0	0	0	0	0	0	0	0	0	0	0	0	0	0
TSH is a negative regulator of skeletal remodeling	Abe, E; Marians, RC; Yu, WQ; Wu, XB; Ando, T; Li, YN; Iqbal, J; Eldeiry, L; Rajendren, G; Blair, HC; Davies, TF; Zaidi, M	CELL	OCT 17 2003	2003	115	2	10.1016/S0092-8674(03)00771-2	478	22.76	0	0	0	0	0	0	0	0	0	0	0	0	0	0	0	0	0	0	0	0	0	0	0	0	0	0	0	0	0	0	0	0	0	0	0	0	0	0	0	0
WNT/TCF Signaling through LEF1 and HOXB9 Mediates Lung Adenocarcinoma Metastasis	Nguyen, Don X.; Chiang, Anne C.; Zhang, Xiang H. -F.; Kim, Juliet Y.; Kris, Mark G.; Ladanyi, Marc; Gerald, William L.; Massague, Joan	CELL	JUL 10 2009	2009	138	1	10.1016/j.cell.2009.04.030	476	31.73	0	0	0	0	0	0	0	0	0	0	0	0	0	0	0	0	0	0	0	0	0	0	0	0	0	0	0	0	0	0	0	0	0	0	0	0	0	0	0	0
Beyond Wnt inhibition: new functions of secreted Frizzled-related proteins in development and disease	Bovolenta, Paola; Esteve, Pilar; Ruiz, Jose Maria; Cisneros, Elsa; Lopez-Rios, Javier	JOURNAL OF CELL SCIENCE	MAR 15 2008	2008	121	6	10.1242/jcs.026096	465	29.06	0	0	0	0	0	0	0	0	0	0	0	0	0	0	0	0	0	0	0	0	0	0	0	0	0	0	0	0	0	0	0	0	0	0	0	0	0	0	0	0
Metastatic Latency and Immune Evasion through Autocrine Inhibition of WNT	Malladi, Srinivas; Macalinao, Danilo G.; Jin, Xin; He, Lan; Basnet, Harihar; Zou, Yilong; de Stanchina, Elisa; Massague, Joan	CELL	MAR 24 2016	2016	165	1	10.1016/j.cell.2016.02.025	461	57.63	0	0	0	0	0	0	0	0	0	0	0	0	0	0	0	0	0	0	0	0	0	0	0	0	0	0	0	0	0	0	0	0	0	0	0	0	0	0	0	0
Wnt 3a promotes proliferation and suppresses osteogenic differentiation of adult human mesenchymal stem cells	Boland, GM; Perkins, G; Hall, DJ; Tuan, RS	JOURNAL OF CELLULAR BIOCHEMISTRY	DEC 15 2004	2004	93	6	10.1002/jcb.20284	460	23	0	0	0	0	0	0	0	0	0	0	0	0	0	0	0	0	0	0	0	0	0	0	0	0	0	0	0	0	0	0	0	0	0	0	0	0	0	0	0	0
CD133: molecule of the moment	Mizrak, D.; Brittan, M.; Alison, M. R.	JOURNAL OF PATHOLOGY	JAN 2008	2008	214	1	10.1002/path.2283	457	28.56	0	0	0	0	0	0	0	0	0	0	0	0	0	0	0	0	0	0	0	0	0	0	0	0	0	0	0	0	0	0	0	0	0	0	0	0	0	0	0	0
Cellular mechanisms of bone remodeling	Eriksen, Erik Fink	REVIEWS IN ENDOCRINE & METABOLIC DISORDERS	DEC 2010	2010	11	4	10.1007/s11154-010-9153-1	456	32.57	0	0	0	0	0	0	0	0	0	0	0	0	0	0	0	0	0	0	0	0	0	0	0	0	0	0	0	0	0	0	0	0	0	0	0	0	0	0	0	0
Characterization and isolation of stem cell-enriched human hair follicle bulge cells	Ohyama, M; Terunuma, A; Tock, CL; Radonovich, MF; Pise-Masison, CA; Hopping, SB; Brady, JN; Udey, MC; Vogel, JC	JOURNAL OF CLINICAL INVESTIGATION	JAN 2006	2006	116	1	10.1172/JCI26043	456	25.33	0	0	0	0	0	0	0	0	0	0	0	0	0	0	0	0	0	0	0	0	0	0	0	0	0	0	0	0	0	0	0	0	0	0	0	0	0	0	0	0
Diagnosis and Treatment of Hip and Knee Osteoarthritis A Review	Katz, Jeffrey N.; Arant, Kaetlyn R.; Loeser, Richard F.	JAMA-JOURNAL OF THE AMERICAN MEDICAL ASSOCIATION	FEB 9 2021	2021	325	6	10.1001/jama.2020.22171	455	151.67	0	0	0	0	0	0	0	0	0	0	0	0	0	0	0	0	0	0	0	0	0	0	0	0	0	0	0	0	0	0	0	0	0	0	0	0	0	0	0	0
Notch signaling maintains bone marrow mesenchymal progenitors by suppressing osteoblast differentiation	Hilton, Matthew J.; Tu, Xiaolin; Wu, Ximei; Bai, Shuting; Zhao, Haibo; Kobayashi, Tatsuya; Kronenberg, Henry M.; Teitelbaum, Steven L.; Ross, F. Patrick; Kopan, Raphael; Long, Fanxin	NATURE MEDICINE	MAR 2008	2008	14	3	10.1038/nm1716	455	28.44	0	0	0	0	0	0	0	0	0	0	0	0	0	0	0	0	0	0	0	0	0	0	0	0	0	0	0	0	0	0	0	0	0	0	0	0	0	0	0	0
Minireview:: Targeting the Wnt/β-catenin pathway to regulate bone formation in the adult skeleton	Baron, Roland; Rawadi, Georges	ENDOCRINOLOGY	JUN 2007	2007	148	6	10.1210/en.2007-0270	449	26.41	0	0	0	0	0	0	0	0	0	0	0	0	0	0	0	0	0	0	0	0	0	0	0	0	0	0	0	0	0	0	0	0	0	0	0	0	0	0	0	0
Deletion of a single allele of the <i>Dkk1</i> gene leads to an increase in bone formation and bone mass	Morvan, Frederic; Boulukos, Kim; Clement-Lacroix, Philippe; Roman, Sergio Roman; Suc-Royer, Isabelle; Vayssiere, Batrice; Ammann, Patrick; Martin, Patrick; Pinho, Sonia; Pognonec, Philippe; Mollat, Patrick; Niehrs, Christof; Baron, Roland; Rawadi, Georges	JOURNAL OF BONE AND MINERAL RESEARCH	JUN 2006	2006	21	6	10.1359/JBMR.060311	444	24.67	0	0	0	0	0	0	0	0	0	0	0	0	0	0	0	0	0	0	0	0	0	0	0	0	0	0	0	0	0	0	0	0	0	0	0	0	0	0	0	0
GLYCOGEN-SYNTHASE KINASE-3 AND DORSOVENTRAL PATTERNING IN XENOPUS EMBRYOS	HE, X; SAINTJEANNET, JP; WOODGETT, JR; VARMUS, HE; DAWID, IB	NATURE	APR 13 1995	1995	374	6523	10.1038/374617a0	442	15.24	0	0	0	0	0	0	0	0	0	0	0	0	0	0	0	0	0	0	0	0	0	0	0	0	0	0	0	0	0	0	0	0	0	0	0	0	0	0	0	0
Inhibition of Wnt activity induces heart formation from posterior mesoderm	Marvin, MJ; Di Rocco, G; Gardiner, A; Bush, SM; Lassar, AB	GENES & DEVELOPMENT	FEB 1 2001	2001	15	3	10.1101/gad.855501	440	19.13	0	0	0	0	0	0	0	0	0	0	0	0	0	0	0	0	0	0	0	0	0	0	0	0	0	0	0	0	0	0	0	0	0	0	0	0	0	0	0	0
Signaling and transcriptional regulation in osteoblast commitment and differentiation	Huang, Wei; Yang, Shuying; Shao, Jianzhong; Li, Yi-Ping	FRONTIERS IN BIOSCIENCE-LANDMARK	MAY 1 2007	2007	12		10.2741/2296	437	25.71	0	0	0	0	0	0	0	0	0	0	0	0	0	0	0	0	0	0	0	0	0	0	0	0	0	0	0	0	0	0	0	0	0	0	0	0	0	0	0	0
Neural induction, the default model and embryonic stem cells	Muñoz-Sanjuán, I; Brivanlou, AH	NATURE REVIEWS NEUROSCIENCE	APR 2002	2002	3	4	10.1038/nrn786	437	19.86	0	0	0	0	0	0	0	0	0	0	0	0	0	0	0	0	0	0	0	0	0	0	0	0	0	0	0	0	0	0	0	0	0	0	0	0	0	0	0	0
Osteoblasts in prostate cancer metastasis to bone	Logothetis, CJ; Lin, SH	NATURE REVIEWS CANCER	JAN 2005	2005	5	1	10.1038/nrc1528	436	22.95	0	0	0	0	0	0	0	0	0	0	0	0	0	0	0	0	0	0	0	0	0	0	0	0	0	0	0	0	0	0	0	0	0	0	0	0	0	0	0	0
The Role of Reactive Oxygen Species in Mesenchymal Stem Cell Adipogenic and Osteogenic Differentiation: A Review	Atashi, Fatemeh; Modarressi, Ali; Pepper, Michael S.	STEM CELLS AND DEVELOPMENT	MAY 15 2015	2015	24	10	10.1089/scd.2014.0484	429	47.67	0	0	0	0	0	0	0	0	0	0	0	0	0	0	0	0	0	0	0	0	0	0	0	0	0	0	0	0	0	0	0	0	0	0	0	0	0	0	0	0
Adipogenesis and WNT signalling	Christodoulides, Constantinos; Lagathu, Claire; Sethi, Jaswinder K.; Vidal-Puig, Antonio	TRENDS IN ENDOCRINOLOGY AND METABOLISM	JAN 2009	2009	20	1	10.1016/j.tem.2008.09.002	428	28.53	0	0	0	0	0	0	0	0	0	0	0	0	0	0	0	0	0	0	0	0	0	0	0	0	0	0	0	0	0	0	0	0	0	0	0	0	0	0	0	0
Wnt/β-catenin signaling is a normal physiological response to mechanical loading in bone	Robinson, John A.; Chatterjee-Kishore, Moitreyee; Yaworsky, Paul J.; Cullen, Diane M.; Zhao, Weiguang; Li, Christine; Kharode, Yogendra; Sauter, Linda; Babij, Philip; Brown, Eugene L.; Hill, Andrew A.; Akhter, Mohammed P.; Johnson, Mark L.; Recker, Robert R.; Komm, Barry S.; Bex, Frederick J.	JOURNAL OF BIOLOGICAL CHEMISTRY	OCT 20 2006	2006	281	42	10.1074/jbc.M602308200	428	23.78	0	0	0	0	0	0	0	0	0	0	0	0	0	0	0	0	0	0	0	0	0	0	0	0	0	0	0	0	0	0	0	0	0	0	0	0	0	0	0	0
Glypicans	Filmus, Jorge; Capurro, Mariana; Rast, Jonathan	GENOME BIOLOGY	2008	2008	9	5	10.1186/gb-2008-9-5-224	427	26.69	0	0	0	0	0	0	0	0	0	0	0	0	0	0	0	0	0	0	0	0	0	0	0	0	0	0	0	0	0	0	0	0	0	0	0	0	0	0	0	0
Osteocyte Wnt/β-Catenin Signaling Is Required for Normal Bone Homeostasis	Kramer, Ina; Halleux, Christine; Keller, Hansjoerg; Pegurri, Marco; Gooi, Jonathan H.; Weber, Patricia Brander; Feng, Jian Q.; Bonewald, Lynda F.; Kneissel, Michaela	MOLECULAR AND CELLULAR BIOLOGY	JUN 15 2010	2010	30	12	10.1128/MCB.01428-09	426	30.43	0	0	0	0	0	0	0	0	0	0	0	0	0	0	0	0	0	0	0	0	0	0	0	0	0	0	0	0	0	0	0	0	0	0	0	0	0	0	0	0
Hedgehog Target Genes: Mechanisms of Carcinogenesis Induced by Aberrant Hedgehog Signaling Activation	Katoh, Y.; Katoh, M.	CURRENT MOLECULAR MEDICINE	SEP 2009	2009	9	7	10.2174/156652409789105570	421	28.07	0	0	0	0	0	0	0	0	0	0	0	0	0	0	0	0	0	0	0	0	0	0	0	0	0	0	0	0	0	0	0	0	0	0	0	0	0	0	0	0
Osteoprotection by semaphorin 3A	Hayashi, Mikihito; Nakashima, Tomoki; Taniguchi, Masahiko; Kodama, Tatsuhiko; Kumanogoh, Atsushi; Takayanagi, Hiroshi	NATURE	MAY 3 2012	2012	485	7396	10.1038/nature11000	420	35	0	0	0	0	0	0	0	0	0	0	0	0	0	0	0	0	0	0	0	0	0	0	0	0	0	0	0	0	0	0	0	0	0	0	0	0	0	0	0	0
Secreted frizzled related protein 2 (Sfrp2) is the key Akt-mesenchymal stem cell-released paracrine factor mediating myocardial survival and repair	Mirotsou, Maria; Zhang, Zhongyan; Deb, Arjun; Zhang, Lunan; Gnecchi, Massimiliano; Noiseux, Nicolas; Mu, Hui; Pachori, Alok; Dzau, Victor	PROCEEDINGS OF THE NATIONAL ACADEMY OF SCIENCES OF THE UNITED STATES OF AMERICA	JAN 30 2007	2007	104	5	10.1073/pnas.0610024104	420	24.71	0	0	0	0	0	0	0	0	0	0	0	0	0	0	0	0	0	0	0	0	0	0	0	0	0	0	0	0	0	0	0	0	0	0	0	0	0	0	0	0
Regulation of early lung morphogenesis:: questions, facts and controversies	Cardoso, WV; Lü, JN	DEVELOPMENT	MAY 1 2006	2006	133	9	10.1242/dev.02310	415	23.06	0	0	0	0	0	0	0	0	0	0	0	0	0	0	0	0	0	0	0	0	0	0	0	0	0	0	0	0	0	0	0	0	0	0	0	0	0	0	0	0
Gene expression patterns of human colon tops and basal crypts and BMP antagonists as intestinal stem cell niche factors	Kosinski, Cynthia; Li, Vivian S. W.; Chan, Annie S. Y.; Zhang, Ji; Ho, Coral; Tsui, Wai Yin; Chan, Tsun Leung; Mifflin, Randy C.; Powell, Don W.; Yuen, Siu Tsan; Leung, Suet Yi; Chen, Xin	PROCEEDINGS OF THE NATIONAL ACADEMY OF SCIENCES OF THE UNITED STATES OF AMERICA	SEP 25 2007	2007	104	39	10.1073/pnas.0707210104	413	24.29	0	0	0	0	0	0	0	0	0	0	0	0	0	0	0	0	0	0	0	0	0	0	0	0	0	0	0	0	0	0	0	0	0	0	0	0	0	0	0	0
TGF-β/BMP signaling and other molecular events: regulation of osteoblastogenesis and bone formation	Rahman, Md Shaifur; Akhtar, Naznin; Jamil, Hossen Mohammad; Banik, Rajat Suvra; Asaduzzaman, Sikder M.	BONE RESEARCH	APR 14 2015	2015	3		10.1038/boneres.2015.5	411	45.67	0	0	0	0	0	0	0	0	0	0	0	0	0	0	0	0	0	0	0	0	0	0	0	0	0	0	0	0	0	0	0	0	0	0	0	0	0	0	0	0
High bone mass in mice expressing a mutant <i>LRP5</i> gene	Babij, P; Zhao, WG; Small, C; Kharode, Y; Yaworsky, PJ; Bouxsein, ML; Reddy, PS; Bodine, PVN; Robinson, JA; Bhat, B; Marzolf, J; Moran, RA; Bex, F	JOURNAL OF BONE AND MINERAL RESEARCH	JUN 2003	2003	18	6	10.1359/jbmr.2003.18.6.960	410	19.52	0	0	0	0	0	0	0	0	0	0	0	0	0	0	0	0	0	0	0	0	0	0	0	0	0	0	0	0	0	0	0	0	0	0	0	0	0	0	0	0
Oxidative stress antagonizes Wnt signaling in osteoblast precursors by diverting β-catenin from T cell factor- to Forkhead box O-mediated transcription	Almeida, Maria; Han, Li; Martin-Millan, Marta; O'Brien, Charles A.; Manolagas, Stavros C.	JOURNAL OF BIOLOGICAL CHEMISTRY	SEP 14 2007	2007	282	37	10.1074/jbc.M702811200	400	23.53	0	0	0	0	0	0	0	0	0	0	0	0	0	0	0	0	0	0	0	0	0	0	0	0	0	0	0	0	0	0	0	0	0	0	0	0	0	0	0	0
Wnt and PPARγ signaling in osteoblastogenesis and adipogenesis	Takada, Ichiro; Kouzmenko, Alexander P.; Kato, Shigeaki	NATURE REVIEWS RHEUMATOLOGY	AUG 2009	2009	5	8	10.1038/nrrheum.2009.137	399	26.6	0	0	0	0	0	0	0	0	0	0	0	0	0	0	0	0	0	0	0	0	0	0	0	0	0	0	0	0	0	0	0	0	0	0	0	0	0	0	0	0
The specification of dorsal cell fates in the vertebrate central nervous system	Lee, KJ; Jessell, TM	ANNUAL REVIEW OF NEUROSCIENCE	1999	1999	22		10.1146/annurev.neuro.22.1.261	398	15.92	0	0	0	0	0	0	0	0	0	0	0	0	0	0	0	0	0	0	0	0	0	0	0	0	0	0	0	0	0	0	0	0	0	0	0	0	0	0	0	0
YAP and TAZ: a nexus for Hippo signaling and beyond	Hansen, Carsten Gram; Moroishi, Toshiro; Guan, Kun-Liang	TRENDS IN CELL BIOLOGY	SEP 2015	2015	25	9	10.1016/j.tcb.2015.05.002	396	44	0	0	0	0	0	0	0	0	0	0	0	0	0	0	0	0	0	0	0	0	0	0	0	0	0	0	0	0	0	0	0	0	0	0	0	0	0	0	0	0
Ectodermal Wnt function as a neural crest inducer	Garcia-Castro, MI; Marcelle, C; Bronner-Fraser, M	SCIENCE	AUG 2 2002	2002	297	5582	10.1126/science.1070824	394	17.91	0	0	0	0	0	0	0	0	0	0	0	0	0	0	0	0	0	0	0	0	0	0	0	0	0	0	0	0	0	0	0	0	0	0	0	0	0	0	0	0
Mechanisms Governing Metastatic Dormancy and Reactivation	Giancotti, Filippo G.	CELL	NOV 7 2013	2013	155	4	10.1016/j.cell.2013.10.029	393	35.73	0	0	0	0	0	0	0	0	0	0	0	0	0	0	0	0	0	0	0	0	0	0	0	0	0	0	0	0	0	0	0	0	0	0	0	0	0	0	0	0
Evidence from normal expression and targeted misexpression that bone morphogenetic protein-4 (Bmp-4) plays a role in mouse embryonic lung morphogenesis	Bellusci, S; Henderson, R; Winnier, G; Oikawa, T; Hogan, BLM	DEVELOPMENT	JUN 1996	1996	122	6		390	13.93	0	0	0	0	0	0	0	0	0	0	0	0	0	0	0	0	0	0	0	0	0	0	0	0	0	0	0	0	0	0	0	0	0	0	0	0	0	0	0	0
Dual roles of Wnt signaling during chondrogenesis in the chicken limb	Hartmann, C; Tabin, CJ	DEVELOPMENT	JUL 2000	2000	127	14		388	16.17	0	0	0	0	0	0	0	0	0	0	0	0	0	0	0	0	0	0	0	0	0	0	0	0	0	0	0	0	0	0	0	0	0	0	0	0	0	0	0	0
Wnt signaling in the niche enforces hematopoietic stem cell quiescence and is necessary to preserve self-renewal in vivo	Fleming, Heather E.; Janzen, Viktor; Lo Celso, Cristina; Guo, Jun; Leahy, Kathleen M.; Kronenberg, Henry M.; Scadden, David T.	CELL STEM CELL	MAR 2008	2008	2	3	10.1016/j.stem.2008.01.003	387	24.19	0	0	0	0	0	0	0	0	0	0	0	0	0	0	0	0	0	0	0	0	0	0	0	0	0	0	0	0	0	0	0	0	0	0	0	0	0	0	0	0
FGF-2 enhances the mitotic and chondrogenic potentials of human adult bone marrow-derived mesenchymal stem cells	Solchaga, LA; Penick, K; Porter, JD; Goldberg, VM; Caplan, AI; Welter, JF	JOURNAL OF CELLULAR PHYSIOLOGY	MAY 2005	2005	203	2	10.1002/jcp.20238	386	20.32	0	0	0	0	0	0	0	0	0	0	0	0	0	0	0	0	0	0	0	0	0	0	0	0	0	0	0	0	0	0	0	0	0	0	0	0	0	0	0	0
Lrp5-independent activation of Wnt signaling by lithium chloride increases bone formation and bone mass in mice	Clément-Lacroix, P; Ai, MR; Morvan, F; Roman-Roman, S; Vayssière, B; Belleville, C; Estrera, K; Warman, ML; Baron, R; Rawadi, G	PROCEEDINGS OF THE NATIONAL ACADEMY OF SCIENCES OF THE UNITED STATES OF AMERICA	NOV 29 2005	2005	102	48	10.1073/pnas.0505259102	385	20.26	0	0	0	0	0	0	0	0	0	0	0	0	0	0	0	0	0	0	0	0	0	0	0	0	0	0	0	0	0	0	0	0	0	0	0	0	0	0	0	0
Regulation of bone formation by osteoclasts involves Wnt/BMP signaling and the chemokine sphingosine-1-phosphate	Pederson, Larry; Ruan, Ming; Westendorf, Jennifer J.; Khosla, Sundeep; Oursler, Merry Jo	PROCEEDINGS OF THE NATIONAL ACADEMY OF SCIENCES OF THE UNITED STATES OF AMERICA	DEC 30 2008	2008	105	52	10.1073/pnas.0805133106	382	23.88	0	0	0	0	0	0	0	0	0	0	0	0	0	0	0	0	0	0	0	0	0	0	0	0	0	0	0	0	0	0	0	0	0	0	0	0	0	0	0	0
Transforming growth factor-β-mediated chondrogenesis of human mesenchymal progenitor cells involves N-cadherin and mitogenactivated protein kinase and Wnt signaling cross-talk	Tuli, R; Tuli, S; Nandi, S; Huang, XX; Manner, PA; Hozack, WJ; Danielson, KG; Hall, DJ; Tuan, RS	JOURNAL OF BIOLOGICAL CHEMISTRY	OCT 17 2003	2003	278	42	10.1074/jbc.M305312200	381	18.14	0	0	0	0	0	0	0	0	0	0	0	0	0	0	0	0	0	0	0	0	0	0	0	0	0	0	0	0	0	0	0	0	0	0	0	0	0	0	0	0
Wnt-14 plays a pivotal role in inducing synovial joint formation in the developing appendicular skeleton	Hartmann, C; Tabin, CJ	CELL	FEB 9 2001	2001	104	3	10.1016/S0092-8674(01)00222-7	379	16.48	0	0	0	0	0	0	0	0	0	0	0	0	0	0	0	0	0	0	0	0	0	0	0	0	0	0	0	0	0	0	0	0	0	0	0	0	0	0	0	0
Multistep signaling requirements for pituitary organogenesis in vivo	Treier, M; Gleiberman, AS; O'Connell, SM; Szeto, DP; McMahon, JA; McMahon, AP; Rosenfeld, MG	GENES & DEVELOPMENT	JUN 1 1998	1998	12	11	10.1101/gad.12.11.1691	378	14.54	0	0	0	0	0	0	0	0	0	0	0	0	0	0	0	0	0	0	0	0	0	0	0	0	0	0	0	0	0	0	0	0	0	0	0	0	0	0	0	0
The Wnt antagonist secreted frizzled-related protein-1 is a negative regulator of trabecular bone formation in adult mice	Bodine, PVN; Zhao, WG; Kharode, YP; Bex, FJ; Lambert, AJ; Goad, MB; Gaur, T; Stein, GS; Lian, JB; Komm, BS	MOLECULAR ENDOCRINOLOGY	MAY 1 2004	2004	18	5	10.1210/me.2003-0498	376	18.8	0	0	0	0	0	0	0	0	0	0	0	0	0	0	0	0	0	0	0	0	0	0	0	0	0	0	0	0	0	0	0	0	0	0	0	0	0	0	0	0
The role of estrogen and androgen receptors in bone health and disease	Manolagas, Stavros C.; O'Brien, Charles A.; Almeida, Maria	NATURE REVIEWS ENDOCRINOLOGY	DEC 2013	2013	9	12	10.1038/nrendo.2013.179	375	34.09	0	0	0	0	0	0	0	0	0	0	0	0	0	0	0	0	0	0	0	0	0	0	0	0	0	0	0	0	0	0	0	0	0	0	0	0	0	0	0	0
Activation of β-Catenin Signaling in Articular Chondrocytes Leads to Osteoarthritis-Like Phenotype in Adult β-Catenin Conditional Activation Mice	Zhu, Mei; Tang, Dezhi; Wu, Qiuqian; Hao, Suyang; Chen, Mo; Xie, Chao; Rosier, Randy N.; O'Keefe, Regis J.; Zuscik, Michael; Chen, Di	JOURNAL OF BONE AND MINERAL RESEARCH	JAN 2009	2009	24	1	10.1359/JBMR.080901	375	25	0	0	0	0	0	0	0	0	0	0	0	0	0	0	0	0	0	0	0	0	0	0	0	0	0	0	0	0	0	0	0	0	0	0	0	0	0	0	0	0
Strontium Enhances Osteogenic Differentiation of Mesenchymal Stem Cells and In Vivo Bone Formation by Activating Wnt/Catenin Signaling	Yang, Fan; Yang, Dazhi; Tu, Jie; Zheng, Qixin; Cai, Lintao; Wang, Liping	STEM CELLS	JUN 2011	2011	29	6	10.1002/stem.646	361	27.77	0	0	0	0	0	0	0	0	0	0	0	0	0	0	0	0	0	0	0	0	0	0	0	0	0	0	0	0	0	0	0	0	0	0	0	0	0	0	0	0
Networks and hubs for the transcriptional control of osteoblastogenesis	Lian, Jane B.; Stein, Gary S.; Javed, Amjad; van Wijnen, Andre J.; Stein, Janet L.; Montecino, Martin; Hassan, Mohammad Q.; Gaur, Tripti; Lengner, Christopher J.; Young, Daniel W.	REVIEWS IN ENDOCRINE & METABOLIC DISORDERS	JUN 2006	2006	7	1-2	10.1007/s11154-006-9001-5	361	20.06	0	0	0	0	0	0	0	0	0	0	0	0	0	0	0	0	0	0	0	0	0	0	0	0	0	0	0	0	0	0	0	0	0	0	0	0	0	0	0	0
Integration of BMP, Wnt, and Notch Signaling Pathways in Osteoblast Differentiation	Lin, Grace L.; Hankenson, Kurt D.	JOURNAL OF CELLULAR BIOCHEMISTRY	DEC 2011	2011	112	12	10.1002/jcb.23287	360	27.69	0	0	0	0	0	0	0	0	0	0	0	0	0	0	0	0	0	0	0	0	0	0	0	0	0	0	0	0	0	0	0	0	0	0	0	0	0	0	0	0
Developmental stage-specific biphasic roles of Wnt/β-catenin signaling in cardiomyogenesis and hematopoiesis	Naito, Atsuhiko T.; Shiojima, Ichiro; Akazawa, Hiroshi; Hidaka, Kyoko; Morisaki, Takayuki; Kikuchi, Akira; Komuro, Issei	PROCEEDINGS OF THE NATIONAL ACADEMY OF SCIENCES OF THE UNITED STATES OF AMERICA	DEC 26 2006	2006	103	52	10.1073/pnas.0605768103	359	19.94	0	0	0	0	0	0	0	0	0	0	0	0	0	0	0	0	0	0	0	0	0	0	0	0	0	0	0	0	0	0	0	0	0	0	0	0	0	0	0	0
Wnt5a-Ror2 signaling between osteoblast-lineage cells and osteoclast precursors enhances osteoclastogenesis	Maeda, Kazuhiro; Kobayashi, Yasuhiro; Udagawa, Nobuyuki; Uehara, Shunsuke; Ishihara, Akihiro; Mizoguchi, Toshihide; Kikuchi, Yuichiro; Takada, Ichiro; Kato, Shigeaki; Kani, Shuichi; Nishita, Michiru; Marumo, Keishi; Martin, T. John; Minami, Yasuhiro; Takahashi, Naoyuki	NATURE MEDICINE	MAR 2012	2012	18	3	10.1038/nm.2653	352	29.33	0	0	0	0	0	0	0	0	0	0	0	0	0	0	0	0	0	0	0	0	0	0	0	0	0	0	0	0	0	0	0	0	0	0	0	0	0	0	0	0
Ectodermal patterning in vertebrate embryos	Sasai, Y; DeRobertis, EM	DEVELOPMENTAL BIOLOGY	FEB 1 1997	1997	182	1	10.1006/dbio.1996.8445	352	13.04	0	0	0	0	0	0	0	0	0	0	0	0	0	0	0	0	0	0	0	0	0	0	0	0	0	0	0	0	0	0	0	0	0	0	0	0	0	0	0	0
Wingless gradient formation in the <i>Drosophila</i> wing	Strigini, M; Cohen, SM	CURRENT BIOLOGY	MAR 23 2000	2000	10	6	10.1016/S0960-9822(00)00378-X	351	14.63	0	0	0	0	0	0	0	0	0	0	0	0	0	0	0	0	0	0	0	0	0	0	0	0	0	0	0	0	0	0	0	0	0	0	0	0	0	0	0	0
Regulation of Proliferation, Differentiation and Functions of Osteoblasts by Runx2	Komori, Toshihisa	INTERNATIONAL JOURNAL OF MOLECULAR SCIENCES	APR 4 2019	2019	20	7	10.3390/ijms20071694	350	70	0	0	0	0	0	0	0	0	0	0	0	0	0	0	0	0	0	0	0	0	0	0	0	0	0	0	0	0	0	0	0	0	0	0	0	0	0	0	0	0
Msx2 promotes cardiovascular calcification by activating paracrine Wnt signals	Shao, JS; Cheng, SL; Pingsterhaus, JM; Charlton-Kachigian, N; Loewy, AR; Towler, DA	JOURNAL OF CLINICAL INVESTIGATION	MAY 2005	2005	115	5	10.1172/JCI200524140	348	18.32	0	0	0	0	0	0	0	0	0	0	0	0	0	0	0	0	0	0	0	0	0	0	0	0	0	0	0	0	0	0	0	0	0	0	0	0	0	0	0	0
Cellular signalling by primary cilia in development, organ function and disease	Anvarian, Zeinab; Mykytyn, Kirk; Mukhopadhyay, Saikat; Pedersen, Lotte Bang; Christensen, Soren Tvorup	NATURE REVIEWS NEPHROLOGY	APR 2019	2019	15	4	10.1038/s41581-019-0116-9	346	69.2	0	0	0	0	0	0	0	0	0	0	0	0	0	0	0	0	0	0	0	0	0	0	0	0	0	0	0	0	0	0	0	0	0	0	0	0	0	0	0	0
Sclerostin Stimulates Osteocyte Support of Osteoclast Activity by a RANKL-Dependent Pathway	Wijenayaka, Asiri R.; Kogawa, Masakazu; Lim, Hui Peng; Bonewald, Lynda F.; Findlay, David M.; Atkins, Gerald J.	PLOS ONE	OCT 4 2011	2011	6	10	10.1371/journal.pone.0025900	346	26.62	0	0	0	0	0	0	0	0	0	0	0	0	0	0	0	0	0	0	0	0	0	0	0	0	0	0	0	0	0	0	0	0	0	0	0	0	0	0	0	0
<i>Dkk1</i>-mediated inhibition of Wnt signaling in bone results in osteopenia	Li, Ji; Sarosi, Ildiko; Cattley, Russell C.; Pretorius, James; Asuncion, Frank; Grisanti, Mario; Morony, Sean; Adamu, Stephen; Geng, Zhaopo; Qiu, Wanrong; Kostenuik, Paul; Lacey, David L.; Simonet, W. Scott; Bolon, Brad; Qian, Xueming; Shalhoub, Victoria; Ominsky, Michael S.; Ke, Hua Zhu; Li, Xiaodong; Richards, William G.	BONE	OCT 2006	2006	39	4	10.1016/j.bone.2006.03.017	345	19.17	0	0	0	0	0	0	0	0	0	0	0	0	0	0	0	0	0	0	0	0	0	0	0	0	0	0	0	0	0	0	0	0	0	0	0	0	0	0	0	0
A histone lysine methyltransferase activated by non- canonical Wnt signalling suppresses PPAR-γ transactivation	Takada, Ichiro; Mihara, Masatomo; Suzawa, Miyuki; Ohtake, Fumiaki; Kobayashi, Shinji; Igarashi, Mamoru; Youn, Min-Young; Takeyama, Ken-ichi; Nakamura, Takashi; Mezaki, Yoshihiro; Takezawa, Shinichiro; Yogiashi, Yoshiko; Kitagawa, Hirochika; Yamada, Gen; Takada, Shinji; Minami, Yasuhiro; Shibuya, Hiroshi; Matsumoto, Kunihiro; Kato, Shigeaki	NATURE CELL BIOLOGY	NOV 2007	2007	9	11	10.1038/ncb1647	343	20.18	0	0	0	0	0	0	0	0	0	0	0	0	0	0	0	0	0	0	0	0	0	0	0	0	0	0	0	0	0	0	0	0	0	0	0	0	0	0	0	0
Lrp5 functions in bone to regulate bone mass	Cui, Yajun; Niziolek, Paul J.; MacDonald, Bryan T.; Zylstra, Cassandra R.; Alenina, Natalia; Robinson, Daniel R.; Zhong, Zhendong; Matthes, Susann; Jacobsen, Christina M.; Conlon, Ronald A.; Brommage, Robert; Liu, Qingyun; Mseeh, Faika; Powell, David R.; Yang, Qi M.; Zambrowicz, Brian; Gerrits, Han; Gossen, Jan A.; He, Xi; Bader, Michael; Williams, Bart O.; Warman, Matthew L.; Robling, Alexander …	NATURE MEDICINE	JUN 2011	2011	17	6	10.1038/nm.2388	341	26.23	0	0	0	0	0	0	0	0	0	0	0	0	0	0	0	0	0	0	0	0	0	0	0	0	0	0	0	0	0	0	0	0	0	0	0	0	0	0	0	0
Antibody-based inhibition of DKK1 suppresses tumor-induced bone resorption and multiple myeloma growth in vivo	Yaccoby, Shmuel; Ling, Wen; Zhan, Fenghuang; Walker, Ronald; Barlogie, Bart; Shaughnessy, John D., Jr.	BLOOD	MAR 1 2007	2007	109	5	10.1182/blood-2006-09-047712	338	19.88	0	0	0	0	0	0	0	0	0	0	0	0	0	0	0	0	0	0	0	0	0	0	0	0	0	0	0	0	0	0	0	0	0	0	0	0	0	0	0	0
miR-29 Modulates Wnt Signaling in Human Osteoblasts through a Positive Feedback Loop	Kapinas, Kristina; Kessler, Catherine; Ricks, Tinisha; Gronowicz, Gloria; Delany, Anne M.	JOURNAL OF BIOLOGICAL CHEMISTRY	AUG 13 2010	2010	285	33	10.1074/jbc.M110.116137	335	23.93	0	0	0	0	0	0	0	0	0	0	0	0	0	0	0	0	0	0	0	0	0	0	0	0	0	0	0	0	0	0	0	0	0	0	0	0	0	0	0	0
Wnt proteins prevent apoptosis of both uncommitted osteoblast progenitors and differentiated osteoblasts by β-catenin-dependent and -independent signaling cascades involving Src/ERK and phosphatidylinositol 3-kinase/AKT	Almeida, M; Han, L; Bellido, T; Manolagas, SC; Kousteni, S	JOURNAL OF BIOLOGICAL CHEMISTRY	DEC 16 2005	2005	280	50	10.1074/jbc.M502168200	335	17.63	0	0	0	0	0	0	0	0	0	0	0	0	0	0	0	0	0	0	0	0	0	0	0	0	0	0	0	0	0	0	0	0	0	0	0	0	0	0	0	0
Epithelial stem cells, wound healing and cancer	Arwert, Esther N.; Hoste, Esther; Watt, Fiona M.	NATURE REVIEWS CANCER	MAR 2012	2012	12	3	10.1038/nrc3217	334	27.83	0	0	0	0	0	0	0	0	0	0	0	0	0	0	0	0	0	0	0	0	0	0	0	0	0	0	0	0	0	0	0	0	0	0	0	0	0	0	0	0
<i>Sost</i> downregulation and local Wnt signaling are required for the osteogenic response to mechanical loading	Tu, Xiaolin; Rhee, Yumie; Condon, Keith W.; Bivi, Nicoletta; Allen, Matthew R.; Dwyer, Denise; Stolina, Marina; Turner, Charles H.; Robling, Alexander G.; Plotkin, Lilian I.; Bellido, Teresita	BONE	JAN 2012	2012	50	1	10.1016/j.bone.2011.10.025	334	27.83	0	0	0	0	0	0	0	0	0	0	0	0	0	0	0	0	0	0	0	0	0	0	0	0	0	0	0	0	0	0	0	0	0	0	0	0	0	0	0	0
Induction of Osteogenesis in Mesenchymal Stem Cells by Activated Monocytes/Macrophages Depends on Oncostatin M Signaling	Guihard, Pierre; Danger, Yannic; Brounais, Benedicte; David, Emmanuelle; Brion, Regis; Delecrin, Joel; Richards, Carl D.; Chevalier, Sylvie; Redini, Francoise; Heymann, Dominique; Gascan, Hugues; Blanchard, Frederic	STEM CELLS	APR 2012	2012	30	4	10.1002/stem.1040	333	27.75	0	0	0	0	0	0	0	0	0	0	0	0	0	0	0	0	0	0	0	0	0	0	0	0	0	0	0	0	0	0	0	0	0	0	0	0	0	0	0	0
Wnt signaling controls the fate of mesenchymal stem cells	Ling, Ling; Nurcombe, Victor; Cool, Simon M.	GENE	MAR 15 2009	2009	433	1-2	10.1016/j.gene.2008.12.008	333	22.2	0	0	0	0	0	0	0	0	0	0	0	0	0	0	0	0	0	0	0	0	0	0	0	0	0	0	0	0	0	0	0	0	0	0	0	0	0	0	0	0
Mechanism of early dissemination and metastasis in Her2<SUP>+</SUP> mammary cancer	Harper, Kathryn L.; Sosa, Maria Soledad; Entenberg, David; Hosseini, Hedayatollah; Cheung, Julie F.; Nobre, Rita; Avivar-Valderas, Alvaro; Nagi, Chandandaneep; Girnius, Nomeda; Davis, Roger J.; Farias, Eduardo F.; Condeelis, John; Klein, Christoph A.; Aguirre-Ghiso, Julio A.	NATURE	DEC 22 2016	2016	540	7634	10.1038/nature20609	327	40.88	0	0	0	0	0	0	0	0	0	0	0	0	0	0	0	0	0	0	0	0	0	0	0	0	0	0	0	0	0	0	0	0	0	0	0	0	0	0	0	0
Novel signaling pathways that control ovarian follicular development, ovulation, and luteinization	Richards, JS; Russell, DL; Ochsner, S; Hsieh, M; Doyle, KH; Falender, AE; Lo, YK; Sharma, SC	RECENT PROGRESS IN HORMONE RESEARCH, VOL 57: REPRODUCTIVE HORMONES & HUMAN HEALTH	2002	2002	57		10.1210/rp.57.1.195	327	14.86	0	0	0	0	0	0	0	0	0	0	0	0	0	0	0	0	0	0	0	0	0	0	0	0	0	0	0	0	0	0	0	0	0	0	0	0	0	0	0	0
Hematopoietic stem cell and multilineage defects generated by constitutive β-catenin activation	Scheller, Marina; Huelsken, Joerg; Rosenbauer, Frank; Taketo, Makoto M.; Birchmeier, Walter; Tenen, Daniel G.; Leutz, Achim	NATURE IMMUNOLOGY	OCT 2006	2006	7	10	10.1038/ni1387	326	18.11	0	0	0	0	0	0	0	0	0	0	0	0	0	0	0	0	0	0	0	0	0	0	0	0	0	0	0	0	0	0	0	0	0	0	0	0	0	0	0	0
Low-density lipoprotein receptor-related protein 5 (LRP5) is essential for normal cholesterol metabolism and glucose-induced insulin secretion	Fujino, T; Asaba, H; Kang, MJ; Ikeda, Y; Sone, H; Takada, S; Kim, DH; Ioka, RX; Ono, M; Tomoyori, H; Okubo, M; Murase, T; Kamataki, A; Yamamoto, J; Magoori, K; Takahashi, S; Miyamoto, Y; Oishi, H; Nose, M; Okazaki, M; Usui, S; Imaizumi, K; Yanagisawa, M; Sakai, J; Yamamoto, TT	PROCEEDINGS OF THE NATIONAL ACADEMY OF SCIENCES OF THE UNITED STATES OF AMERICA	JAN 7 2003	2003	100	1	10.1073/pnas.0133792100	325	15.48	0	0	0	0	0	0	0	0	0	0	0	0	0	0	0	0	0	0	0	0	0	0	0	0	0	0	0	0	0	0	0	0	0	0	0	0	0	0	0	0
Roles of TGF-β family signaling in stem cell renewal and differentiation	Watabe, Tetsuro; Miyazono, Kohei	CELL RESEARCH	JAN 2009	2009	19	1	10.1038/cr.2008.323	324	21.6	0	0	0	0	0	0	0	0	0	0	0	0	0	0	0	0	0	0	0	0	0	0	0	0	0	0	0	0	0	0	0	0	0	0	0	0	0	0	0	0
Intracellular BMP signaling regulation in vertebrates: Pathway or network?	von Bubnoff, A; Cho, KWY	DEVELOPMENTAL BIOLOGY	NOV 1 2001	2001	239	1	10.1006/dbio.2001.0388	323	14.04	0	0	0	0	0	0	0	0	0	0	0	0	0	0	0	0	0	0	0	0	0	0	0	0	0	0	0	0	0	0	0	0	0	0	0	0	0	0	0	0
PTH increases FGF23 gene expression and mediates the high-FGF23 levels of experimental kidney failure: a bone parathyroid feedback loop	Lavi-Moshayoff, Vardit; Wasserman, Gilad; Meir, Tomer; Silver, Justin; Naveh-Many, Tally	AMERICAN JOURNAL OF PHYSIOLOGY-RENAL PHYSIOLOGY	OCT 2010	2010	299	4	10.1152/ajprenal.00360.2010	319	22.79	0	0	0	0	0	0	0	0	0	0	0	0	0	0	0	0	0	0	0	0	0	0	0	0	0	0	0	0	0	0	0	0	0	0	0	0	0	0	0	0
Wnt signaling stimulates osteoblastogenesis of mesenchymal precursors by suppressing CCAAT/enhancer-binding protein α and peroxisome proliferator-activated receptor γ	Kang, Sona; Bennett, Christina N.; Gerin, Isabelle; Rapp, Lauren A.; Hankenson, Kurt D.; MacDougald, Ormond A.	JOURNAL OF BIOLOGICAL CHEMISTRY	MAY 11 2007	2007	282	19	10.1074/jbc.M700030200	318	18.71	0	0	0	0	0	0	0	0	0	0	0	0	0	0	0	0	0	0	0	0	0	0	0	0	0	0	0	0	0	0	0	0	0	0	0	0	0	0	0	0
Patterning mechanisms controlling vertebrate limb development	Capdevila, J; Belmonte, JCI	ANNUAL REVIEW OF CELL AND DEVELOPMENTAL BIOLOGY	2001	2001	17		10.1146/annurev.cellbio.17.1.87	317	13.78	0	0	0	0	0	0	0	0	0	0	0	0	0	0	0	0	0	0	0	0	0	0	0	0	0	0	0	0	0	0	0	0	0	0	0	0	0	0	0	0
Wnt/β-catenin signaling is sufficient and necessary for synovial joint formation	Guo, XZ; Day, TF; Jiang, XY; Garrett-Beal, L; Topol, L; Yang, YZ	GENES & DEVELOPMENT	OCT 1 2004	2004	18	19	10.1101/gad.1230704	316	15.8	0	0	0	0	0	0	0	0	0	0	0	0	0	0	0	0	0	0	0	0	0	0	0	0	0	0	0	0	0	0	0	0	0	0	0	0	0	0	0	0
Signaling Cross Talk between TGF-β/Smad and Other Signaling Pathways	Luo, Kunxin	COLD SPRING HARBOR PERSPECTIVES IN BIOLOGY	JAN 2017	2017	9	1	10.1101/cshperspect.a022137	315	45	0	0	0	0	0	0	0	0	0	0	0	0	0	0	0	0	0	0	0	0	0	0	0	0	0	0	0	0	0	0	0	0	0	0	0	0	0	0	0	0
A Novel Lung Metastasis Signature Links Wnt Signaling with Cancer Cell Self-Renewal and Epithelial-Mesenchymal Transition in Basal-like Breast Cancer	DiMeo, Theresa A.; Anderson, Kristen; Phadke, Pushkar; Feng, Chang; Perou, Charles M.; Naber, Steven; Kuperwasser, Charlotte	CANCER RESEARCH	JUL 1 2009	2009	69	13	10.1158/0008-5472.CAN-08-4135	315	21	0	0	0	0	0	0	0	0	0	0	0	0	0	0	0	0	0	0	0	0	0	0	0	0	0	0	0	0	0	0	0	0	0	0	0	0	0	0	0	0
Functional variants within the secreted frizzled-related protein 3 gene are associated with hip osteoarthritis in females	Loughlin, J; Dowling, B; Chapman, K; Marcelline, L; Mustafa, Z; Southam, L; Ferreira, A; Ciesielski, C; Carson, DA; Corr, M	PROCEEDINGS OF THE NATIONAL ACADEMY OF SCIENCES OF THE UNITED STATES OF AMERICA	JUN 29 2004	2004	101	26	10.1073/pnas.0403456101	313	15.65	0	0	0	0	0	0	0	0	0	0	0	0	0	0	0	0	0	0	0	0	0	0	0	0	0	0	0	0	0	0	0	0	0	0	0	0	0	0	0	0
Anti-DKK1 mAb (BHQ880) as a potential therapeutic agent for multiple myeloma	Fulciniti, Mariateresa; Tassone, Pierfrancesco; Hideshima, Teru; Vallet, Sonia; Nanjappa, Puru; Ettenberg, Seth A.; Shen, Zhenxin; Patel, Nipun; Tai, Yu-tzu; Chauhan, Dharminder; Mitsiades, Constantine; Prabhala, Rao; Raje, Noopur; Anderson, Kenneth C.; Stover, David R.; Munshi, Nikhil C.	BLOOD	JUL 9 2009	2009	114	2	10.1182/blood-2008-11-191577	312	20.8	0	0	0	0	0	0	0	0	0	0	0	0	0	0	0	0	0	0	0	0	0	0	0	0	0	0	0	0	0	0	0	0	0	0	0	0	0	0	0	0
<i>Wnt5a</i> and <i>Wnt5b</i> exhibit distinct activities in coordinating chondrocyte proliferation and differentiation	Yang, YZ; Topol, L; Lee, H; Wu, JL	DEVELOPMENT	MAR 2003	2003	130	5	10.1242/dev.00324	312	14.86	0	0	0	0	0	0	0	0	0	0	0	0	0	0	0	0	0	0	0	0	0	0	0	0	0	0	0	0	0	0	0	0	0	0	0	0	0	0	0	0
A Comprehensive Analysis of the Dual Roles of BMPs in Regulating Adipogenic and Osteogenic Differentiation of Mesenchymal Progenitor Cells	Kang, Quan; Song, Wen-Xin; Luo, Qing; Tang, Ni; Luo, Jinyong; Luo, Xiaoji; Chen, Jin; Bi, Yang; He, Bai-Cheng; Park, Jong Kyung; Jiang, Wei; Tang, Yi; Huang, Jiayi; Su, Yuxi; Zhu, Gao-Hui; He, Yun; Yin, Hong; Hu, Zhenming; Wang, Yi; Chen, Liang; Zuo, Guo-Wei; Pan, Xiaochuan; Shen, Jikun; Vokes, Tamara; Reid, Russell R.; Haydon, Rex C.; Luu, Hue H.; He, Tong-Chuan	STEM CELLS AND DEVELOPMENT	MAY 2009	2009	18	4	10.1089/scd.2008.0130	311	20.73	0	0	0	0	0	0	0	0	0	0	0	0	0	0	0	0	0	0	0	0	0	0	0	0	0	0	0	0	0	0	0	0	0	0	0	0	0	0	0	0
Current view: Intestinal stem cells and signaling	Scoville, David H.; Sato, Toshiro; He, Xi. C.; Li, Linheng	GASTROENTEROLOGY	MAR 2008	2008	134	3	10.1053/j.gastro.2008.01.079	310	19.38	0	0	0	0	0	0	0	0	0	0	0	0	0	0	0	0	0	0	0	0	0	0	0	0	0	0	0	0	0	0	0	0	0	0	0	0	0	0	0	0
The Wnt co-receptor LRP5 is essential for skeletal mechanotransduction but not for the anabolic bone response to parathyroid hormone treatment	Sawakami, Kimihiko; Robling, Alexander G.; Ai, Minrong; Pitner, Nathaniel D.; Liu, Dawei; Warden, Stuart J.; li, Jiang Li; Maye, Peter; Rowe, David W.; Duncan, Randall L.; Warman, Matthew L.; Turner, Charles H.	JOURNAL OF BIOLOGICAL CHEMISTRY	AUG 18 2006	2006	281	33	10.1074/jbc.M601000200	310	17.22	0	0	0	0	0	0	0	0	0	0	0	0	0	0	0	0	0	0	0	0	0	0	0	0	0	0	0	0	0	0	0	0	0	0	0	0	0	0	0	0
Wnt6, Wnt10a and Wnt10b inhibit adipogenesis and stimulate osteoblastogenesis through a β-catenin-dependent mechanism	Cawthorn, William P.; Bree, Adam J.; Yao, Yao; Du, Baowen; Hemati, Nahid; Martinez-Santibanez, Gabriel; MacDougald, Ormond A.	BONE	FEB 2012	2012	50	2	10.1016/j.bone.2011.08.010	306	25.5	0	0	0	0	0	0	0	0	0	0	0	0	0	0	0	0	0	0	0	0	0	0	0	0	0	0	0	0	0	0	0	0	0	0	0	0	0	0	0	0
Beta-catenin signaling plays a disparate role in different phases of fracture repair: Implications for therapy to improve bone healing	Chen, Yan; Whetstone, Heather C.; Lin, Alvin C.; Nadesan, Puviindran; Wei, Qingxia; Poon, Raymond; Alman, Benjamin A.	PLOS MEDICINE	JUL 2007	2007	4	7	10.1371/journal.pmed.0040249	305	17.94	0	0	0	0	0	0	0	0	0	0	0	0	0	0	0	0	0	0	0	0	0	0	0	0	0	0	0	0	0	0	0	0	0	0	0	0	0	0	0	0
Relation of Age, Gender, and Bone Mass to Circulating Sclerostin Levels in Women and Men	Moedder, Ulrike I.; Hoey, Kelley A.; Amin, Shreyasee; McCready, Louise K.; Achenbach, Sara J.; Riggs, B. Lawrence; Melton, L. Joseph, III; Khosla, Sundeep	JOURNAL OF BONE AND MINERAL RESEARCH	FEB 2011	2011	26	2	10.1002/jbmr.217	304	23.38	0	0	0	0	0	0	0	0	0	0	0	0	0	0	0	0	0	0	0	0	0	0	0	0	0	0	0	0	0	0	0	0	0	0	0	0	0	0	0	0
Dimorphic effects of Notch signaling in bone homeostasis	Engin, Feyza; Yao, Zhenqiang; Yang, Tao; Zhou, Guang; Bertin, Terry; Jiang, Ming Ming; Chen, Yuqing; Wang, Lisa; Zheng, Hui; Sutton, Richard E.; Boyce, Brendan F.; Lee, Brendan	NATURE MEDICINE	MAR 2008	2008	14	3	10.1038/nm1712	302	18.88	0	0	0	0	0	0	0	0	0	0	0	0	0	0	0	0	0	0	0	0	0	0	0	0	0	0	0	0	0	0	0	0	0	0	0	0	0	0	0	0
Epithelial <i>Bmpr1a</i> regulates differentiation and proliferation in postnatal hair follicles and is essential for tooth development	Andl, T; Ahn, K; Kairo, A; Chu, EY; Wine-Lee, L; Reddy, ST; Croft, NJ; Cebra-Thomas, JA; Metzger, D; Chambon, P; Lyons, KM; Mishina, Y; Seykora, JT; Crenshaw, EB; Millar, SE	DEVELOPMENT	MAY 2004	2004	131	10	10.1242/dev.01125	300	15	0	0	0	0	0	0	0	0	0	0	0	0	0	0	0	0	0	0	0	0	0	0	0	0	0	0	0	0	0	0	0	0	0	0	0	0	0	0	0	0
Update on Wnt signaling in bone cell biology and bone disease	Monroe, David G.; McGee-Lawrence, Meghan E.; Oursler, Merry Jo; Westendorf, Jennifer J.	GENE	JAN 15 2012	2012	492	1	10.1016/j.gene.2011.10.044	298	24.83	0	0	0	0	0	0	0	0	0	0	0	0	0	0	0	0	0	0	0	0	0	0	0	0	0	0	0	0	0	0	0	0	0	0	0	0	0	0	0	0
The role of Dickkopf-1 in bone development, homeostasis, and disease	Pinzone, Joseph J.; Hall, Brett M.; Thudi, Nanda K.; Vonau, Martin; Qiang, Ya-Wei; Rosol, Thomas J.; Shaughnessy, John D., Jr.	BLOOD	JAN 15 2009	2009	113	3	10.1182/blood-2008-03-145169	298	19.87	0	0	0	0	0	0	0	0	0	0	0	0	0	0	0	0	0	0	0	0	0	0	0	0	0	0	0	0	0	0	0	0	0	0	0	0	0	0	0	0
β-catenin is dispensable for hematopoiesis and lymphopoiesis	Cobas, M; Wilson, A; Ernst, B; Mancini, JC; MacDonald, HR; Kemler, R; Radtke, F	JOURNAL OF EXPERIMENTAL MEDICINE	JAN 19 2004	2004	199	2	10.1084/jem.20031615	295	14.75	0	0	0	0	0	0	0	0	0	0	0	0	0	0	0	0	0	0	0	0	0	0	0	0	0	0	0	0	0	0	0	0	0	0	0	0	0	0	0	0
Suppression of tumorigenesis by human mesenchymal stem cells in a hepatoma model	Qiao, Ling; Xu, Zhili; Zhao, Tiejun; Zhao, Zhigang; Shi, Mingxia; Zhao, Robert C.; Ye, Lihong; Zhang, Xiaodong	CELL RESEARCH	APR 2008	2008	18	4	10.1038/cr.2008.40	293	18.31	0	0	0	0	0	0	0	0	0	0	0	0	0	0	0	0	0	0	0	0	0	0	0	0	0	0	0	0	0	0	0	0	0	0	0	0	0	0	0	0
Building bone to reverse osteoporosis and repair fractures	Khosla, Sundeep; Westendorf, Jennifer J.; Oursler, Merry Jo	JOURNAL OF CLINICAL INVESTIGATION	FEB 2008	2008	118	2	10.1172/JCI33612	290	18.13	0	0	0	0	0	0	0	0	0	0	0	0	0	0	0	0	0	0	0	0	0	0	0	0	0	0	0	0	0	0	0	0	0	0	0	0	0	0	0	0
Generation of functional hippocampal neurons from self-organizing human embryonic stem cell-derived dorsomedial telencephalic tissue	Sakaguchi, Hideya; Kadoshima, Taisuke; Soen, Mika; Narii, Nobuhiro; Ishida, Yoshihito; Ohgushi, Masatoshi; Takahashi, Jun; Eiraku, Mototsugu; Sasai, Yoshiki	NATURE COMMUNICATIONS	NOV 2015	2015	6		10.1038/ncomms9896	287	31.89	0	0	0	0	0	0	0	0	0	0	0	0	0	0	0	0	0	0	0	0	0	0	0	0	0	0	0	0	0	0	0	0	0	0	0	0	0	0	0	0
Control of Bone Mass and Remodeling by PTH Receptor Signaling in Osteocytes	O'Brien, Charles A.; Plotkin, Lilian I.; Galli, Carlo; Goellner, Joseph J.; Gortazar, Arancha R.; Allen, Matthew R.; Robling, Alexander G.; Bouxsein, Mary; Schipani, Ernestina; Turner, Charles H.; Jilka, Robert L.; Weinstein, Robert S.; Manolagas, Stavros C.; Bellido, Teresita	PLOS ONE	AUG 13 2008	2008	3	8	10.1371/journal.pone.0002942	287	17.94	0	0	0	0	0	0	0	0	0	0	0	0	0	0	0	0	0	0	0	0	0	0	0	0	0	0	0	0	0	0	0	0	0	0	0	0	0	0	0	0
Expression profiling and functional analysis of Wnt signaling mechanisms in mesenchymal stem cells	Etheridge, SL; Spencer, GJ; Heath, DJ; Genever, PG	STEM CELLS	2004	2004	22	5	10.1634/stemcells.22-5-849	287	14.35	0	0	0	0	0	0	0	0	0	0	0	0	0	0	0	0	0	0	0	0	0	0	0	0	0	0	0	0	0	0	0	0	0	0	0	0	0	0	0	0
Sclerostin and Dickkopf-1 as Therapeutic Targets in Bone Diseases	Ke, Hua Zhu; Richards, William G.; Li, Xiaodong; Ominsky, Michael S.	ENDOCRINE REVIEWS	OCT 2012	2012	33	5	10.1210/er.2011-1060	286	23.83	0	0	0	0	0	0	0	0	0	0	0	0	0	0	0	0	0	0	0	0	0	0	0	0	0	0	0	0	0	0	0	0	0	0	0	0	0	0	0	0
Regulation of osteogenic differentiation during skeletal development	Deng, Zhong-Liang; Sharff, Katie A.; Tang, Ni; Song, Wen-Xin; Luo, Jinyong; Luo, Xiaoji; Chen, Jin; Bennett, Erwin; Reid, Russell; Manning, David; Xue, Anita; Montag, Anthony G.; Luu, Hue H.; Haydon, Rex C.; He, Tong-Chuan	FRONTIERS IN BIOSCIENCE-LANDMARK	JAN 1 2008	2008	13		10.2741/2819	285	17.81	0	0	0	0	0	0	0	0	0	0	0	0	0	0	0	0	0	0	0	0	0	0	0	0	0	0	0	0	0	0	0	0	0	0	0	0	0	0	0	0
Cellular and molecular responses of the uterus to embryo implantation can be elicited by locally applied growth factors	Paria, BC; Ma, WG; Tan, J; Raja, S; Das, SK; Dey, SK; Hogan, BLM	PROCEEDINGS OF THE NATIONAL ACADEMY OF SCIENCES OF THE UNITED STATES OF AMERICA	JAN 30 2001	2001	98	3	10.1073/pnas.98.3.1047	284	12.35	0	0	0	0	0	0	0	0	0	0	0	0	0	0	0	0	0	0	0	0	0	0	0	0	0	0	0	0	0	0	0	0	0	0	0	0	0	0	0	0
XWNT-11 - A MATERNALLY EXPRESSED XENOPUS WNT GENE	KU, M; MELTON, DA	DEVELOPMENT	DEC 1993	1993	119	4		281	9.06	0	0	0	0	0	0	0	0	0	0	0	0	0	0	0	0	0	0	0	0	0	0	0	0	0	0	0	0	0	0	0	0	0	0	0	0	0	0	0	0
Molecular mechanisms of vascular calcification - Lessons learned from the aorta	Shao, Jian-Su; Cai, Jun; Towler, Dwight A.	ARTERIOSCLEROSIS THROMBOSIS AND VASCULAR BIOLOGY	JUL 2006	2006	26	7	10.1161/01.ATV.0000220441.42041.20	280	15.56	0	0	0	0	0	0	0	0	0	0	0	0	0	0	0	0	0	0	0	0	0	0	0	0	0	0	0	0	0	0	0	0	0	0	0	0	0	0	0	0
Runx2, an inducer of osteoblast and chondrocyte differentiation	Komori, Toshihisa	HISTOCHEMISTRY AND CELL BIOLOGY	APR 2018	2018	149	4	10.1007/s00418-018-1640-6	279	46.5	0	0	0	0	0	0	0	0	0	0	0	0	0	0	0	0	0	0	0	0	0	0	0	0	0	0	0	0	0	0	0	0	0	0	0	0	0	0	0	0
Wnt/β-catenin signaling in adipogenesis and metabolism	Prestwich, Tyler C.; MacDougald, Ormond A.	CURRENT OPINION IN CELL BIOLOGY	DEC 2007	2007	19	6	10.1016/j.ceb.2007.09.014	278	16.35	0	0	0	0	0	0	0	0	0	0	0	0	0	0	0	0	0	0	0	0	0	0	0	0	0	0	0	0	0	0	0	0	0	0	0	0	0	0	0	0
Specification of the neural crest occurs during gastrulation and requires Pax7	Basch, ML; Bronner-Fraser, M; García-Castro, MI	NATURE	MAY 11 2006	2006	441	7090	10.1038/nature04684	278	15.44	0	0	0	0	0	0	0	0	0	0	0	0	0	0	0	0	0	0	0	0	0	0	0	0	0	0	0	0	0	0	0	0	0	0	0	0	0	0	0	0
Coordinate actions of BMPs, Wnts, Shh and noggin mediate patterning of the dorsal somite	Marcelle, C; Stark, MR; BronnerFraser, M	DEVELOPMENT	OCT 1997	1997	124	20		278	10.3	0	0	0	0	0	0	0	0	0	0	0	0	0	0	0	0	0	0	0	0	0	0	0	0	0	0	0	0	0	0	0	0	0	0	0	0	0	0	0	0
Decreased BMD and limb deformities in mice carrying mutations in both <i>Lrp5</i> and <i>Lrp6</i>	Holmen, SL; Giambernardi, TA; Zylstra, CR; Buckner-Berghuis, BD; Resau, JH; Hess, JF; Glatt, V; Bouxsein, ML; Ai, MR; Warman, ML; Williams, BO	JOURNAL OF BONE AND MINERAL RESEARCH	DEC 2004	2004	19	12	10.1359/JBMR.040907	277	13.85	0	0	0	0	0	0	0	0	0	0	0	0	0	0	0	0	0	0	0	0	0	0	0	0	0	0	0	0	0	0	0	0	0	0	0	0	0	0	0	0
Bone density ligand, sclerostin, directly interacts with LRP5 but not LRP5<SUP>G171V</SUP> to modulate Wnt activity	Ellies, Debra L.; Viviano, Beth; McCarthy, John; Rey, Jean-Philippe; Itasaki, Nobue; Saunders, Scott; Krumlauf, Robb	JOURNAL OF BONE AND MINERAL RESEARCH	NOV 2006	2006	21	11	10.1359/JBMR.060810	276	15.33	0	0	0	0	0	0	0	0	0	0	0	0	0	0	0	0	0	0	0	0	0	0	0	0	0	0	0	0	0	0	0	0	0	0	0	0	0	0	0	0
Parathyroid hormone: anabolic and catabolic actions on the skeleton	Silva, Barbara C.; Bilezikian, John P.	CURRENT OPINION IN PHARMACOLOGY	JUN 2015	2015	22		10.1016/j.coph.2015.03.005	272	30.22	0	0	0	0	0	0	0	0	0	0	0	0	0	0	0	0	0	0	0	0	0	0	0	0	0	0	0	0	0	0	0	0	0	0	0	0	0	0	0	0
A meta-analysis of human embryonic stem cells transcriptome integrated into a web-based expression atlas	Assou, Said; Le Carrour, Tanguy; Tondeur, Sylvie; Strom, Susanne; Gabelle, Audrey; Marty, Sophie; Nadal, Laure; Pantesco, Veronique; Reme, Thierry; Hugnot, Jean-Philippe; Gasca, Stephan; Hovatta, Outi; Hamamah, Samir; Klein, Bernard; De Vos, John	STEM CELLS	2007	2007	25	4	10.1634/stemcells.2006-0352	272	16	0	0	0	0	0	0	0	0	0	0	0	0	0	0	0	0	0	0	0	0	0	0	0	0	0	0	0	0	0	0	0	0	0	0	0	0	0	0	0	0
Wnt signalling in osteoblasts regulates expression of the receptor activator of NFκB ligand and inhibits osteoclastogenesis in vitro	Spencer, GJ; Utting, JC; Etheridge, SL; Arnett, TR; Genever, PG	JOURNAL OF CELL SCIENCE	APR 1 2006	2006	119	7	10.1242/jcs.02883	271	15.06	0	0	0	0	0	0	0	0	0	0	0	0	0	0	0	0	0	0	0	0	0	0	0	0	0	0	0	0	0	0	0	0	0	0	0	0	0	0	0	0
Illegitimate WNT signaling promotes proliferation of multiple myeloma cells	Derksen, PWB; Tjin, E; Meijer, HP; Klok, MD; Mac Gillavry, HD; van Oers, MHJ; Lokhorst, HM; Bloem, AC; Clevers, H; Nusse, R; van der Neut, R; Spaargaren, M; Pals, ST	PROCEEDINGS OF THE NATIONAL ACADEMY OF SCIENCES OF THE UNITED STATES OF AMERICA	APR 20 2004	2004	101	16	10.1073/pnas.0305855101	271	13.55	0	0	0	0	0	0	0	0	0	0	0	0	0	0	0	0	0	0	0	0	0	0	0	0	0	0	0	0	0	0	0	0	0	0	0	0	0	0	0	0
The expression of the mouse Zic1, Zic2 and Zic3 gene suggests an essential role for Zic genes in body pattern formation	Nagai, T; Aruga, J; Takada, SJ; Gunther, T; Sporle, R; Schughart, K; Mikoshiba, K	DEVELOPMENTAL BIOLOGY	FEB 15 1997	1997	182	2	10.1006/dbio.1996.8449	271	10.04	0	0	0	0	0	0	0	0	0	0	0	0	0	0	0	0	0	0	0	0	0	0	0	0	0	0	0	0	0	0	0	0	0	0	0	0	0	0	0	0
Signaling pathways in cancer and embryonic stem cells	Dreesen, Oliver; Brivanlou, Ali H.	STEM CELL REVIEWS	2007	2007	3	1	10.1007/s12015-007-0004-8	270	15.88	0	0	0	0	0	0	0	0	0	0	0	0	0	0	0	0	0	0	0	0	0	0	0	0	0	0	0	0	0	0	0	0	0	0	0	0	0	0	0	0
Mutations in <i>LRP5</i> or <i>FZD4</i> underlie the common familial exudative vitreoretinopathy locus on chromosome 11q	Toomes, C; Bottomley, HM; Jackson, RM; Towns, KV; Scott, S; Mackey, DA; Craig, JE; Jiang, L; Yang, ZL; Trembath, R; Woodruff, G; Gregory-Evans, CY; Gregory-Evans, K; Parker, MJ; Black, GCM; Downey, LM; Zhang, K; Inglehearn, CF	AMERICAN JOURNAL OF HUMAN GENETICS	APR 2004	2004	74	4	10.1086/383202	269	13.45	0	0	0	0	0	0	0	0	0	0	0	0	0	0	0	0	0	0	0	0	0	0	0	0	0	0	0	0	0	0	0	0	0	0	0	0	0	0	0	0
Stem cells in the skin: waste not, Wnt not	Alonso, L; Fuchs, E	GENES & DEVELOPMENT	MAY 15 2003	2003	17	10	10.1101/gad.1086903	269	12.81	0	0	0	0	0	0	0	0	0	0	0	0	0	0	0	0	0	0	0	0	0	0	0	0	0	0	0	0	0	0	0	0	0	0	0	0	0	0	0	0
The bone remodelling cycle	Kenkre, J. S.; Bassett, J. H. D.	ANNALS OF CLINICAL BIOCHEMISTRY	MAY 2018	2018	55	3	10.1177/0004563218759371	267	44.5	0	0	0	0	0	0	0	0	0	0	0	0	0	0	0	0	0	0	0	0	0	0	0	0	0	0	0	0	0	0	0	0	0	0	0	0	0	0	0	0
The Regulation of Differentiation in Mesenchymal Stem Cells	Augello, Andrea; De Bari, Cosimo	HUMAN GENE THERAPY	OCT 2010	2010	21	10	10.1089/hum.2010.173	267	19.07	0	0	0	0	0	0	0	0	0	0	0	0	0	0	0	0	0	0	0	0	0	0	0	0	0	0	0	0	0	0	0	0	0	0	0	0	0	0	0	0
Bone regeneration and stem cells	Arvidson, K.; Abdallah, B. M.; Applegate, L. A.; Baldini, N.; Cenni, E.; Gomez-Barrena, E.; Granchi, D.; Kassem, M.; Konttinen, Y. T.; Mustafa, K.; Pioletti, D. P.; Sillat, T.; Finne-Wistrand, A.	JOURNAL OF CELLULAR AND MOLECULAR MEDICINE	APR 2011	2011	15	4	10.1111/j.1582-4934.2010.01224.x	266	20.46	0	0	0	0	0	0	0	0	0	0	0	0	0	0	0	0	0	0	0	0	0	0	0	0	0	0	0	0	0	0	0	0	0	0	0	0	0	0	0	0
Multipotent cells can be generated in vitro from several adult human organs (heart, liver, and bone marrow)	Beltrami, Antonio R.; Cesselli, Daniela; Bergamin, Natascha; Marcon, Patrizia; Rigo, Silvia; Puppato, Elisa; D'Aurizio, Federica; Verardo, Roberto; Piazza, Silvano; Pignatelli, Angela; Poz, Alessandra; Baccarani, Umberto; Damiani, Daniela; Fanin, Renato; Mariuzzi, Laura; Finato, Nicoletta.; Masolini, Paola; Burelli, Silvia; Belfuzzi, Ottorino; Schneider, Claudio; Beltrami, Carlo A.	BLOOD	NOV 1 2007	2007	110	9	10.1182/blood-2006-11-055566	266	15.65	0	0	0	0	0	0	0	0	0	0	0	0	0	0	0	0	0	0	0	0	0	0	0	0	0	0	0	0	0	0	0	0	0	0	0	0	0	0	0	0
Developmental regulation of Wnt/β-catenin signals is required for growth plate assembly, cartilage integrity, and endochondral ossification	Tamamura, Y; Otani, T; Kanatani, N; Koyama, E; Kitagaki, J; Komori, T; Yamada, Y; Costantini, F; Wakisaka, S; Pacifici, M; Iwamoto, M; Enomoto-Iwamoto, M	JOURNAL OF BIOLOGICAL CHEMISTRY	MAY 13 2005	2005	280	19	10.1074/jbc.M414275200	266	14	0	0	0	0	0	0	0	0	0	0	0	0	0	0	0	0	0	0	0	0	0	0	0	0	0	0	0	0	0	0	0	0	0	0	0	0	0	0	0	0
Connective tissue growth factor (CTGF) is regulated by Wnt and bone morphogenetic proteins signaling in osteoblast differentiation of mesenchymal stem cells	Luo, Q; Kang, Q; Si, WK; Jiang, W; Park, JK; Peng, Y; Li, XM; Luu, HH; Luo, J; Montag, AG; Haydon, RC; He, TC	JOURNAL OF BIOLOGICAL CHEMISTRY	DEC 31 2004	2004	279	53	10.1074/jbc.M407810200	265	13.25	0	0	0	0	0	0	0	0	0	0	0	0	0	0	0	0	0	0	0	0	0	0	0	0	0	0	0	0	0	0	0	0	0	0	0	0	0	0	0	0
Bone marrow microenvironment and the identification of new targets for myeloma therapy	Podar, K.; Chauhan, D.; Anderson, K. C.	LEUKEMIA	JAN 2009	2009	23	1	10.1038/leu.2008.259	264	17.6	0	0	0	0	0	0	0	0	0	0	0	0	0	0	0	0	0	0	0	0	0	0	0	0	0	0	0	0	0	0	0	0	0	0	0	0	0	0	0	0
Gone with the Wnts:: β-catenin, T-cell factor, forkhead box O, and oxidative stress in age-dependent diseases of bone, lipid, and glucose metabolism	Manolagas, Stavros C.; Almeida, Maria	MOLECULAR ENDOCRINOLOGY	NOV 2007	2007	21	11	10.1210/me.2007-0259	262	15.41	0	0	0	0	0	0	0	0	0	0	0	0	0	0	0	0	0	0	0	0	0	0	0	0	0	0	0	0	0	0	0	0	0	0	0	0	0	0	0	0
Myeloma cells suppress bone formation by secreting a soluble Wnt inhibitor, sFRP-2	Oshima, T; Abe, M; Asano, J; Hara, T; Kitazoe, K; Sekimoto, E; Tanaka, Y; Shibata, H; Hashimoto, T; Ozaki, S; Kido, S; Inoue, D; Matsumoto, T	BLOOD	NOV 1 2005	2005	106	9	10.1182/blood-2004-12-4940	262	13.79	0	0	0	0	0	0	0	0	0	0	0	0	0	0	0	0	0	0	0	0	0	0	0	0	0	0	0	0	0	0	0	0	0	0	0	0	0	0	0	0
Macrophages orchestrate breast cancer early dissemination and metastasis	Linde, Nina; Casanova-Acebes, Maria; Sosa, Maria Soledad; Mortha, Arthur; Rahman, Adeeb; Farias, Eduardo; Harper, Kathryn; Tardio, Ethan; Torres, Ivan Reyes; Jones, Joan; Condeelis, John; Merad, Miriam; Aguirre-Ghiso, Julio A.	NATURE COMMUNICATIONS	JAN 2 2018	2018	9		10.1038/s41467-017-02481-5	261	43.5	0	0	0	0	0	0	0	0	0	0	0	0	0	0	0	0	0	0	0	0	0	0	0	0	0	0	0	0	0	0	0	0	0	0	0	0	0	0	0	0
Bmp2 is critical for the murine uterine decidual response	Lee, Kevin Y.; Jeong, Jae-Wook; Wang, Jinrong; Ma, Lijiang; Martin, James F.; Tsai, Sophia Y.; Lydon, John P.; DeMayo, Francesco J.	MOLECULAR AND CELLULAR BIOLOGY	AUG 2007	2007	27	15	10.1128/MCB.00342-07	261	15.35	0	0	0	0	0	0	0	0	0	0	0	0	0	0	0	0	0	0	0	0	0	0	0	0	0	0	0	0	0	0	0	0	0	0	0	0	0	0	0	0
Signaling pathways governing stem-cell fate	Blank, Ulrika; Karlsson, Goeran; Karlsson, Stefan	BLOOD	JAN 15 2008	2008	111	2	10.1182/blood-2007-07-075168	260	16.25	0	0	0	0	0	0	0	0	0	0	0	0	0	0	0	0	0	0	0	0	0	0	0	0	0	0	0	0	0	0	0	0	0	0	0	0	0	0	0	0
Activin A maintains self-renewal and regulates fibroblast growth factor, Wnt, and bone morphogenic protein pathways in human embryonic stem cells	Xiao, Lei; Yuan, Xuan; Sharkis, Saul J.	STEM CELLS	JUN 2006	2006	24	6	10.1634/stemcells.2005-0299	260	14.44	0	0	0	0	0	0	0	0	0	0	0	0	0	0	0	0	0	0	0	0	0	0	0	0	0	0	0	0	0	0	0	0	0	0	0	0	0	0	0	0
Role of members of the <i>Wnt</i> gene family in human hematopoiesis	Van den Berg, DJ; Sharma, AK; Bruno, E; Hoffman, R	BLOOD	NOV 1 1998	1998	92	9	10.1182/blood.V92.9.3189.421k45_3189_3202	260	10	0	0	0	0	0	0	0	0	0	0	0	0	0	0	0	0	0	0	0	0	0	0	0	0	0	0	0	0	0	0	0	0	0	0	0	0	0	0	0	0
Wnt signaling in <i>Xenopus</i> embryos inhibits <i>Bmp4</i> expression and activates neural development	Baker, JC; Beddington, RSP; Harland, RM	GENES & DEVELOPMENT	DEC 1 1999	1999	13	23	10.1101/gad.13.23.3149	259	10.36	0	0	0	0	0	0	0	0	0	0	0	0	0	0	0	0	0	0	0	0	0	0	0	0	0	0	0	0	0	0	0	0	0	0	0	0	0	0	0	0
Immunomodulatory properties of stem cells from human exfoliated deciduous teeth	Yamaza, Takayoshi; Kentaro, Akiyama; Chen, Chider; Liu, Yi; Shi, Yufang; Gronthos, Stan; Wang, Songlin; Shi, Songtao	STEM CELL RESEARCH & THERAPY	MAR 15 2010	2010	1		10.1186/scrt5	257	18.36	0	0	0	0	0	0	0	0	0	0	0	0	0	0	0	0	0	0	0	0	0	0	0	0	0	0	0	0	0	0	0	0	0	0	0	0	0	0	0	0
Sclerostin: Current Knowledge and Future Perspectives	Moester, M. J. C.; Papapoulos, S. E.; Lowik, C. W. G. M.; van Bezooijen, R. L.	CALCIFIED TISSUE INTERNATIONAL	AUG 2010	2010	87	2	10.1007/s00223-010-9372-1	256	18.29	0	0	0	0	0	0	0	0	0	0	0	0	0	0	0	0	0	0	0	0	0	0	0	0	0	0	0	0	0	0	0	0	0	0	0	0	0	0	0	0
Multifunctional mesoporous bioactive glasses for effective delivery of therapeutic ions and drug/growth factors	Wu, Chengtie; Chang, Jiang	JOURNAL OF CONTROLLED RELEASE	NOV 10 2014	2014	193		10.1016/j.jconrel.2014.04.026	254	25.4	0	0	0	0	0	0	0	0	0	0	0	0	0	0	0	0	0	0	0	0	0	0	0	0	0	0	0	0	0	0	0	0	0	0	0	0	0	0	0	0
Dkk2 has a role in terminal osteoblast differentiation and mineralized matrix formation	Li, XF; Liu, P; Liu, WZ; Maye, P; Zhang, JH; Zhang, YH; Hurley, M; Guo, CY; Boskey, A; Sun, L; Harris, SE; Rowe, DW; Ke, HZ; Wu, DQ	NATURE GENETICS	SEP 2005	2005	37	9	10.1038/ng1614	254	13.37	0	0	0	0	0	0	0	0	0	0	0	0	0	0	0	0	0	0	0	0	0	0	0	0	0	0	0	0	0	0	0	0	0	0	0	0	0	0	0	0
The stem cell niche: theme and variations	Ohlstein, B; Kai, T; Decotto, E; Spradling, A	CURRENT OPINION IN CELL BIOLOGY	DEC 2004	2004	16	6	10.1016/j.ceb.2004.09.003	253	12.65	0	0	0	0	0	0	0	0	0	0	0	0	0	0	0	0	0	0	0	0	0	0	0	0	0	0	0	0	0	0	0	0	0	0	0	0	0	0	0	0
Wnt5A/CaMKII signaling contributes to the inflammatory response of macrophages and is a target for the antiinflammatory action of activated protein C and interleukin-10	Pereira, Claudia; Schaer, Dominik J.; Bachli, Esther B.; Kurrer, Michael O.; Schoedon, Gabriele	ARTERIOSCLEROSIS THROMBOSIS AND VASCULAR BIOLOGY	MAR 2008	2008	28	3	10.1161/ATVBAHA.107.157438	252	15.75	0	0	0	0	0	0	0	0	0	0	0	0	0	0	0	0	0	0	0	0	0	0	0	0	0	0	0	0	0	0	0	0	0	0	0	0	0	0	0	0
Aortic <i>Msx2-Wnt</i> calcification cascade is regulated by TNF-α-Dependent signals in diabetic <i>Ldlr</i><SUP>-/-</SUP> mice	Al-Aly, Ziyad; Shao, Jian-Su; Lai, Chung-Fang; Huang, Emily; Cai, Jun; Behrmann, Abraham; Cheng, Su-Li; Towler, Dwight A.	ARTERIOSCLEROSIS THROMBOSIS AND VASCULAR BIOLOGY	DEC 2007	2007	27	12	10.1161/ATVBAHA.107.153668	251	14.76	0	0	0	0	0	0	0	0	0	0	0	0	0	0	0	0	0	0	0	0	0	0	0	0	0	0	0	0	0	0	0	0	0	0	0	0	0	0	0	0
Catecholaminergic neurotransmitters regulate migration and repopulation of immature human CD34<SUP>+</SUP> cells through Wnt signaling	Spiegel, Asaf; Shivtiel, Shoham; Kalinkovich, Alexander; Ludin, Aya; Netzer, Neta; Goichberg, Polina; Azaria, Yaara; Resnick, Igor; Hardan, Izhar; Ben-Hur, Herzel; Nagler, Arnon; Rubinstein, Menachem; Lapidot, Tsvee	NATURE IMMUNOLOGY	OCT 2007	2007	8	10	10.1038/ni1509	251	14.76	0	0	0	0	0	0	0	0	0	0	0	0	0	0	0	0	0	0	0	0	0	0	0	0	0	0	0	0	0	0	0	0	0	0	0	0	0	0	0	0
Signaling Networks in RUNX2-Dependent Bone Development	Komori, Toshihisa	JOURNAL OF CELLULAR BIOCHEMISTRY	MAR 2011	2011	112	3	10.1002/jcb.22994	249	19.15	0	0	0	0	0	0	0	0	0	0	0	0	0	0	0	0	0	0	0	0	0	0	0	0	0	0	0	0	0	0	0	0	0	0	0	0	0	0	0	0
A distinct cohort of progenitor cells participates in synovial Joint and articular cartilage formation during mouse limb skeletogenesis	Koyama, Eiki; Shibukawa, Yoshihiro; Nagayama, Motohiko; Sugito, Hiroki; Young, Blanche; Yuasa, Takahito; Okabe, Takahiro; Ochiai, Takanaga; Kamiya, Nobuhiko; Rountree, Ryan B.; Kingsley, David M.; Iwamoto, Masahiro; Enomoto-Iwamoto, Motomi; Pacifici, Maurizio	DEVELOPMENTAL BIOLOGY	APR 1 2008	2008	316	1	10.1016/j.ydbio.2008.01.012	249	15.56	0	0	0	0	0	0	0	0	0	0	0	0	0	0	0	0	0	0	0	0	0	0	0	0	0	0	0	0	0	0	0	0	0	0	0	0	0	0	0	0
Role and mechanism of action of sclerostin in bone	Delgado-Calle, Jesus; Sato, Amy Y.; Bellido, Teresita	BONE	MAR 2017	2017	96		10.1016/j.bone.2016.10.007	248	35.43	0	0	0	0	0	0	0	0	0	0	0	0	0	0	0	0	0	0	0	0	0	0	0	0	0	0	0	0	0	0	0	0	0	0	0	0	0	0	0	0
<i>WNT1</i> Mutations in Early-Onset Osteoporosis and Osteogenesis Imperfecta	Laine, Christine M.; Joeng, Kyu Sang; Campeau, Philippe M.; Kiviranta, Riku; Tarkkonen, Kati; Grover, Monica; Lu, James T.; Pekkinen, Minna; Wessman, Maija; Heino, Terhi J.; Nieminen-Pihala, Vappu; Aronen, Mira; Laine, Tero; Kroger, Heikki; Cole, William G.; Lehesjoki, Anna-Elina; Nevarez, Lisette; Krakow, Deborah; Curry, Cynthia J. R.; Cohn, Daniel H.; Gibbs, Richard A.; Lee, Brendan H.; Makitie…	NEW ENGLAND JOURNAL OF MEDICINE	MAY 9 2013	2013	368	19	10.1056/NEJMoa1215458	248	22.55	0	0	0	0	0	0	0	0	0	0	0	0	0	0	0	0	0	0	0	0	0	0	0	0	0	0	0	0	0	0	0	0	0	0	0	0	0	0	0	0
A Wnt canon orchestrating osteoblastogenesis	Hartmann, C	TRENDS IN CELL BIOLOGY	MAR 2006	2006	16	3	10.1016/j.tcb.2006.01.001	248	13.78	0	0	0	0	0	0	0	0	0	0	0	0	0	0	0	0	0	0	0	0	0	0	0	0	0	0	0	0	0	0	0	0	0	0	0	0	0	0	0	0
WNT-LRP5 Signaling Induces Warburg Effect through mTORC2 Activation during Osteoblast Differentiation	Esen, Emel; Chen, Jianquan; Karner, Courtney M.; Okunade, Adewole L.; Patterson, Bruce W.; Long, Fanxin	CELL METABOLISM	MAY 7 2013	2013	17	5	10.1016/j.cmet.2013.03.017	247	22.45	0	0	0	0	0	0	0	0	0	0	0	0	0	0	0	0	0	0	0	0	0	0	0	0	0	0	0	0	0	0	0	0	0	0	0	0	0	0	0	0
Prostate cancer cells promote osteoblastic bone metastases through Wnts	Hall, CL; Bafico, A; Dai, J; Aaronson, SA; Keller, ET	CANCER RESEARCH	SEP 1 2005	2005	65	17	10.1158/0008-5472.CAN-05-1317	247	13	0	0	0	0	0	0	0	0	0	0	0	0	0	0	0	0	0	0	0	0	0	0	0	0	0	0	0	0	0	0	0	0	0	0	0	0	0	0	0	0
MDS and secondary AML display unique patterns and abundance of aberrant DNA methylation	Figueroa, Maria E.; Skrabanek, Lucy; Li, Yushan; Jiemjit, Anchalee; Fandy, Tamer E.; Paietta, Elisabeth; Fernandez, Hugo; Tallman, Martin S.; Greally, John M.; Carraway, Hetty; Licht, Jonathan D.; Gore, Steven D.; Melnick, Ari	BLOOD	OCT 15 2009	2009	114	16	10.1182/blood-2009-01-200519	246	16.4	0	0	0	0	0	0	0	0	0	0	0	0	0	0	0	0	0	0	0	0	0	0	0	0	0	0	0	0	0	0	0	0	0	0	0	0	0	0	0	0
Increased Sclerostin Serum Levels Associated with Bone Formation and Resorption Markers in Patients with Immobilization-Induced Bone Loss	Gaudio, Agostino; Pennisi, Pietra; Bratengeier, Cornelia; Torrisi, Venerando; Lindner, Brigitte; Mangiafico, Roberto A.; Pulvirenti, Ivana; Hawa, Gerhard; Tringali, Giovanni; Fiore, Carmelo E.	JOURNAL OF CLINICAL ENDOCRINOLOGY & METABOLISM	MAY 2010	2010	95	5	10.1210/jc.2010-0067	245	17.5	0	0	0	0	0	0	0	0	0	0	0	0	0	0	0	0	0	0	0	0	0	0	0	0	0	0	0	0	0	0	0	0	0	0	0	0	0	0	0	0
A purified population of multipotent cardiovascular progenitors derived from primate pluripotent stem cells engrafts in postmyocardial infarcted nonhuman primates	Blin, Guillaume; Nury, David; Stefanovic, Sonia; Neri, Tui; Guillevic, Oriane; Brinon, Benjamin; Bellamy, Valerie; Ruecker-Martin, Catherine; Barbry, Pascal; Bel, Alain; Bruneval, Patrick; Cowan, Chad; Pouly, Julia; Mitalipov, Shoukhrat; Gouadon, Elodie; Binder, Patrice; Hagege, Albert; Desnos, Michel; Renaud, Jean-Francois; Menasche, Philippe; Puceat, Michel	JOURNAL OF CLINICAL INVESTIGATION	APR 2010	2010	120	4	10.1172/JCI40120	244	17.43	0	0	0	0	0	0	0	0	0	0	0	0	0	0	0	0	0	0	0	0	0	0	0	0	0	0	0	0	0	0	0	0	0	0	0	0	0	0	0	0
Noncanonical Wnt signaling through G protein-linked PKCδ activation promotes bone formation	Tu, Xiaolin; Joeng, Kyu Sang; Nakayama, Keiichi I.; Nakayama, Keiko; Rajagopal, Jayaraj; Carroll, Thomas J.; McMahon, Andrew P.; Long, Fanxin	DEVELOPMENTAL CELL	JAN 2007	2007	12	1	10.1016/j.devcel.2006.11.003	244	14.35	0	0	0	0	0	0	0	0	0	0	0	0	0	0	0	0	0	0	0	0	0	0	0	0	0	0	0	0	0	0	0	0	0	0	0	0	0	0	0	0
Signaling mechanisms regulating adult neural stem cells and neurogenesis	Faigle, Roland; Song, Hongjun	BIOCHIMICA ET BIOPHYSICA ACTA-GENERAL SUBJECTS	FEB 2013	2013	1830	2	10.1016/j.bbagen.2012.09.002	243	22.09	0	0	0	0	0	0	0	0	0	0	0	0	0	0	0	0	0	0	0	0	0	0	0	0	0	0	0	0	0	0	0	0	0	0	0	0	0	0	0	0
Development and differentiation of the intestinal epithelium	Barbara, PD; Van den Brink, GR; Roberts, DJ	CELLULAR AND MOLECULAR LIFE SCIENCES	JUL 2003	2003	60	7	10.1007/s00018-003-2289-3	240	11.43	0	0	0	0	0	0	0	0	0	0	0	0	0	0	0	0	0	0	0	0	0	0	0	0	0	0	0	0	0	0	0	0	0	0	0	0	0	0	0	0
Cell fate decisions within the mouse organizer are governed by graded Nodal signals	Vincent, SD; Dunn, NR; Hayashi, S; Norris, DP; Robertson, EJ	GENES & DEVELOPMENT	JUL 1 2003	2003	17	13	10.1101/gad.1100503	240	11.43	0	0	0	0	0	0	0	0	0	0	0	0	0	0	0	0	0	0	0	0	0	0	0	0	0	0	0	0	0	0	0	0	0	0	0	0	0	0	0	0
Strontium signaling: Molecular mechanisms and therapeutic implications in osteoporosis	Saidak, Zuzana; Marie, Pierre J.	PHARMACOLOGY & THERAPEUTICS	NOV 2012	2012	136	2	10.1016/j.pharmthera.2012.07.009	239	19.92	0	0	0	0	0	0	0	0	0	0	0	0	0	0	0	0	0	0	0	0	0	0	0	0	0	0	0	0	0	0	0	0	0	0	0	0	0	0	0	0
Embryonic signaling centers expressing BMP, WNT and FGF proteins interact to pattern the cerebral cortex	Shimogori, T; Banuchi, V; Ng, HY; Strauss, JB; Grove, EA	DEVELOPMENT	NOV 2004	2004	131	22	10.1242/dev.01428	239	11.95	0	0	0	0	0	0	0	0	0	0	0	0	0	0	0	0	0	0	0	0	0	0	0	0	0	0	0	0	0	0	0	0	0	0	0	0	0	0	0	0
Wnt signaling and osteoblastogenesis	Bodine, Peter V. N.; Komm, Barry S.	REVIEWS IN ENDOCRINE & METABOLIC DISORDERS	JUN 2006	2006	7	1-2	10.1007/s11154-006-9002-4	238	13.22	0	0	0	0	0	0	0	0	0	0	0	0	0	0	0	0	0	0	0	0	0	0	0	0	0	0	0	0	0	0	0	0	0	0	0	0	0	0	0	0
Smad3-dependent nuclear translocation of β-catenin is required for TGF-β1-induced proliferation of bone marrow-derived adult human mesenchymal stem cells	Jian, HY; Shen, X; Liu, I; Sernenov, M; He, X; Wang, XF	GENES & DEVELOPMENT	MAR 15 2006	2006	20	6	10.1101/gad.1388806	238	13.22	0	0	0	0	0	0	0	0	0	0	0	0	0	0	0	0	0	0	0	0	0	0	0	0	0	0	0	0	0	0	0	0	0	0	0	0	0	0	0	0
Brain-derived neurotrophic factor is required for the establishment of the proper number of dopaminergic neurons in the substantia nigra pars compacta	Baquet, ZC; Bickford, PC; Jones, KR	JOURNAL OF NEUROSCIENCE	JUN 29 2005	2005	25	26	10.1523/JNEUROSCI.4601-04.2005	238	12.53	0	0	0	0	0	0	0	0	0	0	0	0	0	0	0	0	0	0	0	0	0	0	0	0	0	0	0	0	0	0	0	0	0	0	0	0	0	0	0	0
Osteoblast physiology in normal and pathological conditions	Neve, Anna; Corrado, Addolorata; Cantatore, Francesco Paolo	CELL AND TISSUE RESEARCH	FEB 2011	2011	343	2	10.1007/s00441-010-1086-1	236	18.15	0	0	0	0	0	0	0	0	0	0	0	0	0	0	0	0	0	0	0	0	0	0	0	0	0	0	0	0	0	0	0	0	0	0	0	0	0	0	0	0
Advances in signaling in vertebrate regeneration as a prelude to regenerative medicine	Stoick-Cooper, Cristi L.; Moon, Randall T.; Weidinger, Gilbert	GENES & DEVELOPMENT	JUN 1 2007	2007	21	11	10.1101/gad.1540507	236	13.88	0	0	0	0	0	0	0	0	0	0	0	0	0	0	0	0	0	0	0	0	0	0	0	0	0	0	0	0	0	0	0	0	0	0	0	0	0	0	0	0
Update on Bone Anabolics in Osteoporosis Treatment: Rationale, Current Status, and Perspectives	Baron, Roland; Hesse, Eric	JOURNAL OF CLINICAL ENDOCRINOLOGY & METABOLISM	FEB 2012	2012	97	2	10.1210/jc.2011-2332	235	19.58	0	0	0	0	0	0	0	0	0	0	0	0	0	0	0	0	0	0	0	0	0	0	0	0	0	0	0	0	0	0	0	0	0	0	0	0	0	0	0	0
Effects of miR-335-5p in Modulating Osteogenic Differentiation by Specifically Downregulating Wnt Antagonist DKK1	Zhang, Jin; Tu, Qisheng; Bonewald, Lynda F.; He, Xi; Stein, Gary; Lian, Jane; Chen, Jake	JOURNAL OF BONE AND MINERAL RESEARCH	AUG 2011	2011	26	8	10.1002/jbmr.377	235	18.08	0	0	0	0	0	0	0	0	0	0	0	0	0	0	0	0	0	0	0	0	0	0	0	0	0	0	0	0	0	0	0	0	0	0	0	0	0	0	0	0
Dickkopf 3 inhibits invasion and motility of Saos-2 osteosarcoma cells by modulating the Wnt-β-catenin pathway	Hoang, BH; Kubo, T; Healey, JH; Yang, R; Nathan, SS; Kolb, EA; Mazza, B; Meyers, PA; Gorlick, R	CANCER RESEARCH	APR 15 2004	2004	64	8	10.1158/0008-5472.CAN-03-1952	234	11.7	0	0	0	0	0	0	0	0	0	0	0	0	0	0	0	0	0	0	0	0	0	0	0	0	0	0	0	0	0	0	0	0	0	0	0	0	0	0	0	0
NF-κB inhibits osteogenic differentiation of mesenchymal stem cells by promoting β-catenin degradation	Chang, Jia; Liu, Fei; Lee, Min; Wu, Benjamin; Ting, Kang; Zara, Janette N.; Soo, Chia; Al Hezaimi, Khalid; Zou, Weiping; Chen, Xiaohong; Mooney, David J.; Wang, Cun-Yu	PROCEEDINGS OF THE NATIONAL ACADEMY OF SCIENCES OF THE UNITED STATES OF AMERICA	JUN 4 2013	2013	110	23	10.1073/pnas.1300532110	232	21.09	0	0	0	0	0	0	0	0	0	0	0	0	0	0	0	0	0	0	0	0	0	0	0	0	0	0	0	0	0	0	0	0	0	0	0	0	0	0	0	0
miR-218 Directs a Wnt Signaling Circuit to Promote Differentiation of Osteoblasts and Osteomimicry of Metastatic Cancer Cells	Hassan, Mohammad Q.; Maeda, Yukiko; Taipaleenmaki, Hanna; Zhang, Weibing; Jafferji, Mohammad; Gordon, Jonathan A. R.; Li, Zhaoyong; Croce, Carlo M.; van Wijnen, Andre J.; Stein, Janet L.; Stein, Gary S.; Lian, Jane B.	JOURNAL OF BIOLOGICAL CHEMISTRY	DEC 7 2012	2012	287	50	10.1074/jbc.M112.377515	231	19.25	0	0	0	0	0	0	0	0	0	0	0	0	0	0	0	0	0	0	0	0	0	0	0	0	0	0	0	0	0	0	0	0	0	0	0	0	0	0	0	0
Mechanoactive Tenogenic Differentiation of Human Mesenchymal Stem Cells	Kuo, Catherine K.; Tuan, Rocky S.	TISSUE ENGINEERING PART A	OCT 2008	2008	14	10	10.1089/ten.tea.2006.0415	231	14.44	0	0	0	0	0	0	0	0	0	0	0	0	0	0	0	0	0	0	0	0	0	0	0	0	0	0	0	0	0	0	0	0	0	0	0	0	0	0	0	0
Regionally specific induction by the Spemann-Mangold organizer	Niehrs, C	NATURE REVIEWS GENETICS	JUN 2004	2004	5	6	10.1038/nrg1347	231	11.55	0	0	0	0	0	0	0	0	0	0	0	0	0	0	0	0	0	0	0	0	0	0	0	0	0	0	0	0	0	0	0	0	0	0	0	0	0	0	0	0
Mechanical Signaling for Bone Modeling and Remodeling	Robling, Alexander G.; Turner, Charles H.	CRITICAL REVIEWS IN EUKARYOTIC GENE EXPRESSION	2009	2009	19	4	10.1615/CritRevEukarGeneExpr.v19.i4.50	230	15.33	0	0	0	0	0	0	0	0	0	0	0	0	0	0	0	0	0	0	0	0	0	0	0	0	0	0	0	0	0	0	0	0	0	0	0	0	0	0	0	0
The T-box genes <i>Tbx4</i> and <i>Tbx5</i> regulate limb outgrowth and identity	Rodriguez-Esteban, C; Tsukui, T; Yonei, S; Magallon, J; Tamura, K; Belmonte, JCI	NATURE	APR 29 1999	1999	398	6730	10.1038/19769	230	9.2	0	0	0	0	0	0	0	0	0	0	0	0	0	0	0	0	0	0	0	0	0	0	0	0	0	0	0	0	0	0	0	0	0	0	0	0	0	0	0	0
Dkk-1 secreted by mesenchymal stem cells inhibits growth of breast cancer cells <i>via</i> depression of Wnt signalling	Qiao, Ling; Xu, Zhi-li; Zhao, Tie-jun; Ye, Li-hong; Zhang, Xiao-dong	CANCER LETTERS	SEP 28 2008	2008	269	1	10.1016/j.canlet.2008.04.032	228	14.25	0	0	0	0	0	0	0	0	0	0	0	0	0	0	0	0	0	0	0	0	0	0	0	0	0	0	0	0	0	0	0	0	0	0	0	0	0	0	0	0
Wnt, activin, and BMP signaling regulate distinct stages in the developmental pathway from embryonic stem cells to blood	Nostro, M. Cristina; Cheng, Xin; Keller, Gordon M.; Gadue, Paul	CELL STEM CELL	JAN 2008	2008	2	1	10.1016/j.stem.2007.10.011	228	14.25	0	0	0	0	0	0	0	0	0	0	0	0	0	0	0	0	0	0	0	0	0	0	0	0	0	0	0	0	0	0	0	0	0	0	0	0	0	0	0	0
CCN1/Cyr61 is regulated by the canonical Wnt signal and plays an important role in Wnt3A-induced osteoblast differentiation of mesenchymal stem cells	Si, WK; Kang, Q; Luu, HH; Park, JK; Luo, Q; Song, WX; Jiang, W; Luo, XJ; Li, XM; Yin, H; Montag, AG; Haydon, RC; He, TC	MOLECULAR AND CELLULAR BIOLOGY	APR 2006	2006	26	8	10.1128/MCB.26.8.2955-2964.2006	228	12.67	0	0	0	0	0	0	0	0	0	0	0	0	0	0	0	0	0	0	0	0	0	0	0	0	0	0	0	0	0	0	0	0	0	0	0	0	0	0	0	0
The Wnt signaling inhibitor dickkopf-1 is required for reentry into the cell cycle of human adult stem cells from bone marrow	Gregory, CA; Singh, H; Perry, AS; Prockop, DJ	JOURNAL OF BIOLOGICAL CHEMISTRY	JUL 25 2003	2003	278	30	10.1074/jbc.M300373200	228	10.86	0	0	0	0	0	0	0	0	0	0	0	0	0	0	0	0	0	0	0	0	0	0	0	0	0	0	0	0	0	0	0	0	0	0	0	0	0	0	0	0
Base-Pair Resolution DNA Methylation Sequencing Reveals Profoundly Divergent Epigenetic Landscapes in Acute Myeloid Leukemia	Akalin, Altuna; Garrett-Bakelman, Francine E.; Kormaksson, Matthias; Busuttil, Jennifer; Zhang, Lu; Khrebtukova, Irina; Milne, Thomas A.; Huang, Yongsheng; Biswas, Debabrata; Hess, Jay L.; Allis, C. David; Roeder, Robert G.; Valk, Peter J. M.; Lowenberg, Bob; Delwel, Ruud; Fernandez, Hugo F.; Paietta, Elisabeth; Tallman, Martin S.; Schroth, Gary P.; Mason, Christopher E.; Melnick, Ari; Figueroa, …	PLOS GENETICS	JUN 2012	2012	8	6	10.1371/journal.pgen.1002781	227	18.92	0	0	0	0	0	0	0	0	0	0	0	0	0	0	0	0	0	0	0	0	0	0	0	0	0	0	0	0	0	0	0	0	0	0	0	0	0	0	0	0
Klotho as a regulator of oxidative stress and senescence	Kuro-o, Makoto	BIOLOGICAL CHEMISTRY	MAR 2008	2008	389	3	10.1515/BC.2008.028	227	14.19	0	0	0	0	0	0	0	0	0	0	0	0	0	0	0	0	0	0	0	0	0	0	0	0	0	0	0	0	0	0	0	0	0	0	0	0	0	0	0	0
The roles of signaling pathways in bone repair and regeneration	Majidinia, Maryam; Sadeghpour, Alireza; Yousefi, Bahman	JOURNAL OF CELLULAR PHYSIOLOGY	APR 2018	2018	233	4	10.1002/jcp.26042	225	37.5	0	0	0	0	0	0	0	0	0	0	0	0	0	0	0	0	0	0	0	0	0	0	0	0	0	0	0	0	0	0	0	0	0	0	0	0	0	0	0	0
Loss of Dickkopf-1 Restores Neurogenesis in Old Age and Counteracts Cognitive Decline	Seib, Desiree R. M.; Corsini, Nina S.; Ellwanger, Kristina; Plaas, Christian; Mateos, Alvaro; Pitzer, Claudia; Niehrs, Christof; Celikel, Tansu; Martin-Villalba, Ana	CELL STEM CELL	FEB 7 2013	2013	12	2	10.1016/j.stem.2012.11.010	225	20.45	0	0	0	0	0	0	0	0	0	0	0	0	0	0	0	0	0	0	0	0	0	0	0	0	0	0	0	0	0	0	0	0	0	0	0	0	0	0	0	0
Wnt but not BMP signaling is involved in the inhibitory action of sclerostin on BMP-stimulated bone formation	van Bezooijen, Rutger L.; Svensson, J. Peters; Eefting, Daniel; Visser, Annemieke; van der Horst, Geertje; Karperien, Marcel; Quax, Paul H. A.; Vrieling, Harry; Papapoulos, Socrates E.; ten Dijke, Peter; Lowik, Clemens W. G. M.	JOURNAL OF BONE AND MINERAL RESEARCH	JAN 2007	2007	22	1	10.1359/JBMR.061002	225	13.24	0	0	0	0	0	0	0	0	0	0	0	0	0	0	0	0	0	0	0	0	0	0	0	0	0	0	0	0	0	0	0	0	0	0	0	0	0	0	0	0
Up-regulation of Wnt-1 and β-catenin production in patients with advanced metastatic prostate carcinoma -: Potential pathogenetic and prognostic implications	Chen, GP; Shukeir, N; Potti, A; Sircar, K; Aprikian, A; Goltzman, D; Rabbani, SA	CANCER	SEP 15 2004	2004	101	6	10.1002/cncr.20518	225	11.25	0	0	0	0	0	0	0	0	0	0	0	0	0	0	0	0	0	0	0	0	0	0	0	0	0	0	0	0	0	0	0	0	0	0	0	0	0	0	0	0
Energy Metabolism of the Osteoblast: Implications for Osteoporosis	Lee, Wen-Chih; Guntur, Anyonya R.; Long, Fanxin; Rosen, Clifford J.	ENDOCRINE REVIEWS	JUN 1 2017	2017	38	3	10.1210/er.2017-00064	223	31.86	0	0	0	0	0	0	0	0	0	0	0	0	0	0	0	0	0	0	0	0	0	0	0	0	0	0	0	0	0	0	0	0	0	0	0	0	0	0	0	0
Gut Microbiota: An Integral Moderator in Health and Disease	Feng, Qingqing; Chen, Wei-Dong; Wang, Yan-Dong	FRONTIERS IN MICROBIOLOGY	FEB 21 2018	2018	9		10.3389/fmicb.2018.00151	222	37	0	0	0	0	0	0	0	0	0	0	0	0	0	0	0	0	0	0	0	0	0	0	0	0	0	0	0	0	0	0	0	0	0	0	0	0	0	0	0	0
WNT signaling regulates self-renewal and differentiation of prostate cancer cells with stem cell characteristics	Bisson, Isabelle; Prowse, David M.	CELL RESEARCH	JUN 2009	2009	19	6	10.1038/cr.2009.43	222	14.8	0	0	0	0	0	0	0	0	0	0	0	0	0	0	0	0	0	0	0	0	0	0	0	0	0	0	0	0	0	0	0	0	0	0	0	0	0	0	0	0
Wnt/β-catenin signaling is a component of osteoblastic bone cell early responses to load-bearing and requires estrogen receptor α	Armstrong, Victoria J.; Muzylak, Mariusz; Sunters, Andrew; Zaman, Gul; Saxon, Leanne K.; Price, Joanna S.; Lanyon, Lance E.	JOURNAL OF BIOLOGICAL CHEMISTRY	JUL 13 2007	2007	282	28	10.1074/jbc.M703224200	222	13.06	0	0	0	0	0	0	0	0	0	0	0	0	0	0	0	0	0	0	0	0	0	0	0	0	0	0	0	0	0	0	0	0	0	0	0	0	0	0	0	0
BMP signaling negatively regulates bone mass through sclerostin by inhibiting the canonical Wnt pathway	Kamiya, Nobuhiro; Ye, Ling; Kobayashi, Tatsuya; Mochida, Yoshiyuki; Yamauchi, Mitsuo; Kronenberg, Henry M.; Feng, Jian Q.; Mishina, Yuji	DEVELOPMENT	NOV 15 2008	2008	135	22	10.1242/dev.025825	219	13.69	0	0	0	0	0	0	0	0	0	0	0	0	0	0	0	0	0	0	0	0	0	0	0	0	0	0	0	0	0	0	0	0	0	0	0	0	0	0	0	0
The new bone biology: Pathologic, molecular, and clinical correlates	Cohen, M. Michael, Jr.	AMERICAN JOURNAL OF MEDICAL GENETICS PART A	DEC 1 2006	2006	140A	23	10.1002/ajmg.a.31368	219	12.17	0	0	0	0	0	0	0	0	0	0	0	0	0	0	0	0	0	0	0	0	0	0	0	0	0	0	0	0	0	0	0	0	0	0	0	0	0	0	0	0
Effects of Wnt signaling on proliferation and differentiation of human mesenchymal stem cells	De Boer, J; Wang, HJ; Van Blitterswijk, C	TISSUE ENGINEERING	MAR-APR 2004	2004	10	3-4	10.1089/107632704323061753	219	10.95	0	0	0	0	0	0	0	0	0	0	0	0	0	0	0	0	0	0	0	0	0	0	0	0	0	0	0	0	0	0	0	0	0	0	0	0	0	0	0	0
Mechanical Strain Inhibits Adipogenesis in Mesenchymal Stem Cells by Stimulating a Durable β-Catenin Signal	Sen, Buer; Xie, Zhihui; Case, Natasha; Ma, Meiyun; Rubin, Clinton; Rubin, Janet	ENDOCRINOLOGY	DEC 2008	2008	149	12	10.1210/en.2008-0687	218	13.63	0	0	0	0	0	0	0	0	0	0	0	0	0	0	0	0	0	0	0	0	0	0	0	0	0	0	0	0	0	0	0	0	0	0	0	0	0	0	0	0
Common genetic variation within the Low-Density Lipoprotein Receptor-Related Protein 6 and late-onset Alzheimer's disease	De Ferrari, Giancarlo V.; Papassotiropoulos, Andreas; Biechele, Travis; De-Vrieze, Fabienne Wavrant; Avila, Miguel E.; Major, Michael B.; Myers, Amanda; Saez, Katia; Henriquez, Juan P.; Zhao, Alice; Wollmer, M. Axel; Nitsch, Roger M.; Hock, Christoph; Morris, Chris M.; Hardy, John; Moon, Randall T.	PROCEEDINGS OF THE NATIONAL ACADEMY OF SCIENCES OF THE UNITED STATES OF AMERICA	MAY 29 2007	2007	104	22	10.1073/pnas.0603523104	218	12.82	0	0	0	0	0	0	0	0	0	0	0	0	0	0	0	0	0	0	0	0	0	0	0	0	0	0	0	0	0	0	0	0	0	0	0	0	0	0	0	0
Non-hematopoietic bone marrow stem cells: Molecular control of expansion and differentiation	Gregory, CA; Prockop, DJ; Spees, JL	EXPERIMENTAL CELL RESEARCH	JUN 10 2005	2005	306	2	10.1016/j.yexcr.2005.03.018	218	11.47	0	0	0	0	0	0	0	0	0	0	0	0	0	0	0	0	0	0	0	0	0	0	0	0	0	0	0	0	0	0	0	0	0	0	0	0	0	0	0	0
The status of Wnt signalling regulates neural and epidermal fates in the chick embryo	Wilson, SI; Rydström, A; Trimborn, T; Willert, K; Nusse, R; Jessell, TM; Edlund, T	NATURE	MAY 17 2001	2001	411	6835	10.1038/35077115	217	9.43	0	0	0	0	0	0	0	0	0	0	0	0	0	0	0	0	0	0	0	0	0	0	0	0	0	0	0	0	0	0	0	0	0	0	0	0	0	0	0	0
Wnt/β-catenin signaling activates bone morphogenetic protein 2 expression in osteoblasts	Zhang, Rongrong; Oyajobi, Babatunde O.; Harris, Stephen E.; Chen, Di; Tsao, Christopher; Deng, Hong-Wen; Zhao, Ming	BONE	JAN 2013	2013	52	1	10.1016/j.bone.2012.09.029	216	19.64	0	0	0	0	0	0	0	0	0	0	0	0	0	0	0	0	0	0	0	0	0	0	0	0	0	0	0	0	0	0	0	0	0	0	0	0	0	0	0	0
Stem Cell Quiescence	Li, Ling; Bhatia, Ravi	CLINICAL CANCER RESEARCH	AUG 1 2011	2011	17	15	10.1158/1078-0432.CCR-10-1499	216	16.62	0	0	0	0	0	0	0	0	0	0	0	0	0	0	0	0	0	0	0	0	0	0	0	0	0	0	0	0	0	0	0	0	0	0	0	0	0	0	0	0
BMP7 acts in murine lens placode development	Wawersik, S; Purcell, P; Rauchman, M; Dudley, AT; Robertson, EJ; Maas, R	DEVELOPMENTAL BIOLOGY	MAR 1 1999	1999	207	1	10.1006/dbio.1998.9153	216	8.64	0	0	0	0	0	0	0	0	0	0	0	0	0	0	0	0	0	0	0	0	0	0	0	0	0	0	0	0	0	0	0	0	0	0	0	0	0	0	0	0
The Microbial Metabolite Butyrate Stimulates Bone Formation via T Regulatory Cell-Mediated Regulation of WNT10B Expression	Tyagi, Abdul Malik; Yu, Mingcan; Darby, Trevor M.; Vaccaro, Chiara; Li, Jau-Yi; Owens, Joshua A.; Hsu, Emory; Adams, Jonathan; Weitzmann, M. Neale; Jones, Rheinallt M.; Pacifici, Roberto	IMMUNITY	DEC 18 2018	2018	49	6	10.1016/j.immuni.2018.10.013	215	35.83	0	0	0	0	0	0	0	0	0	0	0	0	0	0	0	0	0	0	0	0	0	0	0	0	0	0	0	0	0	0	0	0	0	0	0	0	0	0	0	0
Wnt10b increases postnatal bone formation by enhancing osteoblast differentiation	Bennett, Christina N.; Ouyang, Hongjiao; Ma, Yanfei L.; Zeng, Qingqiang; Gerin, Isabelle; Sousa, Kyle M.; Lane, Timothy F.; Krishnan, Venkatesh; Hankenson, Kurt D.; MacDougald, Ormond A.	JOURNAL OF BONE AND MINERAL RESEARCH	DEC 2007	2007	22	12	10.1359/JBMR.070810	214	12.59	0	0	0	0	0	0	0	0	0	0	0	0	0	0	0	0	0	0	0	0	0	0	0	0	0	0	0	0	0	0	0	0	0	0	0	0	0	0	0	0
A Wnt- and β-catenin-dependent pathway for mammalian cardiac myogenesis	Nakamura, T; Sano, M; Songyang, Z; Schneider, MD	PROCEEDINGS OF THE NATIONAL ACADEMY OF SCIENCES OF THE UNITED STATES OF AMERICA	MAY 13 2003	2003	100	10	10.1073/pnas.0935626100	214	10.19	0	0	0	0	0	0	0	0	0	0	0	0	0	0	0	0	0	0	0	0	0	0	0	0	0	0	0	0	0	0	0	0	0	0	0	0	0	0	0	0
Concise review: Recent advances on the significance of stem cells in tissue regeneration and cancer therapies	Mimeault, Murielle; Batra, Surinder K.	STEM CELLS	NOV 2006	2006	24	11	10.1634/stemcells.2006-0066	213	11.83	0	0	0	0	0	0	0	0	0	0	0	0	0	0	0	0	0	0	0	0	0	0	0	0	0	0	0	0	0	0	0	0	0	0	0	0	0	0	0	0
Effects of Parathyroid Hormone Treatment on Circulating Sclerostin Levels in Postmenopausal Women	Drake, Matthew T.; Srinivasan, Bhuma; Moedder, Ulrike I.; Peterson, James M.; McCready, Louise K.; Riggs, B. Lawrence; Dwyer, Denise; Stolina, Marina; Kostenuik, Paul; Khosla, Sundeep	JOURNAL OF CLINICAL ENDOCRINOLOGY & METABOLISM	NOV 2010	2010	95	11	10.1210/jc.2010-0720	212	15.14	0	0	0	0	0	0	0	0	0	0	0	0	0	0	0	0	0	0	0	0	0	0	0	0	0	0	0	0	0	0	0	0	0	0	0	0	0	0	0	0
Wnt Proteins Promote Bone Regeneration	Minear, Steven; Leucht, Philipp; Jiang, Jie; Liu, Bo; Zeng, Arial; Fuerer, Christophe; Nusse, Roel; Helms, Jill A.	SCIENCE TRANSLATIONAL MEDICINE	APR 28 2010	2010	2	29	10.1126/scitranslmed.3000231	212	15.14	0	0	0	0	0	0	0	0	0	0	0	0	0	0	0	0	0	0	0	0	0	0	0	0	0	0	0	0	0	0	0	0	0	0	0	0	0	0	0	0
Deregulated gene expression pathways in myelodysplastic syndrome hematopoietic stem cells	Pellagatti, A.; Cazzola, M.; Giagounidis, A.; Perry, J.; Malcovati, L.; Della Porta, M. G.; Jadersten, M.; Killick, S.; Verma, A.; Norbury, C. J.; Hellstrom-Lindberg, E.; Wainscoat, J. S.; Boultwood, J.	LEUKEMIA	APR 2010	2010	24	4	10.1038/leu.2010.31	212	15.14	0	0	0	0	0	0	0	0	0	0	0	0	0	0	0	0	0	0	0	0	0	0	0	0	0	0	0	0	0	0	0	0	0	0	0	0	0	0	0	0
Wnt/β-catenin signalling: function, biological mechanisms, and therapeutic opportunities	Liu, Jiaqi; Xiao, Qing; Xiao, Jiani; Niu, Chenxi; Li, Yuanyuan; Zhang, Xiaojun; Zhou, Zhengwei; Shu, Guang; Yin, Gang	SIGNAL TRANSDUCTION AND TARGETED THERAPY	JAN 3 2022	2022	7	1	10.1038/s41392-021-00762-6	211	105.5	0	0	0	0	0	0	0	0	0	0	0	0	0	0	0	0	0	0	0	0	0	0	0	0	0	0	0	0	0	0	0	0	0	0	0	0	0	0	0	0
Wnt inhibitory factor 1 is epigenetically silenced in human osteosarcoma, and targeted disruption accelerates osteosarcomagenesis in mice	Kansara, Maya; Tsang, Michael; Kodjabachian, Laurent; Sims, Natalie A.; Trivett, Melanie K.; Ehrich, Mathias; Dobrovic, Alexander; Slavin, John; Choong, Peter F. M.; Simmons, Paul J.; Dawid, Igor B.; Thomas, David M.	JOURNAL OF CLINICAL INVESTIGATION	APR 2009	2009	119	4	10.1172/JCI37175	211	14.07	0	0	0	0	0	0	0	0	0	0	0	0	0	0	0	0	0	0	0	0	0	0	0	0	0	0	0	0	0	0	0	0	0	0	0	0	0	0	0	0
Articular cartilage and biomechanical properties of the long bones in <i>Frzb</i>-knockout mice	Lories, Rik J. U.; Peeters, Jenny; Bakker, Astrid; Tylzanowski, Przernko; Derese, Inge; Schrooten, Jan; Thomas, J. Terrig; Luyten, Frank P.	ARTHRITIS AND RHEUMATISM	DEC 2007	2007	56	12	10.1002/art.23137	211	12.41	0	0	0	0	0	0	0	0	0	0	0	0	0	0	0	0	0	0	0	0	0	0	0	0	0	0	0	0	0	0	0	0	0	0	0	0	0	0	0	0
Osteoblast and osteocyte: Games without frontiers	Capulli, Mattia; Paone, Riccardo; Rucci, Nadia	ARCHIVES OF BIOCHEMISTRY AND BIOPHYSICS	NOV 1 2014	2014	561		10.1016/j.abb.2014.05.003	210	21	0	0	0	0	0	0	0	0	0	0	0	0	0	0	0	0	0	0	0	0	0	0	0	0	0	0	0	0	0	0	0	0	0	0	0	0	0	0	0	0
A crosstalk between myeloma cells and marrow stromal cells stimulates production of DKK1 and interleukin-6: A potential role in the development of lytic bone disease and tumor progression in multiple myeloma	Gunn, William G.; Conley, Adam; Deininger, Lisa; Olson, Scott D.; Prockop, Darwin J.; Gregory, Carl A.	STEM CELLS	APR 2006	2006	24	4	10.1634/stemcells.2005-0220	210	11.67	0	0	0	0	0	0	0	0	0	0	0	0	0	0	0	0	0	0	0	0	0	0	0	0	0	0	0	0	0	0	0	0	0	0	0	0	0	0	0	0
Associations of FGF-3 and FGF-10 with signaling networks regulating tooth morphogenesis	Kettunen, P; Laurikkala, J; Itäranta, P; Vainio, S; Itoh, N; Thesleff, I	DEVELOPMENTAL DYNAMICS	NOV 2000	2000	219	3	10.1002/1097-0177(2000)9999:9999<::AID-DVDY1062>3.0.CO;2-J	210	8.75	0	0	0	0	0	0	0	0	0	0	0	0	0	0	0	0	0	0	0	0	0	0	0	0	0	0	0	0	0	0	0	0	0	0	0	0	0	0	0	0
The role of the wnt/β-catenin signaling pathway in formation and maintenance of bone and teeth	Duan, Peipei; Bonewald, L. P.	INTERNATIONAL JOURNAL OF BIOCHEMISTRY & CELL BIOLOGY	AUG 2016	2016	77		10.1016/j.biocel.2016.05.015	209	26.13	0	0	0	0	0	0	0	0	0	0	0	0	0	0	0	0	0	0	0	0	0	0	0	0	0	0	0	0	0	0	0	0	0	0	0	0	0	0	0	0
Inhibiting Dickkopf-1 (Dkk1) Removes Suppression of Bone Formation and Prevents the Development of Osteolytic Bone Disease in Multiple Myeloma	Heath, Deborah J.; Chantry, Andrew D.; Buckle, Clive H.; Coulton, Les; Shaughnessy, John D., Jr.; Evans, Holly R.; Snowden, John A.; Stover, David R.; Vanderkerken, Karin; Croucher, Peter I.	JOURNAL OF BONE AND MINERAL RESEARCH	MAR 2009	2009	24	3	10.1359/JBMR.081104	209	13.93	0	0	0	0	0	0	0	0	0	0	0	0	0	0	0	0	0	0	0	0	0	0	0	0	0	0	0	0	0	0	0	0	0	0	0	0	0	0	0	0
Glycogen synthase kinase-3 is an <i>in vivo</i> regulator of hematopoietic stem cell repopulation	Trowbridge, JJ; Xenocostas, A; Moon, RT; Bhatia, M	NATURE MEDICINE	JAN 2006	2006	12	1	10.1038/nm1339	209	11.61	0	0	0	0	0	0	0	0	0	0	0	0	0	0	0	0	0	0	0	0	0	0	0	0	0	0	0	0	0	0	0	0	0	0	0	0	0	0	0	0
Sclerostin and Its Association with Physical Activity, Age, Gender, Body Composition, and Bone Mineral Content in Healthy Adults	Amrein, Karin; Amrein, Steven; Drexler, Camilla; Dimai, Hans Peter; Dobnig, Harald; Pfeifer, Klaus; Tomaschitz, Andreas; Pieber, Thomas R.; Fahrleitner-Pammer, Astrid	JOURNAL OF CLINICAL ENDOCRINOLOGY & METABOLISM	JAN 2012	2012	97	1	10.1210/jc.2011-2152	208	17.33	0	0	0	0	0	0	0	0	0	0	0	0	0	0	0	0	0	0	0	0	0	0	0	0	0	0	0	0	0	0	0	0	0	0	0	0	0	0	0	0
miR-29 Suppression of Osteonectin in Osteoblasts: Regulation During Differentiation and by Canonical Wnt Signaling	Kapinas, Kristina; Kessler, Catherine B.; Delany, Anne M.	JOURNAL OF CELLULAR BIOCHEMISTRY	SEP 1 2009	2009	108	1	10.1002/jcb.22243	208	13.87	0	0	0	0	0	0	0	0	0	0	0	0	0	0	0	0	0	0	0	0	0	0	0	0	0	0	0	0	0	0	0	0	0	0	0	0	0	0	0	0
Indian Hedgehog produced by postnatal chondrocytes is essential for maintaining a growth plate and trablecular bone	Maeda, Yukiko; Nakamura, Eiichiro; Nguyen, Minh-Thanh; Suva, Larry J.; Swain, Frances L.; Razzaque, Mohammed S.; Mackem, Susan; Lanske, Beate	PROCEEDINGS OF THE NATIONAL ACADEMY OF SCIENCES OF THE UNITED STATES OF AMERICA	APR 10 2007	2007	104	15	10.1073/pnas.0608449104	207	12.18	0	0	0	0	0	0	0	0	0	0	0	0	0	0	0	0	0	0	0	0	0	0	0	0	0	0	0	0	0	0	0	0	0	0	0	0	0	0	0	0
Indian hedgehog signals independently of PTHrP to promote chondrocyte hypertrophy	Mak, Kinglun Kingston; Kronenberg, Henry M.; Chuang, Pao-Tien; Mackem, Susan; Yang, Yingzi	DEVELOPMENT	JUN 1 2008	2008	135	11	10.1242/dev.018044	206	12.88	0	0	0	0	0	0	0	0	0	0	0	0	0	0	0	0	0	0	0	0	0	0	0	0	0	0	0	0	0	0	0	0	0	0	0	0	0	0	0	0
Lineage choice and differentiation in mouse embryos and embryonic stem cells	Loebel, DAF; Watson, CM; De Young, A; Tam, PPL	DEVELOPMENTAL BIOLOGY	DEC 1 2003	2003	264	1	10.1016/S0012-1606(03)00390-7	205	9.76	0	0	0	0	0	0	0	0	0	0	0	0	0	0	0	0	0	0	0	0	0	0	0	0	0	0	0	0	0	0	0	0	0	0	0	0	0	0	0	0
Increased Lipid Oxidation Causes Oxidative Stress, Increased Peroxisome Proliferator-activated Receptor-γ Expression, and Diminished Pro-osteogenic Wnt Signaling in the Skeleton	Almeida, Maria; Ambrogini, Elena; Han, Li; Manolagas, Stavros C.; Jilka, Robert L.	JOURNAL OF BIOLOGICAL CHEMISTRY	OCT 2 2009	2009	284	40	10.1074/jbc.M109.023572	204	13.6	0	0	0	0	0	0	0	0	0	0	0	0	0	0	0	0	0	0	0	0	0	0	0	0	0	0	0	0	0	0	0	0	0	0	0	0	0	0	0	0
BMP-9-induced osteogenic differentiation of mesenchymal progenitors requires functional canonical Wnt/β-catenin signalling	Tang, Ni; Song, Wen-Xin; Luo, Jinyong; Luo, Xiaoji; Chen, Jin; Sharff, Katie A.; Bi, Yang; He, Bai-Cheng; Huang, Jia-Yi; Zhu, Gao-Hui; Su, Yu-Xi; Jiang, Wei; Tang, Min; He, Yun; Wang, Yi; Chen, Liang; Zuo, Guo-Wei; Shen, Jikun; Pan, Xiaochuan; Reid, Russell R.; Luu, Hue H.; Haydon, Rex C.; He, Tong-Chuan	JOURNAL OF CELLULAR AND MOLECULAR MEDICINE	AUG 2009	2009	13	8B	10.1111/j.1582-4934.2008.00569.x	204	13.6	0	0	0	0	0	0	0	0	0	0	0	0	0	0	0	0	0	0	0	0	0	0	0	0	0	0	0	0	0	0	0	0	0	0	0	0	0	0	0	0
Human placenta and bone marrow derived MSC cultured in serum-free, b-FGF-containing medium express cell surface frizzled-9 and SSEA-4 and give rise to multilinelage differentiation	Battula, Venkata Lokesh; Bareiss, Petra M.; Treml, Sabrina; Conrad, Sabine; Albert, Ingrid; Hojak, Sigrid; Abele, Harald; Schewe, Bernhard; Just, Lothar; Skutella, Thomas; Buehring, Hans-Jorg	DIFFERENTIATION	APR 2007	2007	75	4	10.1111/j.1432-0436.2006.00139.x	203	11.94	0	0	0	0	0	0	0	0	0	0	0	0	0	0	0	0	0	0	0	0	0	0	0	0	0	0	0	0	0	0	0	0	0	0	0	0	0	0	0	0
The gastrointestinal tract stem cell niche	Yen, Tzung-Hai; Wright, Nicholas A.	STEM CELL REVIEWS	2006	2006	2	3	10.1007/s12015-006-0048-1	203	11.28	0	0	0	0	0	0	0	0	0	0	0	0	0	0	0	0	0	0	0	0	0	0	0	0	0	0	0	0	0	0	0	0	0	0	0	0	0	0	0	0
Wnt signalling in osteoporosis: mechanisms and novel therapeutic approaches	Canalis, Ernesto	NATURE REVIEWS ENDOCRINOLOGY	OCT 2013	2013	9	10	10.1038/nrendo.2013.154	202	18.36	0	0	0	0	0	0	0	0	0	0	0	0	0	0	0	0	0	0	0	0	0	0	0	0	0	0	0	0	0	0	0	0	0	0	0	0	0	0	0	0
Nuclear beta-catenin in mesenchymal tumors	Ng, TL; Gown, AM; Barry, TS; Cheang, MCU; Chan, AKW; Turbin, DA; Hsu, FD; West, RB; Nielsen, TO	MODERN PATHOLOGY	JAN 2005	2005	18	1	10.1038/modpathol.3800272	202	10.63	0	0	0	0	0	0	0	0	0	0	0	0	0	0	0	0	0	0	0	0	0	0	0	0	0	0	0	0	0	0	0	0	0	0	0	0	0	0	0	0
Exosomes derived from mineralizing osteoblasts promote ST2 cell osteogenic differentiation by alteration of microRNA expression	Cui, Yazhou; Luan, Jing; Li, Haiying; Zhou, Xiaoyan; Han, Jinxiang	FEBS LETTERS	JAN 2016	2016	590	1	10.1002/1873-3468.12024	201	25.13	0	0	0	0	0	0	0	0	0	0	0	0	0	0	0	0	0	0	0	0	0	0	0	0	0	0	0	0	0	0	0	0	0	0	0	0	0	0	0	0
Noncanonical Wnt Signaling Maintains Hematopoietic Stem Cells in the Niche	Sugimura, Ryohichi; He, Xi C.; Venkatraman, Aparna; Arai, Fumio; Box, Andrew; Semerad, Craig; Haug, Jeffrey S.; Peng, Lai; Zhong, Xiao-bo; Suda, Toshio; Li, Linheng	CELL	JUL 20 2012	2012	150	2	10.1016/j.cell.2012.05.041	201	16.75	0	0	0	0	0	0	0	0	0	0	0	0	0	0	0	0	0	0	0	0	0	0	0	0	0	0	0	0	0	0	0	0	0	0	0	0	0	0	0	0
Glucocorticoids and Tumor Necrosis Factor α Increase Oxidative Stress and Suppress Wnt Protein Signaling in Osteoblasts	Almeida, Maria; Han, Li; Ambrogini, Elena; Weinstein, Robert S.; Manolagas, Stavros C.	JOURNAL OF BIOLOGICAL CHEMISTRY	DEC 30 2011	2011	286	52	10.1074/jbc.M111.283481	201	15.46	0	0	0	0	0	0	0	0	0	0	0	0	0	0	0	0	0	0	0	0	0	0	0	0	0	0	0	0	0	0	0	0	0	0	0	0	0	0	0	0
Reduced affinity to and inhibition by DKK1 form a common mechanism by which high bone mass-associated missense mutations in LRP5 affect canonical Wnt signaling	Ai, M; Holmen, SL; Van Hul, W; Williams, BO; Warman, ML	MOLECULAR AND CELLULAR BIOLOGY	JUN 2005	2005	25	12	10.1128/MCB.25.12.4946-4955.2005	201	10.58	0	0	0	0	0	0	0	0	0	0	0	0	0	0	0	0	0	0	0	0	0	0	0	0	0	0	0	0	0	0	0	0	0	0	0	0	0	0	0	0
Defining BMP functions in the hair follicle by conditional ablation of BMP receptor IA	Kobielak, K; Pasolli, HA; Alonso, L; Polak, L; Fuchs, E	JOURNAL OF CELL BIOLOGY	NOV 10 2003	2003	163	3	10.1083/jcb.200309042	201	9.57	0	0	0	0	0	0	0	0	0	0	0	0	0	0	0	0	0	0	0	0	0	0	0	0	0	0	0	0	0	0	0	0	0	0	0	0	0	0	0	0
Extracellular signaling molecules to promote fracture healing and bone regeneration	Hankenson, K. D.; Gagne, K.; Shaughnessy, M.	ADVANCED DRUG DELIVERY REVIEWS	NOV 1 2015	2015	94		10.1016/j.addr.2015.09.008	200	22.22	0	0	0	0	0	0	0	0	0	0	0	0	0	0	0	0	0	0	0	0	0	0	0	0	0	0	0	0	0	0	0	0	0	0	0	0	0	0	0	0
Identification of differentially expressed genes between osteoblasts and osteocytes	Paic, Frane; Igwe, John C.; Nori, Ravi; Kronenberg, Mark S.; Franceschetti, Tiziana; Harrington, Patrick; Kuo, Lynn; Shin, Dong-Guk; Rowe, David W.; Harris, Stephen E.; Kalajzic, Ivo	BONE	OCT 2009	2009	45	4	10.1016/j.bone.2009.06.010	199	13.27	0	0	0	0	0	0	0	0	0	0	0	0	0	0	0	0	0	0	0	0	0	0	0	0	0	0	0	0	0	0	0	0	0	0	0	0	0	0	0	0
Targeting the β-catenin/TCF transcriptional complex in the treatment of multiple myeloma	Sukhdeo, Kumar; Mani, Mala; Zhang, Yunyu; Dutta, Jui; Yasui, Hiroshi; Rooney, Melissa D.; Carrasco, Daniel E.; Zheng, Mei; He, Haiying; Tai, Yu-Tzu; Mitsiades, Constantine; Anderson, Kenneth C.; Carrasco, Daniel R.	PROCEEDINGS OF THE NATIONAL ACADEMY OF SCIENCES OF THE UNITED STATES OF AMERICA	MAY 1 2007	2007	104	18	10.1073/pnas.0610299104	199	11.71	0	0	0	0	0	0	0	0	0	0	0	0	0	0	0	0	0	0	0	0	0	0	0	0	0	0	0	0	0	0	0	0	0	0	0	0	0	0	0	0
Glucocorticoid suppresses the canonical Wnt signal in cultured human osteoblasts	Ohnaka, K; Tanabe, M; Kawate, H; Nawata, H; Takayanagi, R	BIOCHEMICAL AND BIOPHYSICAL RESEARCH COMMUNICATIONS	APR 1 2005	2005	329	1	10.1016/j.bbrc.2005.01.117	199	10.47	0	0	0	0	0	0	0	0	0	0	0	0	0	0	0	0	0	0	0	0	0	0	0	0	0	0	0	0	0	0	0	0	0	0	0	0	0	0	0	0
Reactive Oxygen Species in Vascular Formation and Development	Zhou, Yijiang; Yan, Hui; Guo, Meiqun; Zhu, Jianhua; Xiao, Qingzhong; Zhang, Li	OXIDATIVE MEDICINE AND CELLULAR LONGEVITY	2013	2013	2013		10.1155/2013/374963	198	18	0	0	0	0	0	0	0	0	0	0	0	0	0	0	0	0	0	0	0	0	0	0	0	0	0	0	0	0	0	0	0	0	0	0	0	0	0	0	0	0
Inhibition of Sclerostin by Monoclonal Antibody Enhances Bone Healing and Improves Bone Density and Strength of Nonfractured Bones	Ominsky, Michael S.; Li, Chaoyang; Li, Xiaodong; Tan, Hong L.; Lee, Edward; Barrero, Mauricio; Asuncion, Franklin J.; Dwyer, Denise; Han, Chun-Ya; Vlasseros, Fay; Samadfam, Rana; Jolette, Jacquelin; Smith, Susan Y.; Stolina, Marina; Lacey, David L.; Simonet, William S.; Paszty, Chris; Li, Gang; Ke, Hua Z.	JOURNAL OF BONE AND MINERAL RESEARCH	MAY 2011	2011	26	5	10.1002/jbmr.307	198	15.23	0	0	0	0	0	0	0	0	0	0	0	0	0	0	0	0	0	0	0	0	0	0	0	0	0	0	0	0	0	0	0	0	0	0	0	0	0	0	0	0
Transcriptional Profiles of CD133<SUP>+</SUP> and CD133<SUP>-</SUP> Glioblastoma-Derived Cancer Stem Cell Lines Suggest Different Cells of Origin	Lottaz, Claudio; Beier, Dagmar; Meyer, Katharina; Kumar, Praveen; Hermann, Andreas; Schwarz, Johannes; Junker, Markus; Oefner, Peter J.; Bogdahn, Ulrich; Wischhusen, Joerg; Spang, Rainer; Storch, Alexander; Beier, Christoph P.	CANCER RESEARCH	MAR 1 2010	2010	70	5	10.1158/0008-5472.CAN-09-1707	198	14.14	0	0	0	0	0	0	0	0	0	0	0	0	0	0	0	0	0	0	0	0	0	0	0	0	0	0	0	0	0	0	0	0	0	0	0	0	0	0	0	0
Bone morphogenic protein-7 (BMP-7), a novel therapy for diabetic nephropathy	Wang, S; Chen, Q; Simon, TC; Strebeck, F; Chaudhary, L; Morrissey, J; Liapis, H; Klahr, S; Hruska, KA	KIDNEY INTERNATIONAL	JUN 2003	2003	63	6	10.1046/j.1523-1755.2003.00035.x	198	9.43	0	0	0	0	0	0	0	0	0	0	0	0	0	0	0	0	0	0	0	0	0	0	0	0	0	0	0	0	0	0	0	0	0	0	0	0	0	0	0	0
H19 activates Wnt signaling and promotes osteoblast differentiation by functioning as a competing endogenous RNA	Liang, Wei-Cheng; Fu, Wei-Ming; Wang, Yu-Bing; Sun, Yu-Xin; Xu, Liang-Liang; Wong, Cheuk-Wa; Chan, Kai-Ming; Li, Gang; Waye, Mary Miu-Yee; Zhang, Jin-Fang	SCIENTIFIC REPORTS	FEB 8 2016	2016	6		10.1038/srep20121	197	24.63	0	0	0	0	0	0	0	0	0	0	0	0	0	0	0	0	0	0	0	0	0	0	0	0	0	0	0	0	0	0	0	0	0	0	0	0	0	0	0	0
Mutations in <i>WNT1</i> Cause Different Forms of Bone Fragility	Keupp, Katharina; Beleggia, Filippo; Kayserili, Hulya; Barnes, Aileen M.; Steiner, Magdalena; Semler, Oliver; Fischer, Bjoern; Yigit, Goekhan; Janda, Claudia Y.; Becker, Jutta; Breer, Stefan; Altunoglu, Umut; Gruenhagen, Johannes; Krawitz, Peter; Hecht, Jochen; Schinke, Thorsten; Makareeva, Elena; Lausch, Ekkehart; Cankaya, Tufan; Caparros-Martin, Jose A.; Lapunzina, Pablo; Temtamy, Samia; Aglan,…	AMERICAN JOURNAL OF HUMAN GENETICS	APR 4 2013	2013	92	4	10.1016/j.ajhg.2013.02.010	197	17.91	0	0	0	0	0	0	0	0	0	0	0	0	0	0	0	0	0	0	0	0	0	0	0	0	0	0	0	0	0	0	0	0	0	0	0	0	0	0	0	0
Parathyroid Hormone (PTH)-Induced Bone Gain Is Blunted in <i>SOST</i> Overexpressing and Deficient Mice	Kramer, Ina; Loots, Gabriela G.; Studer, Anne; Keller, Hansjoerg; Kneissel, Michaela	JOURNAL OF BONE AND MINERAL RESEARCH	FEB 2010	2010	25	2	10.1359/jbmr.090730	197	14.07	0	0	0	0	0	0	0	0	0	0	0	0	0	0	0	0	0	0	0	0	0	0	0	0	0	0	0	0	0	0	0	0	0	0	0	0	0	0	0	0
Critical involvement of Tcf-1 in expansion of thymocytes	Schilham, MW; Wilson, A; Moerer, P; Benaissa-Trouw, BJ; Cumano, A; Clevers, HC	JOURNAL OF IMMUNOLOGY	OCT 15 1998	1998	161	8		197	7.58	0	0	0	0	0	0	0	0	0	0	0	0	0	0	0	0	0	0	0	0	0	0	0	0	0	0	0	0	0	0	0	0	0	0	0	0	0	0	0	0
Wnt regulation of chondrocyte differentiation	Church, V; Nohno, T; Linker, C; Marcelle, C; Francis-West, P	JOURNAL OF CELL SCIENCE	DEC 15 2002	2002	115	24	10.1242/jcs.00152	196	8.91	0	0	0	0	0	0	0	0	0	0	0	0	0	0	0	0	0	0	0	0	0	0	0	0	0	0	0	0	0	0	0	0	0	0	0	0	0	0	0	0
Wnt signaling as a therapeutic target for bone diseases	Hoeppner, Luke H.; Secreto, Frank J.; Westendorf, Jennifer J.	EXPERT OPINION ON THERAPEUTIC TARGETS	APR 2009	2009	13	4	10.1517/14728220902841961	195	13	0	0	0	0	0	0	0	0	0	0	0	0	0	0	0	0	0	0	0	0	0	0	0	0	0	0	0	0	0	0	0	0	0	0	0	0	0	0	0	0
The effect of silicate ions on proliferation, osteogenic differentiation and cell signalling pathways (WNT and SHH) of bone marrow stromal cells	Han, Pingping; Wu, Chengtie; Xiao, Yin	BIOMATERIALS SCIENCE	2013	2013	1	4	10.1039/c2bm00108j	194	17.64	0	0	0	0	0	0	0	0	0	0	0	0	0	0	0	0	0	0	0	0	0	0	0	0	0	0	0	0	0	0	0	0	0	0	0	0	0	0	0	0
Induction of the neural crest and the opportunities of life on the edge	Huang, X; Saint-Jeannet, JP	DEVELOPMENTAL BIOLOGY	NOV 1 2004	2004	275	1	10.1016/j.ydbio.2004.07.033	194	9.7	0	0	0	0	0	0	0	0	0	0	0	0	0	0	0	0	0	0	0	0	0	0	0	0	0	0	0	0	0	0	0	0	0	0	0	0	0	0	0	0
Alcohol and bone: review of dose effects and mechanisms	Maurel, D. B.; Boisseau, N.; Benhamou, C. L.; Jaffre, C.	OSTEOPOROSIS INTERNATIONAL	JAN 2012	2012	23	1	10.1007/s00198-011-1787-7	193	16.08	0	0	0	0	0	0	0	0	0	0	0	0	0	0	0	0	0	0	0	0	0	0	0	0	0	0	0	0	0	0	0	0	0	0	0	0	0	0	0	0
Wnt5a through Noncanonical Wnt/JNK or Wnt/PKC Signaling Contributes to the Differentiation of Mesenchymal Stem Cells into Type II Alveolar Epithelial Cells <i>In Vitro</i>	Liu, Airan; Chen, Song; Cai, Shixia; Dong, Liang; Liu, Le; Yang, Yi; Guo, Fengmei; Lu, Xiaomin; He, Hongli; Chen, Qihong; Hu, Shuling; Qiu, Haibo	PLOS ONE	MAR 21 2014	2014	9	3	10.1371/journal.pone.0090229	191	19.1	0	0	0	0	0	0	0	0	0	0	0	0	0	0	0	0	0	0	0	0	0	0	0	0	0	0	0	0	0	0	0	0	0	0	0	0	0	0	0	0
Circulating Sclerostin Levels and Bone Turnover in Type 1 and Type 2 Diabetes	Gennari, Luigi; Merlotti, Daniela; Valenti, Roberto; Ceccarelli, Elena; Ruvio, Martina; Pietrini, Maria G.; Capodarca, Cosimo; Franci, Maria Beatrice; Campagna, Maria Stella; Calabro, Anna; Cataldo, Dorica; Stolakis, Konstantinos; Dotta, Francesco; Nuti, Ranuccio	JOURNAL OF CLINICAL ENDOCRINOLOGY & METABOLISM	MAY 2012	2012	97	5	10.1210/jc.2011-2958	191	15.92	0	0	0	0	0	0	0	0	0	0	0	0	0	0	0	0	0	0	0	0	0	0	0	0	0	0	0	0	0	0	0	0	0	0	0	0	0	0	0	0
The Regulation of Valvular and Vascular Sclerosis by Osteogenic Morphogens	Bostroem, Kristina I.; Rajamannan, Nalini M.; Towler, Dwight A.	CIRCULATION RESEARCH	AUG 19 2011	2011	109	5	10.1161/CIRCRESAHA.110.234278	191	14.69	0	0	0	0	0	0	0	0	0	0	0	0	0	0	0	0	0	0	0	0	0	0	0	0	0	0	0	0	0	0	0	0	0	0	0	0	0	0	0	0
Signaling Pathways Controlling Second Heart Field Development	Rochais, Francesca; Mesbah, Karim; Kelly, Robert G.	CIRCULATION RESEARCH	APR 24 2009	2009	104	8	10.1161/CIRCRESAHA.109.194464	191	12.73	0	0	0	0	0	0	0	0	0	0	0	0	0	0	0	0	0	0	0	0	0	0	0	0	0	0	0	0	0	0	0	0	0	0	0	0	0	0	0	0
The Wnt Inhibitor Sclerostin Is Up-regulated by Mechanical Unloading in Osteocytes <i>in Vitro</i>	Spatz, Jordan M.; Wein, Marc N.; Gooi, Jonathan H.; Qu, Yili; Garr, Jenna L.; Liu, Shawn; Barry, Kevin J.; Uda, Yuhei; Lai, Forest; Dedic, Christopher; Balcells-Camps, Mercedes; Kronenberg, Henry M.; Babij, Philip; Pajevic, Paola Divieti	JOURNAL OF BIOLOGICAL CHEMISTRY	JUL 3 2015	2015	290	27	10.1074/jbc.M114.628313	190	21.11	0	0	0	0	0	0	0	0	0	0	0	0	0	0	0	0	0	0	0	0	0	0	0	0	0	0	0	0	0	0	0	0	0	0	0	0	0	0	0	0
Microenvironmental protection of CML stem and progenitor cells from tyrosine kinase inhibitors through N-cadherin and Wnt-β-catenin signaling	Zhang, Bin; Li, Min; McDonald, Tinisha; Holyoake, Tessa L.; Moon, Randall T.; Campana, Dario; Shultz, Leonard; Bhatia, Ravi	BLOOD	MAR 7 2013	2013	121	10	10.1182/blood-2012-02-412890	190	17.27	0	0	0	0	0	0	0	0	0	0	0	0	0	0	0	0	0	0	0	0	0	0	0	0	0	0	0	0	0	0	0	0	0	0	0	0	0	0	0	0
Review of Lithium Effects on Brain and Blood	Young, Wise	CELL TRANSPLANTATION	2009	2009	18	9	10.3727/096368909X471251	190	12.67	0	0	0	0	0	0	0	0	0	0	0	0	0	0	0	0	0	0	0	0	0	0	0	0	0	0	0	0	0	0	0	0	0	0	0	0	0	0	0	0
Wnt signaling in triple negative breast cancer is associated with metastasis	Dey, Nandini; Barwick, Benjamin G.; Moreno, Carlos S.; Ordanic-Kodani, Maja; Chen, Zhengjia; Oprea-Ilies, Gabriella; Tang, Weining; Catzavelos, Charles; Kerstann, Kimberly F.; Sledge, George W., Jr.; Abramovitz, Mark; Bouzyk, Mark; De, Pradip; Leyland-Jones, Brian R.	BMC CANCER	NOV 10 2013	2013	13		10.1186/1471-2407-13-537	188	17.09	0	0	0	0	0	0	0	0	0	0	0	0	0	0	0	0	0	0	0	0	0	0	0	0	0	0	0	0	0	0	0	0	0	0	0	0	0	0	0	0
Sclerostin and Dickkopf-1 in Renal Osteodystrophy	Cejka, Daniel; Herberth, Johann; Branscum, Adam J.; Fardo, David W.; Monier-Faugere, Marie-Claude; Diarra, Danielle; Haas, Martin; Malluche, Hartmut H.	CLINICAL JOURNAL OF THE AMERICAN SOCIETY OF NEPHROLOGY	APR 2011	2011	6	4	10.2215/CJN.06550810	188	14.46	0	0	0	0	0	0	0	0	0	0	0	0	0	0	0	0	0	0	0	0	0	0	0	0	0	0	0	0	0	0	0	0	0	0	0	0	0	0	0	0
Axial patterning in cephalochordates and the evolution of the organizer	Yu, Jr-Kai; Satou, Yutaka; Holland, Nicholas D.; Shin-, Tadasu, I; Kohara, Yuji; Satoh, Noriyuki; Bronner-Fraser, Marianne; Holland, Linda Z.	NATURE	FEB 8 2007	2007	445	7128	10.1038/nature05472	188	11.06	0	0	0	0	0	0	0	0	0	0	0	0	0	0	0	0	0	0	0	0	0	0	0	0	0	0	0	0	0	0	0	0	0	0	0	0	0	0	0	0
Wnt signaling inhibits osteogenic differentiation of human mesenchymal stem cells	de Boer, J; Siddappa, R; Gaspar, C; van Apeldoorn, A; Fodde, R; van Blitterswijk, C	BONE	MAY 2004	2004	34	5	10.1016/j.bone.2004.01.016	188	9.4	0	0	0	0	0	0	0	0	0	0	0	0	0	0	0	0	0	0	0	0	0	0	0	0	0	0	0	0	0	0	0	0	0	0	0	0	0	0	0	0
Regulation of bone development and maintenance by Runx2	Komori, Toshihisa	FRONTIERS IN BIOSCIENCE-LANDMARK	JAN 1 2008	2008	13		10.2741/2730	187	11.69	0	0	0	0	0	0	0	0	0	0	0	0	0	0	0	0	0	0	0	0	0	0	0	0	0	0	0	0	0	0	0	0	0	0	0	0	0	0	0	0
Sox2 induction by FGF and FGFR2 activating mutations inhibits Wnt signaling and osteoblast differentiation	Mansukhani, A; Ambrosetti, D; Holmes, G; Cornivelli, L; Basilico, C	JOURNAL OF CELL BIOLOGY	MAR 28 2005	2005	168	7	10.1083/jcb.200409182	187	9.84	0	0	0	0	0	0	0	0	0	0	0	0	0	0	0	0	0	0	0	0	0	0	0	0	0	0	0	0	0	0	0	0	0	0	0	0	0	0	0	0
Osteoblast Function Is Compromised at Sites of Focal Bone Erosion in Inflammatory Arthritis	Walsh, Nicole C.; Reinwald, Susan; Manning, Catherine A.; Condon, Keith W.; Iwata, Ken; Burr, David B.; Gravallese, Ellen M.	JOURNAL OF BONE AND MINERAL RESEARCH	SEP 2009	2009	24	9	10.1359/JBMR.090320	186	12.4	0	0	0	0	0	0	0	0	0	0	0	0	0	0	0	0	0	0	0	0	0	0	0	0	0	0	0	0	0	0	0	0	0	0	0	0	0	0	0	0
Noncanonical Wnt-4 signaling enhances bone regeneration of mesenchymal stem cells in craniofacial defects through activation of p38 MAPK	Chang, Jia; Sonoyama, Wataru; Wang, Zhuo; Jin, Qiming; Zhang, Chengfei; Krebsbach, Paul H.; Giannobile, William; Shi, Songtao; Wang, Cun-Yu	JOURNAL OF BIOLOGICAL CHEMISTRY	OCT 19 2007	2007	282	42	10.1074/jbc.M702391200	186	10.94	0	0	0	0	0	0	0	0	0	0	0	0	0	0	0	0	0	0	0	0	0	0	0	0	0	0	0	0	0	0	0	0	0	0	0	0	0	0	0	0
Cooperation between TGF-β and Wnt pathways during chondrocyte and adipocyte differentiation of human marrow stromal cells	Zhou, SH; Eid, K; Glowacki, J	JOURNAL OF BONE AND MINERAL RESEARCH	MAR 2004	2004	19	3	10.1359/JBMR.0301239	186	9.3	0	0	0	0	0	0	0	0	0	0	0	0	0	0	0	0	0	0	0	0	0	0	0	0	0	0	0	0	0	0	0	0	0	0	0	0	0	0	0	0
Signalling interactions during facial development	Francis-West, P; Ladher, R; Barlow, A; Graveson, A	MECHANISMS OF DEVELOPMENT	JUL 1998	1998	75	1-2	10.1016/S0925-4773(98)00082-3	186	7.15	0	0	0	0	0	0	0	0	0	0	0	0	0	0	0	0	0	0	0	0	0	0	0	0	0	0	0	0	0	0	0	0	0	0	0	0	0	0	0	0
Osteocytes mediate the anabolic actions of canonical Wnt/β-catenin signaling in bone	Tu, Xiaolin; Delgado-Calle, Jesus; Condon, Keith W.; Maycas, Marta; Zhang, Huajia; Carlesso, Nadia; Taketo, Makoto M.; Burr, David B.; Plotkin, Lilian I.; Bellido, Teresita	PROCEEDINGS OF THE NATIONAL ACADEMY OF SCIENCES OF THE UNITED STATES OF AMERICA	FEB 3 2015	2015	112	5	10.1073/pnas.1409857112	185	20.56	0	0	0	0	0	0	0	0	0	0	0	0	0	0	0	0	0	0	0	0	0	0	0	0	0	0	0	0	0	0	0	0	0	0	0	0	0	0	0	0
Characterization of the Structural Features and Interactions of Sclerostin <i>MOLECULAR INSIGHT INTO A KEY REGULATOR OF Wnt-MEDIATED BONE FORMATION</i>	Veverka, Vaclav; Henry, Alistair J.; Slocombe, Patrick M.; Ventom, Andrew; Mulloy, Barbara; Muskett, Frederick W.; Muzylak, Mariusz; Greenslade, Kevin; Moore, Adrian; Zhang, Li; Gong, Jianhua; Qian, Xueming; Paszty, Chris; Taylor, Richard J.; Robinson, Martyn K.; Carr, Mark D.	JOURNAL OF BIOLOGICAL CHEMISTRY	APR 17 2009	2009	284	16	10.1074/jbc.M807994200	185	12.33	0	0	0	0	0	0	0	0	0	0	0	0	0	0	0	0	0	0	0	0	0	0	0	0	0	0	0	0	0	0	0	0	0	0	0	0	0	0	0	0
Wnt-5A augments repopulating capacity and primitive hematopoietic development of human blood stem cells <i>in vivo</i>	Murdoch, B; Chadwick, K; Martin, M; Shojaei, F; Shah, KV; Gallacher, L; Moon, RT; Bhatia, M	PROCEEDINGS OF THE NATIONAL ACADEMY OF SCIENCES OF THE UNITED STATES OF AMERICA	MAR 18 2003	2003	100	6	10.1073/pnas.0130233100	185	8.81	0	0	0	0	0	0	0	0	0	0	0	0	0	0	0	0	0	0	0	0	0	0	0	0	0	0	0	0	0	0	0	0	0	0	0	0	0	0	0	0
Sox2 maintains self renewal of tumor-initiating cells in osteosarcomas	Basu-Roy, U.; Seo, E.; Ramanathapuram, L.; Rapp, T. B.; Perry, J. A.; Orkin, S. H.; Mansukhani, A.; Basilico, C.	ONCOGENE	MAY 2012	2012	31	18	10.1038/onc.2011.405	184	15.33	0	0	0	0	0	0	0	0	0	0	0	0	0	0	0	0	0	0	0	0	0	0	0	0	0	0	0	0	0	0	0	0	0	0	0	0	0	0	0	0
Extracellular BMP-antagonist regulation in development and disease: tied up in knots	Walsh, David W.; Godson, Catherine; Brazil, Derek P.; Martin, Finian	TRENDS IN CELL BIOLOGY	MAY 2010	2010	20	5	10.1016/j.tcb.2010.01.008	184	13.14	0	0	0	0	0	0	0	0	0	0	0	0	0	0	0	0	0	0	0	0	0	0	0	0	0	0	0	0	0	0	0	0	0	0	0	0	0	0	0	0
Secreted Frizzled-related protein 2 is a procollagen C proteinase enhancer with a role in fibrosis associated with myocardial infarction	Kobayashi, Koichi; Luo, Min; Zhang, Yue; Wilkes, David C.; Ge, Gaoxiang; Grieskamp, Thomas; Yamada, Chikaomi; Liu, Ting-Chun; Huang, Guorui; Basson, Craig T.; Kispert, Andreas; Greenspan, Daniel S.; Sato, Thomas N.	NATURE CELL BIOLOGY	JAN 2009	2009	11	1	10.1038/ncb1811	184	12.27	0	0	0	0	0	0	0	0	0	0	0	0	0	0	0	0	0	0	0	0	0	0	0	0	0	0	0	0	0	0	0	0	0	0	0	0	0	0	0	0
Coordinated activation of Notch, Wnt, and transforming growth factor-β signaling pathways in bone morphogenic protein 2-induced osteogenesis Notch -: Target gene <i>Hey1</i> inhibits mineralization and Runx2 transcriptional activity	Zamurovic, N; Cappellen, D; Rohner, D; Susa, M	JOURNAL OF BIOLOGICAL CHEMISTRY	SEP 3 2004	2004	279	36	10.1074/jbc.M403813200	184	9.2	0	0	0	0	0	0	0	0	0	0	0	0	0	0	0	0	0	0	0	0	0	0	0	0	0	0	0	0	0	0	0	0	0	0	0	0	0	0	0	0
Wnt signaling and cellular metabolism in osteoblasts	Karner, Courtney M.; Long, Fanxin	CELLULAR AND MOLECULAR LIFE SCIENCES	MAY 2017	2017	74	9	10.1007/s00018-016-2425-5	183	26.14	0	0	0	0	0	0	0	0	0	0	0	0	0	0	0	0	0	0	0	0	0	0	0	0	0	0	0	0	0	0	0	0	0	0	0	0	0	0	0	0
Loss of Wnt/β-Catenin Signaling Causes Cell Fate Shift of Preosteoblasts From Osteoblasts to Adipocytes	Song, Lige; Liu, Minlin; Ono, Noriaki; Bringhurst, F. Richard; Kronenberg, Henry M.; Guo, Jun	JOURNAL OF BONE AND MINERAL RESEARCH	NOV 2012	2012	27	11	10.1002/jbmr.1694	183	15.25	0	0	0	0	0	0	0	0	0	0	0	0	0	0	0	0	0	0	0	0	0	0	0	0	0	0	0	0	0	0	0	0	0	0	0	0	0	0	0	0
Glucocorticoid excess in mice results in early activation of osteoclastogenesis and adipogenesis and prolonged suppression of osteogenesis - A longitudinal study of gene expression in bone tissue from glucocorticoid-treated mice	Yao, Wei; Cheng, Zhiqiang; Busse, Cheryl; Pham, Aaron; Nakamura, Mary C.; Lane, Nancy E.	ARTHRITIS AND RHEUMATISM	JUN 2008	2008	58	6	10.1002/art.23454	183	11.44	0	0	0	0	0	0	0	0	0	0	0	0	0	0	0	0	0	0	0	0	0	0	0	0	0	0	0	0	0	0	0	0	0	0	0	0	0	0	0	0
Gastrointestinal stem cells	Brittan, M; Wright, NA	JOURNAL OF PATHOLOGY	JUL 2002	2002	197	4	10.1002/path.1155	183	8.32	0	0	0	0	0	0	0	0	0	0	0	0	0	0	0	0	0	0	0	0	0	0	0	0	0	0	0	0	0	0	0	0	0	0	0	0	0	0	0	0
Differential effects on lung and bone metastasis of breast cancer by Wnt signalling inhibitor DKK1	Zhuang, Xueqian; Zhang, Hao; Li, Xiaoyan; Li, Xiaoxun; Cong, Min; Peng, Fangli; Yu, Jingyi; Zhang, Xue; Yang, Qifeng; Hu, Guohong	NATURE CELL BIOLOGY	OCT 2017	2017	19	10	10.1038/ncb3613	182	26	0	0	0	0	0	0	0	0	0	0	0	0	0	0	0	0	0	0	0	0	0	0	0	0	0	0	0	0	0	0	0	0	0	0	0	0	0	0	0	0
Parathyroid hormone receptor signaling in osteocytes increases the expression of fibroblast growth factor-23 in vitro and in vivo	Rhee, Yumie; Bivi, Nicoletta; Farrow, Emily; Lezcano, Virginia; Plotkin, Lilian I.; White, Kenneth E.; Bellido, Teresita	BONE	OCT 2011	2011	49	4	10.1016/j.bone.2011.06.025	182	14	0	0	0	0	0	0	0	0	0	0	0	0	0	0	0	0	0	0	0	0	0	0	0	0	0	0	0	0	0	0	0	0	0	0	0	0	0	0	0	0
The role of growth factors in tooth development	Thesleff, I; Mikkola, M	INTERNATIONAL REVIEW OF CYTOLOGY - A SURVEY OF CELL BIOLOGY, VOL 217	2002	2002	217			182	8.27	0	0	0	0	0	0	0	0	0	0	0	0	0	0	0	0	0	0	0	0	0	0	0	0	0	0	0	0	0	0	0	0	0	0	0	0	0	0	0	0
Bone remodeling in rheumatic disease: a question of balance	Walsh, Nicole C.; Gravallese, Ellen M.	IMMUNOLOGICAL REVIEWS	JAN 2010	2010	233		10.1111/j.0105-2896.2009.00857.x	181	12.93	0	0	0	0	0	0	0	0	0	0	0	0	0	0	0	0	0	0	0	0	0	0	0	0	0	0	0	0	0	0	0	0	0	0	0	0	0	0	0	0
Myeloma-derived Dickkopf-1 disrupts Wnt-regulated osteoprotegerin and RANKL production by osteoblasts: a potential mechanism underlying osteolytic bone lesions in multiple myeloma	Qiang, Ya-Wei; Chen, Yu; Stephens, Owen; Brown, Nathan; Chen, Bangzheng; Epstein, Joshua; Barlogie, Bart; Shaughnessy, John D., Jr.	BLOOD	JUL 1 2008	2008	112	1	10.1182/blood-2008-01-132134	181	11.31	0	0	0	0	0	0	0	0	0	0	0	0	0	0	0	0	0	0	0	0	0	0	0	0	0	0	0	0	0	0	0	0	0	0	0	0	0	0	0	0
Exploring the regulation of human neural precursor cell differentiation using arrays of signaling microenvironments	Soen, Yoav; Mori, Akiko; Palmer, Theo D.; Brown, Patrick O.	MOLECULAR SYSTEMS BIOLOGY	2006	2006	2		10.1038/msb4100076	181	10.06	0	0	0	0	0	0	0	0	0	0	0	0	0	0	0	0	0	0	0	0	0	0	0	0	0	0	0	0	0	0	0	0	0	0	0	0	0	0	0	0
Endothelial responses to shear stress in atherosclerosis: a novel role for developmental genes	Souilhol, Celine; Serbanovic-Canic, Jovana; Fragiadaki, Maria; Chico, Timothy J.; Ridger, Victoria; Roddie, Hannah; Evans, Paul C.	NATURE REVIEWS CARDIOLOGY	JAN 2020	2020	17	1	10.1038/s41569-019-0239-5	180	45	0	0	0	0	0	0	0	0	0	0	0	0	0	0	0	0	0	0	0	0	0	0	0	0	0	0	0	0	0	0	0	0	0	0	0	0	0	0	0	0
Hydrogen Sulfide Maintains Mesenchymal Stem Cell Function and Bone Homeostasis via Regulation of Ca<SUP>2+</SUP> Channel Sulfhydration	Liu, Yi; Yang, Ruili; Liu, Xibao; Zhou, Yu; Qu, Cunye; Kikuiri, Takashi; Wang, Songlin; Zandi, Ebrahim; Du, Junbao; Ambudkar, Indu S.; Shi, Songtao	CELL STEM CELL	JUL 3 2014	2014	15	1	10.1016/j.stem.2014.03.005	180	18	0	0	0	0	0	0	0	0	0	0	0	0	0	0	0	0	0	0	0	0	0	0	0	0	0	0	0	0	0	0	0	0	0	0	0	0	0	0	0	0
The Importance of Signal Pathway Modulation in all Aspects of Tooth Development	Tummers, Mark; Thesleff, Irma	JOURNAL OF EXPERIMENTAL ZOOLOGY PART B-MOLECULAR AND DEVELOPMENTAL EVOLUTION	JUN 15 2009	2009	312B	4	10.1002/jez.b.21280	180	12	0	0	0	0	0	0	0	0	0	0	0	0	0	0	0	0	0	0	0	0	0	0	0	0	0	0	0	0	0	0	0	0	0	0	0	0	0	0	0	0
Stem cell dynamics in homeostasis and cancer of the intestine	Vermeulen, Louis; Snippert, Hugo J.	NATURE REVIEWS CANCER	JUL 2014	2014	14	7	10.1038/nrc3744	179	17.9	0	0	0	0	0	0	0	0	0	0	0	0	0	0	0	0	0	0	0	0	0	0	0	0	0	0	0	0	0	0	0	0	0	0	0	0	0	0	0	0
Involvement of the Wnt Signaling Pathway in Experimental and Human Osteoarthritis Prominent Role of Wnt-Induced Signaling Protein 1	Blom, Arjen B.; Brockbank, Sarah M.; van Lent, Peter L.; van Beuningen, Henk M.; Geurts, Jeroen; Takahashi, Nozomi; van der Kraan, Peter M.; van de Loo, Fons A.; Schreurs, B. Wim; Clements, Kristen; Newham, Peter; van den Berg, Wim B.	ARTHRITIS AND RHEUMATISM	FEB 2009	2009	60	2	10.1002/art.24247	179	11.93	0	0	0	0	0	0	0	0	0	0	0	0	0	0	0	0	0	0	0	0	0	0	0	0	0	0	0	0	0	0	0	0	0	0	0	0	0	0	0	0
Notch Signaling and the Skeleton	Zanotti, Stefano; Canalis, Ernesto	ENDOCRINE REVIEWS	JUN 2016	2016	37	3	10.1210/er.2016-1002	178	22.25	0	0	0	0	0	0	0	0	0	0	0	0	0	0	0	0	0	0	0	0	0	0	0	0	0	0	0	0	0	0	0	0	0	0	0	0	0	0	0	0
A critical role for endocytosis in Wnt signaling	Blitzer, Jeremy T.; Nusse, Roel	BMC CELL BIOLOGY	JUL 6 2006	2006	7		10.1186/1471-2121-7-28	178	9.89	0	0	0	0	0	0	0	0	0	0	0	0	0	0	0	0	0	0	0	0	0	0	0	0	0	0	0	0	0	0	0	0	0	0	0	0	0	0	0	0
Wnt signaling: A key regulator of bone mass	Baron, Roland; Rawadi, Georges; Roman-Roman, Sergio	CURRENT TOPICS IN DEVELOPMENTAL BIOLOGY, VOL 76	2006	2006	76		10.1016/S0070-2153(06)76004-5	178	9.89	0	0	0	0	0	0	0	0	0	0	0	0	0	0	0	0	0	0	0	0	0	0	0	0	0	0	0	0	0	0	0	0	0	0	0	0	0	0	0	0
Pathogenesis of bone disease in multiple myeloma: from bench to bedside	Terpos, Evangelos; Ntanasis-Stathopoulos, Ioannis; Gavriatopoulou, Maria; Dimopoulos, Meletios A.	BLOOD CANCER JOURNAL	JAN 12 2018	2018	8		10.1038/s41408-017-0037-4	177	29.5	0	0	0	0	0	0	0	0	0	0	0	0	0	0	0	0	0	0	0	0	0	0	0	0	0	0	0	0	0	0	0	0	0	0	0	0	0	0	0	0
Parathyroid hormone signaling through low-density lipoprotein-related protein 6	Wan, Mei; Yang, Chaozhe; Li, Jun; Wu, Xiangwei; Yuan, Hongling; Ma, Hairong; He, Xi; Nie, Shuyi; Chang, Chenbei; Cao, Xu	GENES & DEVELOPMENT	NOV 1 2008	2008	22	21	10.1101/gad.1702708	177	11.06	0	0	0	0	0	0	0	0	0	0	0	0	0	0	0	0	0	0	0	0	0	0	0	0	0	0	0	0	0	0	0	0	0	0	0	0	0	0	0	0
Repression of osteocyte Wnt/β-catenin signaling is an early event in the progression of renal osteodystrophy	Sabbagh, Yves; Graciolli, Fabiana Giorgeti; O'Brien, Stephen; Tang, Wen; dos Reis, Luciene Machado; Ryan, Susan; Phillips, Lucy; Boulanger, Joseph; Song, Wenping; Bracken, Christina; Liu, Shiguang; Ledbetter, Steven; Dechow, Paul; Canziani, Maria Eugenia F.; Carvalho, Aluizio B.; Jorgetti, Vanda; Moyses, Rosa M. A.; Schiavi, Susan C.	JOURNAL OF BONE AND MINERAL RESEARCH	AUG 2012	2012	27	8	10.1002/jbmr.1630	176	14.67	0	0	0	0	0	0	0	0	0	0	0	0	0	0	0	0	0	0	0	0	0	0	0	0	0	0	0	0	0	0	0	0	0	0	0	0	0	0	0	0
LRP5 mutations linked to high bone mass diseases cause reduced LRP5 binding and inhibition by SOST	Semenov, Mikhail V.; He, Xi	JOURNAL OF BIOLOGICAL CHEMISTRY	DEC 15 2006	2006	281	50	10.1074/jbc.M609509200	176	9.78	0	0	0	0	0	0	0	0	0	0	0	0	0	0	0	0	0	0	0	0	0	0	0	0	0	0	0	0	0	0	0	0	0	0	0	0	0	0	0	0
Molecular mechanisms of neural crest formation	LaBonne, C; Bronner-Fraser, M	ANNUAL REVIEW OF CELL AND DEVELOPMENTAL BIOLOGY	1999	1999	15		10.1146/annurev.cellbio.15.1.81	176	7.04	0	0	0	0	0	0	0	0	0	0	0	0	0	0	0	0	0	0	0	0	0	0	0	0	0	0	0	0	0	0	0	0	0	0	0	0	0	0	0	0
Regulation of adult bone mass by the zinc finger adapter protein Schnurri-3	Jones, Dallas C.; Wein, Marc N.; Oukka, Mohamed; Hofstaetter, Jochen G.; Glimcher, Melvin J.; Glimcher, Laurie H.	SCIENCE	MAY 26 2006	2006	312	5777	10.1126/science.1126313	175	9.72	0	0	0	0	0	0	0	0	0	0	0	0	0	0	0	0	0	0	0	0	0	0	0	0	0	0	0	0	0	0	0	0	0	0	0	0	0	0	0	0
Interplay between Cartilage and Subchondral Bone Contributing to Pathogenesis of Osteoarthritis	Sharma, Ashish R.; Jagga, Supriya; Lee, Sang-Soo; Nam, Ju-Suk	INTERNATIONAL JOURNAL OF MOLECULAR SCIENCES	OCT 2013	2013	14	10	10.3390/ijms141019805	174	15.82	0	0	0	0	0	0	0	0	0	0	0	0	0	0	0	0	0	0	0	0	0	0	0	0	0	0	0	0	0	0	0	0	0	0	0	0	0	0	0	0
Involvement of WNT/β-catenin Signaling in the Treatment of Osteoporosis	Rossini, Maurizio; Gatti, Davide; Adami, Silvano	CALCIFIED TISSUE INTERNATIONAL	AUG 2013	2013	93	2	10.1007/s00223-013-9749-z	174	15.82	0	0	0	0	0	0	0	0	0	0	0	0	0	0	0	0	0	0	0	0	0	0	0	0	0	0	0	0	0	0	0	0	0	0	0	0	0	0	0	0
Bone regeneration is regulated by Wnt signaling	Kim, Jae-Beorn; Leucht, Philipp; Lam, Kentson; Luppen, Cynthia; Ten Berge, Derk; Nusse, Roel; Helms, Jill A.	JOURNAL OF BONE AND MINERAL RESEARCH	DEC 2007	2007	22	12	10.1359/JBMR.070802	174	10.24	0	0	0	0	0	0	0	0	0	0	0	0	0	0	0	0	0	0	0	0	0	0	0	0	0	0	0	0	0	0	0	0	0	0	0	0	0	0	0	0
Notch 1 overexpression inhibits osteoblastogenesis by suppressing Wnt/β-catenin but not bone morphogenetic protein signaling	Deregowski, V; Gazzerro, E; Priest, L; Rydziel, S; Canalis, E	JOURNAL OF BIOLOGICAL CHEMISTRY	MAR 10 2006	2006	281	10	10.1074/jbc.M508370200	174	9.67	0	0	0	0	0	0	0	0	0	0	0	0	0	0	0	0	0	0	0	0	0	0	0	0	0	0	0	0	0	0	0	0	0	0	0	0	0	0	0	0
Effects of parathyroid hormone on Wnt signaling pathway in bone	Kulkarni, NH; Halladay, DL; Miles, RR; Gilbert, LM; Frolik, CA; Galvin, RJS; Martin, TJ; Gillespie, MT; Onyia, JE	JOURNAL OF CELLULAR BIOCHEMISTRY	AUG 15 2005	2005	95	6	10.1002/jcb.20506	174	9.16	0	0	0	0	0	0	0	0	0	0	0	0	0	0	0	0	0	0	0	0	0	0	0	0	0	0	0	0	0	0	0	0	0	0	0	0	0	0	0	0
Human bone marrow mesenchymal stem cells-derived exosomes alleviate liver fibrosis through the Wnt/β-catenin pathway	Rong, Xiaoli; Liu, Junzhi; Yao, Xia; Jiang, Tiechao; Wang, Yimin; Xie, Feng	STEM CELL RESEARCH & THERAPY	MAR 18 2019	2019	10		10.1186/s13287-019-1204-2	173	34.6	0	0	0	0	0	0	0	0	0	0	0	0	0	0	0	0	0	0	0	0	0	0	0	0	0	0	0	0	0	0	0	0	0	0	0	0	0	0	0	0
Structural Biology and Evolution of the TGF-β Family	Hinck, Andrew P.; Mueller, Thomas D.; Springer, Timothy A.	COLD SPRING HARBOR PERSPECTIVES IN BIOLOGY	DEC 2016	2016	8	12	10.1101/cshperspect.a022103	173	21.63	0	0	0	0	0	0	0	0	0	0	0	0	0	0	0	0	0	0	0	0	0	0	0	0	0	0	0	0	0	0	0	0	0	0	0	0	0	0	0	0
Evidence That Dkk-1 Is Dysfunctional in Ankylosing Spondylitis	Daoussis, Dimitrios; Liossis, Stamatis-Nick C.; Solomou, Elena E.; Tsanaktsi, Anastasia; Bounia, Konstadina; Karampetsou, Maria; Yiannopoulos, Georgios; Andonopoulos, Andrew P.	ARTHRITIS AND RHEUMATISM	JAN 2010	2010	62	1	10.1002/art.27231	173	12.36	0	0	0	0	0	0	0	0	0	0	0	0	0	0	0	0	0	0	0	0	0	0	0	0	0	0	0	0	0	0	0	0	0	0	0	0	0	0	0	0
Endoderm and heart development	Lough, J; Sugi, Y	DEVELOPMENTAL DYNAMICS	APR 2000	2000	217	4	10.1002/(SICI)1097-0177(200004)217:4<327::AID-DVDY1>3.0.CO;2-K	173	7.21	0	0	0	0	0	0	0	0	0	0	0	0	0	0	0	0	0	0	0	0	0	0	0	0	0	0	0	0	0	0	0	0	0	0	0	0	0	0	0	0
Osteocyte control of osteoclastogenesis	O'Brien, Charles A.; Nakashima, Tomoki; Takayanagi, Hiroshi	BONE	JUN 2013	2013	54	2	10.1016/j.bone.2012.08.121	172	15.64	0	0	0	0	0	0	0	0	0	0	0	0	0	0	0	0	0	0	0	0	0	0	0	0	0	0	0	0	0	0	0	0	0	0	0	0	0	0	0	0
Suppression of Wnt Signaling by Dkk1 Attenuates PTH-Mediated Stromal Cell Response and New Bone Formation	Guo, Jun; Liu, Minlin; Yang, Dehong; Bouxsein, Mary L.; Saito, Hiroaki; Galvin, R. J. Sells; Kuhstoss, Stuart A.; Thomas, Clare C.; Schipani, Ernestina; Baron, Roland; Bringhurst, F. Richard; Kronenberg, Henry M.	CELL METABOLISM	FEB 3 2010	2010	11	2	10.1016/j.cmet.2009.12.007	172	12.29	0	0	0	0	0	0	0	0	0	0	0	0	0	0	0	0	0	0	0	0	0	0	0	0	0	0	0	0	0	0	0	0	0	0	0	0	0	0	0	0
Enhanced chondrogenesis and Wnt signaling in PTH-treated fractures	Kakar, Sanjeev; Einhorn, Thomas A.; Vora, Siddharth; Miara, Lincoln J.; Hon, Gregory; Wigner, Nathan A.; Toben, Daniel; Jacobsen, Kimberly A.; Al-Sebaei, Maisa O.; Song, Michael; Trackman, Philip C.; Morgan, Elise F.; Gerstenfeld, Louis C.; Barnes, George L.	JOURNAL OF BONE AND MINERAL RESEARCH	DEC 2007	2007	22	12	10.1359/JBMR.070724	172	10.12	0	0	0	0	0	0	0	0	0	0	0	0	0	0	0	0	0	0	0	0	0	0	0	0	0	0	0	0	0	0	0	0	0	0	0	0	0	0	0	0
Osteoblasts and bone formation	Caetano-Lopes, Joana; Canhao, Helena; Fonseca, Joao Eurico	ACTA REUMATOLOGICA PORTUGUESA	APR-JUN 2007	2007	32	2		172	10.12	0	0	0	0	0	0	0	0	0	0	0	0	0	0	0	0	0	0	0	0	0	0	0	0	0	0	0	0	0	0	0	0	0	0	0	0	0	0	0	0
Smad4 and β-catenin co-activators functionally interact with lymphoid-enhancing factor to regulate graded expression of Msx2	Hussein, SM; Duff, EK; Sirard, C	JOURNAL OF BIOLOGICAL CHEMISTRY	DEC 5 2003	2003	278	49	10.1074/jbc.M305472200	172	8.19	0	0	0	0	0	0	0	0	0	0	0	0	0	0	0	0	0	0	0	0	0	0	0	0	0	0	0	0	0	0	0	0	0	0	0	0	0	0	0	0
<i>Dickkopf</i> genes are co-ordinately expressed in mesodermal lineages	Monaghan, AP; Kioschis, P; Wu, W; Zuniga, A; Bock, D; Poustka, A; Delius, H; Niehrs, C	MECHANISMS OF DEVELOPMENT	SEP 1999	1999	87	1-2	10.1016/S0925-4773(99)00138-0	172	6.88	0	0	0	0	0	0	0	0	0	0	0	0	0	0	0	0	0	0	0	0	0	0	0	0	0	0	0	0	0	0	0	0	0	0	0	0	0	0	0	0
THE FUNCTION OF V-ATPASES IN CANCER	Stransky, Laura; Cotter, Kristina; Forgac, Michael	PHYSIOLOGICAL REVIEWS	JUL 2016	2016	96	3	10.1152/physrev.00035.2015	171	21.38	0	0	0	0	0	0	0	0	0	0	0	0	0	0	0	0	0	0	0	0	0	0	0	0	0	0	0	0	0	0	0	0	0	0	0	0	0	0	0	0
Wnt/Catenin Signaling in Adult Stem Cell Physiology and Disease	Ring, Alexander; Kim, Yong-Mi; Kahn, Michael	STEM CELL REVIEWS AND REPORTS	AUG 2014	2014	10	4	10.1007/s12015-014-9515-2	171	17.1	0	0	0	0	0	0	0	0	0	0	0	0	0	0	0	0	0	0	0	0	0	0	0	0	0	0	0	0	0	0	0	0	0	0	0	0	0	0	0	0
Wnt and the Wnt signaling pathway in bone development and disease	Wang, Yiping; Li, Yi-Ping; Paulson, Christie; Shao, Jian-Zhong; Zhang, Xiaoling; Wu, Mengrui; Chen, Wei	FRONTIERS IN BIOSCIENCE-LANDMARK	JAN 1 2014	2014	19		10.2741/4214	171	17.1	0	0	0	0	0	0	0	0	0	0	0	0	0	0	0	0	0	0	0	0	0	0	0	0	0	0	0	0	0	0	0	0	0	0	0	0	0	0	0	0
Chondrogenic differentiation of human mesenchymal stem cells in three-dimensional alginate gels	Xu, Jinping; Wang, Wei; Ludeman, Matt; Cheng, Kevin; Hayami, Takayuki; Lotz, Jeffrey C.; Kapila, Sunil	TISSUE ENGINEERING PART A	MAY 2008	2008	14	5	10.1089/tea.2007.0272	171	10.69	0	0	0	0	0	0	0	0	0	0	0	0	0	0	0	0	0	0	0	0	0	0	0	0	0	0	0	0	0	0	0	0	0	0	0	0	0	0	0	0
A bispecific antibody targeting sclerostin and DKK-1 promotes bone mass accrual and fracture repair	Florio, Monica; Gunasekaran, Kannan; Stolina, Marina; Li, Xiaodong; Liu, Ling; Tipton, Barbara; Salimi-Moosavi, Hossein; Asuncion, Franklin J.; Li, Chaoyang; Sun, Banghua; Tan, Hong Lin; Zhang, Li; Han, Chun-Ya; Case, Ryan; Duguay, Amy N.; Grisanti, Mario; Stevens, Jennitte; Pretorius, James K.; Pacheco, Efrain; Jones, Heidi; Chen, Qing; Soriano, Brian D.; Wen, Jie; Heron, Brenda; Jacobsen, Frede…	NATURE COMMUNICATIONS	MAY 2016	2016	7		10.1038/ncomms11505	170	21.25	0	0	0	0	0	0	0	0	0	0	0	0	0	0	0	0	0	0	0	0	0	0	0	0	0	0	0	0	0	0	0	0	0	0	0	0	0	0	0	0
Osteocyte: the unrecognized side of bone tissue	Rochefort, G. Y.; Pallu, S.; Benhamou, C. L.	OSTEOPOROSIS INTERNATIONAL	SEP 2010	2010	21	9	10.1007/s00198-010-1194-5	170	12.14	0	0	0	0	0	0	0	0	0	0	0	0	0	0	0	0	0	0	0	0	0	0	0	0	0	0	0	0	0	0	0	0	0	0	0	0	0	0	0	0
Extracellular Signal-Regulated Kinase 1 (ERK1) and ERK2 Play Essential Roles in Osteoblast Differentiation and in Supporting Osteoclastogenesis	Matsushita, Takehiko; Chan, Yuk Yu; Kawanami, Aya; Balmes, Gener; Landreth, Gary E.; Murakami, Shunichi	MOLECULAR AND CELLULAR BIOLOGY	NOV 1 2009	2009	29	21	10.1128/MCB.01549-08	170	11.33	0	0	0	0	0	0	0	0	0	0	0	0	0	0	0	0	0	0	0	0	0	0	0	0	0	0	0	0	0	0	0	0	0	0	0	0	0	0	0	0
Wnt9a signaling is required for joint integrity and regulation of <i>Ihh</i> during chondrogenesis	Spaeter, Daniela; Hill, Theo P.; O'Sullivan, Roderick J.; Gruber, Michaela; Conner, David A.; Hartmann, Christine	DEVELOPMENT	AUG 1 2006	2006	133	15	10.1242/dev.02471	169	9.39	0	0	0	0	0	0	0	0	0	0	0	0	0	0	0	0	0	0	0	0	0	0	0	0	0	0	0	0	0	0	0	0	0	0	0	0	0	0	0	0
BMP restricts stemness of intestinal Lgr5<SUP>+</SUP> stem cells by directly suppressing their signature genes	Qi, Zhen; Li, Yehua; Zhao, Bing; Xu, Chi; Liu, Yuan; Li, Haonan; Zhang, Bingjie; Wang, Xinquan; Yang, Xiao; Xie, Wei; Li, Baojie; Han, Jing-Dong Jackie; Chen, Ye-Guang	NATURE COMMUNICATIONS	JAN 6 2017	2017	8		10.1038/ncomms13824	168	24	0	0	0	0	0	0	0	0	0	0	0	0	0	0	0	0	0	0	0	0	0	0	0	0	0	0	0	0	0	0	0	0	0	0	0	0	0	0	0	0
Exogenously administered secreted frizzled related protein 2 (Sfrp2) reduces fibrosis and improves cardiac function in a rat model of myocardial infarction	He, Wei; Zhang, Lunan; Ni, Aiguo; Zhang, Zhiping; Mirotsou, Maria; Mao, Lan; Pratt, Richard E.; Dzau, Victor J.	PROCEEDINGS OF THE NATIONAL ACADEMY OF SCIENCES OF THE UNITED STATES OF AMERICA	DEC 7 2010	2010	107	49	10.1073/pnas.1004708107	168	12	0	0	0	0	0	0	0	0	0	0	0	0	0	0	0	0	0	0	0	0	0	0	0	0	0	0	0	0	0	0	0	0	0	0	0	0	0	0	0	0
Minireview:: <i>In vivo</i> analysis of Wnt signaling in bone	Glass, Donald A., II; Karsenty, Gerard	ENDOCRINOLOGY	JUN 2007	2007	148	6	10.1210/en.2006-1372	168	9.88	0	0	0	0	0	0	0	0	0	0	0	0	0	0	0	0	0	0	0	0	0	0	0	0	0	0	0	0	0	0	0	0	0	0	0	0	0	0	0	0
Wnt induction of chondrocyte hypertrophy through the Runx2 transcription factor	Dong, Yu-Feng; Soung, Do Y.; Schwarz, Edward M.; O'Keefe, Regis J.; Drissi, Hicham	JOURNAL OF CELLULAR PHYSIOLOGY	JUL 2006	2006	208	1	10.1002/jcp.20656	168	9.33	0	0	0	0	0	0	0	0	0	0	0	0	0	0	0	0	0	0	0	0	0	0	0	0	0	0	0	0	0	0	0	0	0	0	0	0	0	0	0	0
The WNT system: background and its role in bone	Lerner, U. H.; Ohlsson, C.	JOURNAL OF INTERNAL MEDICINE	JUN 2015	2015	277	6	10.1111/joim.12368	166	18.44	0	0	0	0	0	0	0	0	0	0	0	0	0	0	0	0	0	0	0	0	0	0	0	0	0	0	0	0	0	0	0	0	0	0	0	0	0	0	0	0
Wnt4 signaling prevents skeletal aging and inflammation by inhibiting nuclear factor-κB	Yu, Bo; Chang, Jia; Liu, Yunsong; Li, Jiong; Kevork, Kareena; Al-Hezaimi, Khalid; Graves, Dana T.; Park, No-Hee; Wang, Cun-Yu	NATURE MEDICINE	SEP 2014	2014	20	9	10.1038/nm.3586	165	16.5	0	0	0	0	0	0	0	0	0	0	0	0	0	0	0	0	0	0	0	0	0	0	0	0	0	0	0	0	0	0	0	0	0	0	0	0	0	0	0	0
FOXOs attenuate bone formation by suppressing Wnt signaling	Iyer, Srividhya; Ambrogini, Elena; Bartell, Shoshana M.; Han, Li; Roberson, Paula K.; de Cabo, Rafael; Jilka, Robert L.; Weinstein, Robert S.; O'Brien, Charles A.; Manolagas, Stavros C.; Almeida, Maria	JOURNAL OF CLINICAL INVESTIGATION	AUG 2013	2013	123	8	10.1172/JCI68049	165	15	0	0	0	0	0	0	0	0	0	0	0	0	0	0	0	0	0	0	0	0	0	0	0	0	0	0	0	0	0	0	0	0	0	0	0	0	0	0	0	0
The role of secondary heart field in cardiac development	Dyer, Laura A.; Kirby, Margaret L.	DEVELOPMENTAL BIOLOGY	DEC 15 2009	2009	336	2	10.1016/j.ydbio.2009.10.009	165	11	0	0	0	0	0	0	0	0	0	0	0	0	0	0	0	0	0	0	0	0	0	0	0	0	0	0	0	0	0	0	0	0	0	0	0	0	0	0	0	0
Lrp4, a Novel Receptor for Dickkopf 1 and Sclerostin, Is Expressed by Osteoblasts and Regulates Bone Growth and Turnover <i>In Vivo</i>	Choi, Hong Y.; Dieckmann, Marco; Herz, Joachim; Niemeier, Andreas	PLOS ONE	NOV 20 2009	2009	4	11	10.1371/journal.pone.0007930	165	11	0	0	0	0	0	0	0	0	0	0	0	0	0	0	0	0	0	0	0	0	0	0	0	0	0	0	0	0	0	0	0	0	0	0	0	0	0	0	0	0
BMP and Wnt specify hematopoietic fate by activation of the <i>Cdx-Hox</i> pathway	Lengerke, Claudia; Schmitt, Sabine; Bowman, Teresa V.; Jang, Il Ho; Maouche-Chretien, Leila; McKinney-Freeman, Shannon; Davidson, Alan J.; Hammerschmidt, Matthias; Rentzsch, Fabian; Green, Jeremy B. A.; Zon, Leonard I.; Daley, George Q.	CELL STEM CELL	JAN 2008	2008	2	1	10.1016/j.stem.2007.10.022	165	10.31	0	0	0	0	0	0	0	0	0	0	0	0	0	0	0	0	0	0	0	0	0	0	0	0	0	0	0	0	0	0	0	0	0	0	0	0	0	0	0	0
Functional network analysis of the transcriptomes of mesenchymal stem cells derived from amniotic fluid, amniotic membrane, cord blood, and bone marrow	Tsai, Ming-Song; Hwang, Shiaw-Min; Chen, Kuang-Den; Lee, Yun-Shien; Hsu, Li-Wen; Chang, Yu-Jen; Wang, Chao-Nin; Peng, Hsiu-Huei; Chang, Yao-Lung; Chao, An-Shine; Chang, Shuenn-Dyh; Lee, Kuan-Der; Wang, Tzu-Hao; Wang, Hsin-Shih; Soong, Yung-Kuei	STEM CELLS	2007	2007	25	10	10.1634/stemcells.2007-0023	165	9.71	0	0	0	0	0	0	0	0	0	0	0	0	0	0	0	0	0	0	0	0	0	0	0	0	0	0	0	0	0	0	0	0	0	0	0	0	0	0	0	0
BMP treatment of C3H10T1/2 mesenchymal stem cells induces both chondrogenesis and osteogenesis	Shea, CM; Edgar, CM; Einhorn, TA; Gerstenfeld, LC	JOURNAL OF CELLULAR BIOCHEMISTRY	DEC 15 2003	2003	90	6	10.1002/jcb.10734	165	7.86	0	0	0	0	0	0	0	0	0	0	0	0	0	0	0	0	0	0	0	0	0	0	0	0	0	0	0	0	0	0	0	0	0	0	0	0	0	0	0	0
Macrophage-derived extracellular vesicle-packaged WNTs rescue intestinal stem cells and enhance survival after radiation injury	Saha, Subhrajit; Aranda, Evelyn; Hayakawa, Yoku; Bhanja, Payel; Atay, Safinur; Brodin, N. Patrik; Li, Jiufeng; Asfaha, Samuel; Liu, Laibin; Tailor, Yagnesh; Zhang, Jinghang; Godwin, Andrew K.; Tome, Wolfgang A.; Wang, Timothy C.; Guha, Chandan; Pollard, Jeffrey W.	NATURE COMMUNICATIONS	OCT 13 2016	2016	7		10.1038/ncomms13096	164	20.5	0	0	0	0	0	0	0	0	0	0	0	0	0	0	0	0	0	0	0	0	0	0	0	0	0	0	0	0	0	0	0	0	0	0	0	0	0	0	0	0
Altered MicroRNA Expression Profile in Exosomes during Osteogenic Differentiation of Human Bone Marrow-Derived Mesenchymal Stem Cells	Xu, Ji-Feng; Yang, Guang-hai; Pan, Xiao-Hong; Zhang, Shui-Jun; Zhao, Chen; Qiu, Bin-Song; Gu, Hai-Feng; Hong, Jian-Fei; Cao, Li; Chen, Yu; Xia, Bing; Bi, Qin; Wang, Ya-Ping	PLOS ONE	DEC 11 2014	2014	9	12	10.1371/journal.pone.0114627	164	16.4	0	0	0	0	0	0	0	0	0	0	0	0	0	0	0	0	0	0	0	0	0	0	0	0	0	0	0	0	0	0	0	0	0	0	0	0	0	0	0	0
Estrogen receptor-α signaling in osteoblast progenitors stimulates cortical bone accrual	Almeida, Maria; Iyer, Srividhya; Martin-Millan, Marta; Bartell, Shoshana M.; Han, Li; Ambrogini, Elena; Onal, Melda; Xiong, Jinhu; Weinstein, Robert S.; Jilka, Robert L.; O'Brien, Charles A.; Manolagas, Stavros C.	JOURNAL OF CLINICAL INVESTIGATION	JAN 2013	2013	123	1	10.1172/JCI65910	164	14.91	0	0	0	0	0	0	0	0	0	0	0	0	0	0	0	0	0	0	0	0	0	0	0	0	0	0	0	0	0	0	0	0	0	0	0	0	0	0	0	0
Melatonin promotes osteoblastic differentiation through the BMP/ERK/Wnt signaling pathways	Park, Ki-Ho; Kang, Jong Won; Lee, Eun-Man; Kim, Jae Sik; Rhee, Yun Hee; Kim, Minseok; Jeong, Soo Jin; Park, Young Guk; Kim, Sung Hoon	JOURNAL OF PINEAL RESEARCH	SEP 2011	2011	51	2	10.1111/j.1600-079X.2011.00875.x	164	12.62	0	0	0	0	0	0	0	0	0	0	0	0	0	0	0	0	0	0	0	0	0	0	0	0	0	0	0	0	0	0	0	0	0	0	0	0	0	0	0	0
The Regulation of Bone Metabolism and Disorders by Wnt Signaling	Maeda, Kazuhiro; Kobayashi, Yasuhiro; Koide, Masanori; Uehara, Shunsuke; Okamoto, Masanori; Ishihara, Akihiro; Kayama, Tomohiro; Saito, Mitsuru; Marumo, Keishi	INTERNATIONAL JOURNAL OF MOLECULAR SCIENCES	NOV 2019	2019	20	22	10.3390/ijms20225525	163	32.6	0	0	0	0	0	0	0	0	0	0	0	0	0	0	0	0	0	0	0	0	0	0	0	0	0	0	0	0	0	0	0	0	0	0	0	0	0	0	0	0
High level of functional dickkopf-1 predicts protection from syndesmophyte formation in patients with ankylosing spondylitis	Heiland, Gisela Ruiz; Appel, Heiner; Poddubnyy, Denis; Zwerina, Jochen; Hueber, Axel; Haibel, Hildrun; Baraliakos, Xenofon; Listing, Joachim; Rudwaleit, Martin; Schett, Georg; Sieper, Joachim	ANNALS OF THE RHEUMATIC DISEASES	APR 2012	2012	71	4	10.1136/annrheumdis-2011-200216	163	13.58	0	0	0	0	0	0	0	0	0	0	0	0	0	0	0	0	0	0	0	0	0	0	0	0	0	0	0	0	0	0	0	0	0	0	0	0	0	0	0	0
Neutralisation of Dkk-1 protects from systemic bone loss during inflammation and reduces sclerostin expression	Heiland, Gisela Ruiz; Zwerina, Karin; Baum, Wolfgang; Kireva, Trayana; Distler, Joerg H.; Grisanti, Mario; Asuncion, Frank; Li, Xiadong; Ominsky, Michael; Richards, William; Schett, Georg; Zwerina, Jochen	ANNALS OF THE RHEUMATIC DISEASES	DEC 2010	2010	69	12	10.1136/ard.2010.132852	163	11.64	0	0	0	0	0	0	0	0	0	0	0	0	0	0	0	0	0	0	0	0	0	0	0	0	0	0	0	0	0	0	0	0	0	0	0	0	0	0	0	0
Simultaneous loss of β- and γ-catenin does not perturb hematopoiesis or lymphopoiesis	Koch, Ute; Wilson, Anne; Cobas, Monica; Kemler, Rolf; MacDonald, H. Robson; Radtke, Freddy	BLOOD	JAN 1 2008	2008	111	1	10.1182/blood-2007-07-099754	163	10.19	0	0	0	0	0	0	0	0	0	0	0	0	0	0	0	0	0	0	0	0	0	0	0	0	0	0	0	0	0	0	0	0	0	0	0	0	0	0	0	0
Heart induction by Wnt antagonists depends on the homeodomain transcription factor Hex	Foley, AC; Mercola, M	GENES & DEVELOPMENT	FEB 1 2005	2005	19	3	10.1101/gad.1279405	163	8.58	0	0	0	0	0	0	0	0	0	0	0	0	0	0	0	0	0	0	0	0	0	0	0	0	0	0	0	0	0	0	0	0	0	0	0	0	0	0	0	0
PTH Receptor Signaling in Osteocytes Governs Periosteal Bone Formation and Intracortical Remodeling	Rhee, Yumie; Allen, Matthew R.; Condon, Keith; Lezcano, Virginia; Ronda, Ana C.; Galli, Carlo; Olivos, Naomi; Passeri, Giovanni; O'Brien, Charles A.; Bivi, Nicoletta; Plotkin, Lilian I.; Bellido, Teresita	JOURNAL OF BONE AND MINERAL RESEARCH	MAY 2011	2011	26	5	10.1002/jbmr.304	162	12.46	0	0	0	0	0	0	0	0	0	0	0	0	0	0	0	0	0	0	0	0	0	0	0	0	0	0	0	0	0	0	0	0	0	0	0	0	0	0	0	0
Lymphoid enhancer factor-1 and β-catenin inhibit Runx2-dependent transcriptional activation of the osteocalcin promoter	Kahler, RA; Westendorf, JJ	JOURNAL OF BIOLOGICAL CHEMISTRY	APR 4 2003	2003	278	14	10.1074/jbc.M211443200	162	7.71	0	0	0	0	0	0	0	0	0	0	0	0	0	0	0	0	0	0	0	0	0	0	0	0	0	0	0	0	0	0	0	0	0	0	0	0	0	0	0	0
TOPGAL mice show that the canonical Wnt signaling pathway is active during bone development and growth and is activated by mechanical loading in vitro	Hens, JR; Wilson, KM; Dann, P; Chen, XS; Horowitz, MC; Wysolmerski, JJ	JOURNAL OF BONE AND MINERAL RESEARCH	JUL 2005	2005	20	7	10.1359/JBMR.050210	161	8.47	0	0	0	0	0	0	0	0	0	0	0	0	0	0	0	0	0	0	0	0	0	0	0	0	0	0	0	0	0	0	0	0	0	0	0	0	0	0	0	0
Notch inhibits osteoblast differentiation and causes osteopenia	Zanotti, Stefano; Smerdel-Ramoya, Anna; Stadmeyer, Lisa; Durant, Deena; Radtke, Freddy; Canalis, Ernesto	ENDOCRINOLOGY	AUG 2008	2008	149	8	10.1210/en.2008-0140	160	10	0	0	0	0	0	0	0	0	0	0	0	0	0	0	0	0	0	0	0	0	0	0	0	0	0	0	0	0	0	0	0	0	0	0	0	0	0	0	0	0
Domain-specific modification of heparan sulfate by Qsulf1 modulates the binding of the bone morphogenetic protein antagonist noggin	Viviano, BL; Paine-Saunders, S; Gasiunas, N; Gallagher, J; Saunders, S	JOURNAL OF BIOLOGICAL CHEMISTRY	FEB 13 2004	2004	279	7	10.1074/jbc.M310691200	160	8	0	0	0	0	0	0	0	0	0	0	0	0	0	0	0	0	0	0	0	0	0	0	0	0	0	0	0	0	0	0	0	0	0	0	0	0	0	0	0	0
Induction of neural crest in <i>Xenopus</i> by transcription factor AP2α	Luo, T; Lee, YH; Saint-Jeannet, JP; Sargent, TD	PROCEEDINGS OF THE NATIONAL ACADEMY OF SCIENCES OF THE UNITED STATES OF AMERICA	JAN 21 2003	2003	100	2	10.1073/pnas.0237226100	160	7.62	0	0	0	0	0	0	0	0	0	0	0	0	0	0	0	0	0	0	0	0	0	0	0	0	0	0	0	0	0	0	0	0	0	0	0	0	0	0	0	0
Myostatin inhibits osteoblastic differentiation by suppressing osteocyte-derived exosomal microRNA-218: A novel mechanism in muscle-bone communication	Qin, Yiwen; Peng, Yuanzhen; Zhao, Wei; Pan, Jianping; Ksiezak-Reding, Hanna; Cardozo, Christopher; Wu, Yingjie; Pajevic, Paola Divieti; Bonewald, Lynda F.; Bauman, William A.; Qin, Weiping	JOURNAL OF BIOLOGICAL CHEMISTRY	JUN 30 2017	2017	292	26	10.1074/jbc.M116.770941	159	22.71	0	0	0	0	0	0	0	0	0	0	0	0	0	0	0	0	0	0	0	0	0	0	0	0	0	0	0	0	0	0	0	0	0	0	0	0	0	0	0	0
High Levels of β-Catenin Signaling Reduce Osteogenic Differentiation of Stem Cells in Inflammatory Microenvironments Through Inhibition of the Noncanonical Wnt Pathway	Liu, Na; Shi, Songtao; Deng, Manjing; Tang, Liang; Zhang, Guangjing; Liu, Ning; Ding, Bofu; Liu, Wenjia; Liu, Yali; Shi, Haigang; Liu, Luchuan; Jin, Yan	JOURNAL OF BONE AND MINERAL RESEARCH	SEP 2011	2011	26	9	10.1002/jbmr.440	159	12.23	0	0	0	0	0	0	0	0	0	0	0	0	0	0	0	0	0	0	0	0	0	0	0	0	0	0	0	0	0	0	0	0	0	0	0	0	0	0	0	0
Osteoblasts in osteoporosis: past, emerging, and future anabolic targets	Marie, Pierre J.; Kassem, Moustapha	EUROPEAN JOURNAL OF ENDOCRINOLOGY	JUL 2011	2011	165	1	10.1530/EJE-11-0132	159	12.23	0	0	0	0	0	0	0	0	0	0	0	0	0	0	0	0	0	0	0	0	0	0	0	0	0	0	0	0	0	0	0	0	0	0	0	0	0	0	0	0
Wnt/β-catenin signaling stimulates matrix catabolic genes and activity in articular chondrocytes:: its possible role in joint degeneration	Yuasa, Takahito; Otani, Tomohiro; Koike, Tatsuya; Iwamoto, Masahiro; Enomoto-Iwamoto, Motomi	LABORATORY INVESTIGATION	MAR 2008	2008	88	3	10.1038/labinvest.3700747	159	9.94	0	0	0	0	0	0	0	0	0	0	0	0	0	0	0	0	0	0	0	0	0	0	0	0	0	0	0	0	0	0	0	0	0	0	0	0	0	0	0	0
The influence of surface microroughness and hydrophilicity of titanium on the up-regulation of TGFβ/BMP signalling in osteoblasts	Vlacic-Zischke, J.; Hamlet, S. M.; Frus, T.; Tonetti, M. S.; Ivanovski, S.	BIOMATERIALS	JAN 2011	2011	32	3	10.1016/j.biomaterials.2010.09.025	158	12.15	0	0	0	0	0	0	0	0	0	0	0	0	0	0	0	0	0	0	0	0	0	0	0	0	0	0	0	0	0	0	0	0	0	0	0	0	0	0	0	0
Blockade of Dickkopf (DKK)-1 induces fusion of sacroiliac joints	Uderhardt, S.; Diarra, D.; Katzenbeisser, J.; David, J-P; Zwerina, J.; Richards, W.; Kronke, G.; Schett, G.	ANNALS OF THE RHEUMATIC DISEASES	MAR 2010	2010	69	3	10.1136/ard.2008.102046	158	11.29	0	0	0	0	0	0	0	0	0	0	0	0	0	0	0	0	0	0	0	0	0	0	0	0	0	0	0	0	0	0	0	0	0	0	0	0	0	0	0	0
Human mesenchymal stem cells (hMSCs) target osteosarcoma and promote its growth and pulmonary metastasis	Xu, Wen-ting; Bian, Zhen-yu; Fan, Qi-ming; Li, Gang; Tang, Ting-ting	CANCER LETTERS	AUG 18 2009	2009	281	1	10.1016/j.canlet.2009.02.022	158	10.53	0	0	0	0	0	0	0	0	0	0	0	0	0	0	0	0	0	0	0	0	0	0	0	0	0	0	0	0	0	0	0	0	0	0	0	0	0	0	0	0
Bone morphogenetic protein 2 induces pulmonary angiogenesis via Wnt-β-catenin and Wnt-RhoA-Rac1 pathways	Perez, Vinicio A. de Jesus; Alastalo, Tero-Pekka; Wu, Jenny C.; Axelrod, Jeffrey D.; Cooke, John P.; Amieva, Manuel; Rabinovitch, Marlene	JOURNAL OF CELL BIOLOGY	JAN 12 2009	2009	184	1	10.1083/jcb.200806049	158	10.53	0	0	0	0	0	0	0	0	0	0	0	0	0	0	0	0	0	0	0	0	0	0	0	0	0	0	0	0	0	0	0	0	0	0	0	0	0	0	0	0
Notch 1 impairs osteoblastic cell differentiation	Sciaudone, M; Gazzerro, E; Priest, L; Delany, AM; Canalis, E	ENDOCRINOLOGY	DEC 1 2003	2003	144	12	10.1210/en.2003-0463	158	7.52	0	0	0	0	0	0	0	0	0	0	0	0	0	0	0	0	0	0	0	0	0	0	0	0	0	0	0	0	0	0	0	0	0	0	0	0	0	0	0	0
YAP promotes osteogenesis and suppresses adipogenic differentiation by regulating β-catenin signaling	Pan, Jin-Xiu; Xiong, Lei; Zhao, Kai; Zeng, Peng; Wang, Bo; Tang, Fu-Lei; Sun, Dong; Guo, Hao-Han; Yang, Xiao; Cui, Shun; Xia, Wen-Fang; Mei, Lin; Xiong, Wen-Cheng	BONE RESEARCH	JUN 1 2018	2018	6		10.1038/s41413-018-0018-7	157	26.17	0	0	0	0	0	0	0	0	0	0	0	0	0	0	0	0	0	0	0	0	0	0	0	0	0	0	0	0	0	0	0	0	0	0	0	0	0	0	0	0
Molecular genetics of osteosarcoma	Rickel, Kirby; Fang, Fang; Tao, Jianning	BONE	SEP 2017	2017	102		10.1016/j.bone.2016.10.017	157	22.43	0	0	0	0	0	0	0	0	0	0	0	0	0	0	0	0	0	0	0	0	0	0	0	0	0	0	0	0	0	0	0	0	0	0	0	0	0	0	0	0
SOX2 Regulates YAP1 to Maintain Stemness and Determine Cell Fate in the Osteo-Adipo Lineage	Seo, Eunjeong; Basu-Roy, Upal; Gunaratne, Preethi H.; Coarfa, Cristian; Lim, Dae-Sik; Basilico, Claudio; Mansukhani, Alka	CELL REPORTS	JUN 2013	2013	3	6	10.1016/j.celrep.2013.05.029	157	14.27	0	0	0	0	0	0	0	0	0	0	0	0	0	0	0	0	0	0	0	0	0	0	0	0	0	0	0	0	0	0	0	0	0	0	0	0	0	0	0	0
Wnt signaling strength regulates normal hematopoiesis and its deregulation is involved in leukemia development	Luis, T. C.; Ichii, M.; Brugman, M. H.; Kincade, P.; Staal, F. J. T.	LEUKEMIA	MAR 2012	2012	26	3	10.1038/leu.2011.387	157	13.08	0	0	0	0	0	0	0	0	0	0	0	0	0	0	0	0	0	0	0	0	0	0	0	0	0	0	0	0	0	0	0	0	0	0	0	0	0	0	0	0
<i>Ex vivo</i> expansion of umbilical cord blood stem cells for transplantation:: growing knowledge from the hematopoietic niche	Hofmeister, C. C.; Zhang, J.; Knight, K. L.; Le, P.; Stiff, P. J.	BONE MARROW TRANSPLANTATION	JAN 2007	2007	39	1	10.1038/sj.bmt.1705538	157	9.24	0	0	0	0	0	0	0	0	0	0	0	0	0	0	0	0	0	0	0	0	0	0	0	0	0	0	0	0	0	0	0	0	0	0	0	0	0	0	0	0
Familial exudative vitreoretinopathy and related retinopathies	Gilmour, D. F.	EYE	JAN 2015	2015	29	1	10.1038/eye.2014.70	156	17.33	0	0	0	0	0	0	0	0	0	0	0	0	0	0	0	0	0	0	0	0	0	0	0	0	0	0	0	0	0	0	0	0	0	0	0	0	0	0	0	0
Wnt Inhibitors <i>Dkk1</i> and <i>Sost</i> Are Downstream Targets of BMP Signaling Through the Type IA Receptor (BMPRIA) in Osteoblasts	Kamiya, Nobuhiro; Kobayashi, Tatsuya; Mochida, Yoshiyuki; Yu, Paul B.; Yamauchi, Mitsuo; Kronenberg, Henry M.; Mishina, Yuji	JOURNAL OF BONE AND MINERAL RESEARCH	FEB 2010	2010	25	2	10.1359/jbmr.090806	156	11.14	0	0	0	0	0	0	0	0	0	0	0	0	0	0	0	0	0	0	0	0	0	0	0	0	0	0	0	0	0	0	0	0	0	0	0	0	0	0	0	0
β-catenin signaling pathway is crucial for bone morphogenetic protein 2 to induce new bone formation	Chen, Yan; Whetstone, Heather C.; Youn, Andrew; Nadesan, Puviindran; Chow, Edwin C. Y.; Lin, Alvin C.; Alman, Benjamin A.	JOURNAL OF BIOLOGICAL CHEMISTRY	JAN 5 2007	2007	282	1	10.1074/jbc.M602700200	156	9.18	0	0	0	0	0	0	0	0	0	0	0	0	0	0	0	0	0	0	0	0	0	0	0	0	0	0	0	0	0	0	0	0	0	0	0	0	0	0	0	0
Generation of human muscle fibers and satellite-like cells from human pluripotent stem cells <i>in vitro</i>	Chal, Jerome; Al Tanoury, Ziad; Hestin, Marie; Gobert, Benedicte; Aivio, Suvi; Hick, Aurore; Cherrier, Thomas; Nesmith, Alexander P.; Parker, Kevin K.; Pourquie, Olivier	NATURE PROTOCOLS	OCT 2016	2016	11	10	10.1038/nprot.2016.110	155	19.38	0	0	0	0	0	0	0	0	0	0	0	0	0	0	0	0	0	0	0	0	0	0	0	0	0	0	0	0	0	0	0	0	0	0	0	0	0	0	0	0
miR-30-5p Functions as a Tumor Suppressor and Novel Therapeutic Tool by Targeting the Oncogenic Wnt/β-Catenin/BCL9 Pathway	Zhao, Jian-Jun; Lin, Jianhong; Zhu, Di; Wang, Xujun; Brooks, Daniel; Chen, Ming; Chu, Zhang-Bo; Takada, Kohichi; Ciccarelli, Bryan; Admin, Samir; Tao, Jianguo; Tai, Yu-Tzu; Treon, Steven; Pinkus, Geraldine; Kuo, Winston Patrick; Hideshima, Teru; Bouxsein, Mary; Munshi, Nikhil; Anderson, Kenneth; Carrasco, Ruben	CANCER RESEARCH	MAR 15 2014	2014	74	6	10.1158/0008-5472.CAN-13-3311-T	155	15.5	0	0	0	0	0	0	0	0	0	0	0	0	0	0	0	0	0	0	0	0	0	0	0	0	0	0	0	0	0	0	0	0	0	0	0	0	0	0	0	0
WNT signaling underlies the pathogenesis of neuropathic pain in rodents	Zhang, Yan-Kai; Huang, Zhi-Jiang; Liu, Su; Liu, Yue-Peng; Song, Angela A.; Song, Xue-Jun	JOURNAL OF CLINICAL INVESTIGATION	MAY 2013	2013	123	5	10.1172/JCI65364	155	14.09	0	0	0	0	0	0	0	0	0	0	0	0	0	0	0	0	0	0	0	0	0	0	0	0	0	0	0	0	0	0	0	0	0	0	0	0	0	0	0	0
Wnt Signaling and Injury Repair	Whyte, Jemima L.; Smith, Andrew A.; Helms, Jill A.	COLD SPRING HARBOR PERSPECTIVES IN BIOLOGY	AUG 2012	2012	4	8	10.1101/cshperspect.a008078	155	12.92	0	0	0	0	0	0	0	0	0	0	0	0	0	0	0	0	0	0	0	0	0	0	0	0	0	0	0	0	0	0	0	0	0	0	0	0	0	0	0	0
Determinants of Serum Sclerostin in Healthy Pre- and Postmenopausal Women	Ardawi, Mohammed-Salleh M.; Al-Kadi, Hanan A.; Rouzi, Abdulrahim A.; Qari, Mohammed H.	JOURNAL OF BONE AND MINERAL RESEARCH	DEC 2011	2011	26	12	10.1002/jbmr.479	155	11.92	0	0	0	0	0	0	0	0	0	0	0	0	0	0	0	0	0	0	0	0	0	0	0	0	0	0	0	0	0	0	0	0	0	0	0	0	0	0	0	0
Increased chondrocyte sclerostin may protect against cartilage degradation in osteoarthritis	Chan, B. Y.; Fuller, E. S.; Russell, A. K.; Smith, S. M.; Smith, M. M.; Jackson, M. T.; Cake, M. A.; Read, R. A.; Bateman, J. F.; Sambrook, P. N.; Little, C. B.	OSTEOARTHRITIS AND CARTILAGE	JUL 2011	2011	19	7	10.1016/j.joca.2011.04.014	155	11.92	0	0	0	0	0	0	0	0	0	0	0	0	0	0	0	0	0	0	0	0	0	0	0	0	0	0	0	0	0	0	0	0	0	0	0	0	0	0	0	0
The disparate role of BMP in stem cell biology	Varga, AC; Wrana, JL	ONCOGENE	AUG 29 2005	2005	24	37	10.1038/sj.onc.1208919	155	8.16	0	0	0	0	0	0	0	0	0	0	0	0	0	0	0	0	0	0	0	0	0	0	0	0	0	0	0	0	0	0	0	0	0	0	0	0	0	0	0	0
Molecular mechanisms of early lung specification and branching morphogenesis	Warburton, D; Bellusci, S; De Langhe, S; Del Moral, PM; Fleury, V; Mailleux, A; Tefft, D; Unbekandt, M; Wang, K; Shi, W	PEDIATRIC RESEARCH	MAY 2005	2005	57	5	10.1203/01.PDR.0000159570.01327.ED	155	8.16	0	0	0	0	0	0	0	0	0	0	0	0	0	0	0	0	0	0	0	0	0	0	0	0	0	0	0	0	0	0	0	0	0	0	0	0	0	0	0	0
Glucocorticoid enhances the expression of dickkopf-1 in human osteoblasts: novel mechanism of glucocorticoid-induced osteoporosis	Ohnaka, K; Taniguchi, H; Kawate, H; Nawata, H; Takayanagi, R	BIOCHEMICAL AND BIOPHYSICAL RESEARCH COMMUNICATIONS	MAY 21 2004	2004	318	1	10.1016/j.bbrc.2004.04.025	155	7.75	0	0	0	0	0	0	0	0	0	0	0	0	0	0	0	0	0	0	0	0	0	0	0	0	0	0	0	0	0	0	0	0	0	0	0	0	0	0	0	0
Specification of dorsal telencephalic character by sequential Wnt and FGF signaling	Gunhaga, L; Marklund, M; Sjödal, M; Hsieh, JC; Jessell, TM; Edlund, T	NATURE NEUROSCIENCE	JUL 2003	2003	6	7	10.1038/nn1068	154	7.33	0	0	0	0	0	0	0	0	0	0	0	0	0	0	0	0	0	0	0	0	0	0	0	0	0	0	0	0	0	0	0	0	0	0	0	0	0	0	0	0
The Wnt antagonist Frzb-1 regulates chondrocyte maturation and long bone development during limb skeletogenesis	Enomoto-Iwamoto, M; Kitagaki, J; Koyama, E; Tamamura, Y; Wu, CS; Kanatani, N; Koike, T; Okada, H; Komori, T; Yoneda, T; Church, V; Francis-West, PH; Kurisu, K; Nohno, T; Pacifici, M; Iwamoto, M	DEVELOPMENTAL BIOLOGY	NOV 1 2002	2002	251	1	10.1006/dbio.2002.0802	154	7	0	0	0	0	0	0	0	0	0	0	0	0	0	0	0	0	0	0	0	0	0	0	0	0	0	0	0	0	0	0	0	0	0	0	0	0	0	0	0	0
The Hedgehog signalling pathway in bone formation	Yang, Jing; Andre, Philipp; Ye, Ling; Yang, Yhig-Zi	INTERNATIONAL JOURNAL OF ORAL SCIENCE	JUN 2015	2015	7	2	10.1038/ijos.2015.14	153	17	0	0	0	0	0	0	0	0	0	0	0	0	0	0	0	0	0	0	0	0	0	0	0	0	0	0	0	0	0	0	0	0	0	0	0	0	0	0	0	0
Where Wnts Went: The Exploding Field of Lrp5 and Lrp6 Signaling in Bone	Williams, Bart O.; Insogna, Karl L.	JOURNAL OF BONE AND MINERAL RESEARCH	FEB 2009	2009	24	2	10.1359/JBMR.081235	153	10.2	0	0	0	0	0	0	0	0	0	0	0	0	0	0	0	0	0	0	0	0	0	0	0	0	0	0	0	0	0	0	0	0	0	0	0	0	0	0	0	0
Lrp4 Modulates Extracellular Integration of Cell Signaling Pathways in Development	Ohazama, Atsushi; Johnson, Eric B.; Ota, Masato S.; Choi, Hong J.; Porntaveetus, Thantrira; Oommen, Shelly; Itoh, Nobuyuki; Eto, Kazuhiro; Gritli-Linde, Amel; Herz, Joachim; Sharpe, Paul T.	PLOS ONE	DEC 31 2008	2008	3	12	10.1371/journal.pone.0004092	153	9.56	0	0	0	0	0	0	0	0	0	0	0	0	0	0	0	0	0	0	0	0	0	0	0	0	0	0	0	0	0	0	0	0	0	0	0	0	0	0	0	0
Cytoplasmic and/or nuclear accumulation of the β-catenin protein is a frequent event in human osteosarcoma	Haydon, RC; Deyrup, A; Ishikawa, A; Heck, R; Jiang, W; Zhou, L; Feng, T; King, D; Chew, HW; Breyer, B; Peabody, T; Simon, MA; Montag, AG; He, TC	INTERNATIONAL JOURNAL OF CANCER	DEC 1 2002	2002	102	4	10.1002/ijc.10719	153	6.95	0	0	0	0	0	0	0	0	0	0	0	0	0	0	0	0	0	0	0	0	0	0	0	0	0	0	0	0	0	0	0	0	0	0	0	0	0	0	0	0
β-Catenin is essential for survival of leukemic stem cells insensitive to kinase inhibition in mice with BCR-ABL-induced chronic myeloid leukemia	Hu, Y.; Chen, Y.; Douglas, L.; Li, S.	LEUKEMIA	JAN 2009	2009	23	1	10.1038/leu.2008.262	152	10.13	0	0	0	0	0	0	0	0	0	0	0	0	0	0	0	0	0	0	0	0	0	0	0	0	0	0	0	0	0	0	0	0	0	0	0	0	0	0	0	0
Wnt/β-catenin signaling interacts differentially with Ihh signaling in controlling endochondral bone and synovial joint formation	Kinglun Mak, Kingston; Chen, Miao-Hsueh; Day, Timothy F.; Chuang, Pao-Tien; Yang, Yingzi	DEVELOPMENT	SEP 15 2006	2006	133	18	10.1242/dev.02546	152	8.44	0	0	0	0	0	0	0	0	0	0	0	0	0	0	0	0	0	0	0	0	0	0	0	0	0	0	0	0	0	0	0	0	0	0	0	0	0	0	0	0
Biglycan: A Multivalent Proteoglycan Providing Structure and Signals	Nastase, Madalina V.; Young, Marian F.; Schaefer, Liliana	JOURNAL OF HISTOCHEMISTRY & CYTOCHEMISTRY	DEC 2012	2012	60	12	10.1369/0022155412456380	151	12.58	0	0	0	0	0	0	0	0	0	0	0	0	0	0	0	0	0	0	0	0	0	0	0	0	0	0	0	0	0	0	0	0	0	0	0	0	0	0	0	0
Integrated genomic analysis of relapsed childhood acute lymphoblastic leukemia reveals therapeutic strategies	Hogan, Laura E.; Meyer, Julia A.; Yang, Jun; Wang, Jinhua; Wong, Nicholas; Yang, Wenjian; Condos, Gregory; Hunger, Stephen P.; Raetz, Elizabeth; Saffery, Richard; Relling, Mary V.; Bhojwani, Deepa; Morrison, Debra J.; Carroll, William L.	BLOOD	NOV 10 2011	2011	118	19	10.1182/blood-2011-04-345595	151	11.62	0	0	0	0	0	0	0	0	0	0	0	0	0	0	0	0	0	0	0	0	0	0	0	0	0	0	0	0	0	0	0	0	0	0	0	0	0	0	0	0
Regulation of Circulating Sclerostin Levels by Sex Steroids in Women and in Men	Il Moedder, Ulrike; Clowes, Jackie A.; Hoey, Kelley; Peterson, James M.; McCready, Louise; Oursler, Merry Jo; Riggs, B. Lawrence; Khosla, Sundeep	JOURNAL OF BONE AND MINERAL RESEARCH	JAN 2011	2011	26	1	10.1002/jbmr.128	151	11.62	0	0	0	0	0	0	0	0	0	0	0	0	0	0	0	0	0	0	0	0	0	0	0	0	0	0	0	0	0	0	0	0	0	0	0	0	0	0	0	0
Transcriptional regulation of bone formation by the osteoblast-specific transcription factor Osx	Zhang, Chi	JOURNAL OF ORTHOPAEDIC SURGERY AND RESEARCH	2010	2010	5		10.1186/1749-799X-5-37	151	10.79	0	0	0	0	0	0	0	0	0	0	0	0	0	0	0	0	0	0	0	0	0	0	0	0	0	0	0	0	0	0	0	0	0	0	0	0	0	0	0	0
Derivation of sarcomas from mesenchymal stem cells via inactivation of the Wnt pathway	Matushansky, Igor; Hernando, Eva; Socci, Nicholas D.; Mills, Joslyn E.; Matos, Tulio A.; Edgar, Mark A.; Singer, Samuel; Maki, Robert G.; Cordon-Cardo, Carlos	JOURNAL OF CLINICAL INVESTIGATION	NOV 2007	2007	117	11	10.1172/JCI31377	151	8.88	0	0	0	0	0	0	0	0	0	0	0	0	0	0	0	0	0	0	0	0	0	0	0	0	0	0	0	0	0	0	0	0	0	0	0	0	0	0	0	0
Self-Organizing and Stochastic Behaviors During the Regeneration of Hair Stem Cells	Plikus, Maksim V.; Baker, Ruth E.; Chen, Chih-Chiang; Fare, Clyde; de la Cruz, Damon; Andl, Thomas; Maini, Philip K.; Millar, Sarah E.; Widelitz, Randall; Chuong, Cheng-Ming	SCIENCE	APR 29 2011	2011	332	6029	10.1126/science.1201647	150	11.54	0	0	0	0	0	0	0	0	0	0	0	0	0	0	0	0	0	0	0	0	0	0	0	0	0	0	0	0	0	0	0	0	0	0	0	0	0	0	0	0
WNT Signaling in Adult Cardiac Hypertrophy and Remodeling Lessons Learned From Cardiac Development	Bergmann, Martin W.	CIRCULATION RESEARCH	NOV 12 2010	2010	107	10	10.1161/CIRCRESAHA.110.223768	150	10.71	0	0	0	0	0	0	0	0	0	0	0	0	0	0	0	0	0	0	0	0	0	0	0	0	0	0	0	0	0	0	0	0	0	0	0	0	0	0	0	0
Attenuation of WNT signaling by DKK-1 and -2 regulates BMP2-induced osteoblast differentiation and expression of OPG, RANKL and M-CSF	Fujita, Ken-ichi; Janz, Siegfried	MOLECULAR CANCER	OCT 30 2007	2007	6		10.1186/1476-4598-6-71	150	8.82	0	0	0	0	0	0	0	0	0	0	0	0	0	0	0	0	0	0	0	0	0	0	0	0	0	0	0	0	0	0	0	0	0	0	0	0	0	0	0	0
Role of glypican 4 in the regulation of convergent extension movements during gastrulation in <i>Xenopus laevis</i>	Ohkawara, B; Yamamoto, TS; Tada, M; Ueno, N	DEVELOPMENT	MAY 2003	2003	130	10	10.1242/dev.00435	150	7.14	0	0	0	0	0	0	0	0	0	0	0	0	0	0	0	0	0	0	0	0	0	0	0	0	0	0	0	0	0	0	0	0	0	0	0	0	0	0	0	0
WNT-β-catenin signalling - a versatile player in kidney injury and repair	Schunk, Stefan J.; Floege, Juergen; Fliser, Danilo; Speer, Thimoteus	NATURE REVIEWS NEPHROLOGY	MAR 2021	2021	17	3	10.1038/s41581-020-00343-w	149	37.25	0	0	0	0	0	0	0	0	0	0	0	0	0	0	0	0	0	0	0	0	0	0	0	0	0	0	0	0	0	0	0	0	0	0	0	0	0	0	0	0
Activation of Hedgehog signaling by loss of <i>GNAS</i> causes heterotopic ossification	Regard, Jean B.; Malhotra, Deepti; Gvozdenovic-Jeremic, Jelena; Josey, Michelle; Chen, Min; Weinstein, Lee S.; Lu, Jianming; Shore, Eileen M.; Kaplan, Frederick S.; Yang, Yingzi	NATURE MEDICINE	NOV 2013	2013	19	11	10.1038/nm.3314	149	13.55	0	0	0	0	0	0	0	0	0	0	0	0	0	0	0	0	0	0	0	0	0	0	0	0	0	0	0	0	0	0	0	0	0	0	0	0	0	0	0	0
LRP5 and LRP6 in development and disease	Joiner, Danese M.; Ke, Jiyuan; Zhong, Zhendong; Xu, H. Eric; Williams, Bart O.	TRENDS IN ENDOCRINOLOGY AND METABOLISM	JAN 2013	2013	24	1	10.1016/j.tem.2012.10.003	149	13.55	0	0	0	0	0	0	0	0	0	0	0	0	0	0	0	0	0	0	0	0	0	0	0	0	0	0	0	0	0	0	0	0	0	0	0	0	0	0	0	0
Microarray gene expression profiling of osteoarthritic bone suggests altered bone remodelling, WNT and transforming growth factor-β/bone morphogenic protein signalling	Hopwood, Blair; Tsykin, Anna; Findlay, David M.; Fazzalari, Nicola L.	ARTHRITIS RESEARCH & THERAPY	2007	2007	9	5	10.1186/ar2301	149	8.76	0	0	0	0	0	0	0	0	0	0	0	0	0	0	0	0	0	0	0	0	0	0	0	0	0	0	0	0	0	0	0	0	0	0	0	0	0	0	0	0
Mechanical Induction of PGE<sub>2</sub> in Osteocytes Blocks Glucocorticoid-Induced Apoptosis Through Both the β-Catenin and PKA Pathways	Kitase, Yukiko; Barragan, Leonardo; Qing, Hai; Kondoh, Shino; Jiang, Jean X.; Johnson, Mark L.; Bonewald, Lynda F.	JOURNAL OF BONE AND MINERAL RESEARCH	DEC 2010	2010	25	12	10.1002/jbmr.168	148	10.57	0	0	0	0	0	0	0	0	0	0	0	0	0	0	0	0	0	0	0	0	0	0	0	0	0	0	0	0	0	0	0	0	0	0	0	0	0	0	0	0
Wnt Pathway, an Essential Role in Bone Regeneration	Chen, Yan; Alman, Benjamin A.	JOURNAL OF CELLULAR BIOCHEMISTRY	FEB 15 2009	2009	106	3	10.1002/jcb.22020	148	9.87	0	0	0	0	0	0	0	0	0	0	0	0	0	0	0	0	0	0	0	0	0	0	0	0	0	0	0	0	0	0	0	0	0	0	0	0	0	0	0	0
A new paradigm in the treatment of osteoporosis:: Wnt pathway proteins and their antagonists	Chan, Alan; van Bezooijen, Rutger L.; Loewik, Clemens W. G. M.	CURRENT OPINION IN INVESTIGATIONAL DRUGS	APR 2007	2007	8	4		148	8.71	0	0	0	0	0	0	0	0	0	0	0	0	0	0	0	0	0	0	0	0	0	0	0	0	0	0	0	0	0	0	0	0	0	0	0	0	0	0	0	0
Orally bioavailable GSK-3α/β dual inhibitor increases markers of cellular differentiation in vitro and bone mass in vivo	Kulkarni, Nalini H.; Onyia, Jude E.; Zeng, QingQiang; Tian, Xioayan; Liu, Min; Halladay, David L.; Frolik, Charles A.; Engler, Thomas; Wei, Tao; Kriauciunas, Aidas; Martin, T. John; Sato, Masahiko; Bryant, Henry U.; Ma, Yanfei L.	JOURNAL OF BONE AND MINERAL RESEARCH	JUN 2006	2006	21	6	10.1359/JBMR.060316	148	8.22	0	0	0	0	0	0	0	0	0	0	0	0	0	0	0	0	0	0	0	0	0	0	0	0	0	0	0	0	0	0	0	0	0	0	0	0	0	0	0	0
Wnt Pathway in Bone Repair and Regeneration - What Do We Know So Far	Houschyar, Khosrow S.; Tapking, Christian; Borrelli, Mimi R.; Popp, Daniel; Duscher, Dominik; Maan, Zeshaan N.; Chelliah, Malcolm P.; Li, Jingtao; Harati, Kamran; Wallner, Christoph; Rein, Susanne; Pfoerringer, Dominik; Reumuth, Georg; Grieb, Gerrit; Mouraret, Sylvain; Dadras, Mehran; Wagner, Johannes M.; Cha, Jungul Y.; Siemers, Frank; Lehnhardt, Marcus; Behr, Bjoern	FRONTIERS IN CELL AND DEVELOPMENTAL BIOLOGY	JAN 7 2018	2018	6		10.3389/fcell.2018.00170	147	24.5	0	0	0	0	0	0	0	0	0	0	0	0	0	0	0	0	0	0	0	0	0	0	0	0	0	0	0	0	0	0	0	0	0	0	0	0	0	0	0	0
Exosome-mediated delivery of functionally active miRNA-142-3p inhibitor reduces tumorigenicity of breast cancer in vitro and in vivo	Naseri, Zahra; Oskuee, Reza Kazemi; Jaafari, Mahmoud Reza; Moghadam, Mehdi Forouzandeh	INTERNATIONAL JOURNAL OF NANOMEDICINE	2018	2018	13		10.2147/IJN.S182384	147	24.5	0	0	0	0	0	0	0	0	0	0	0	0	0	0	0	0	0	0	0	0	0	0	0	0	0	0	0	0	0	0	0	0	0	0	0	0	0	0	0	0
Wnt signaling in cartilage development and diseases: lessons from animal studies	Usami, Yu; Gunawardena, Aruni T.; Iwamoto, Masahiro; Enomoto-Iwamoto, Motomi	LABORATORY INVESTIGATION	FEB 2016	2016	96	2	10.1038/labinvest.2015.142	147	18.38	0	0	0	0	0	0	0	0	0	0	0	0	0	0	0	0	0	0	0	0	0	0	0	0	0	0	0	0	0	0	0	0	0	0	0	0	0	0	0	0
Potential mechanisms underlying the Runx2 induced osteogenesis of bone marrow mesenchymal stem cells	Xu, Jiahai; Li, Zhanghua; Hou, Yudong; Fang, Weijun	AMERICAN JOURNAL OF TRANSLATIONAL RESEARCH	2015	2015	7	12		147	16.33	0	0	0	0	0	0	0	0	0	0	0	0	0	0	0	0	0	0	0	0	0	0	0	0	0	0	0	0	0	0	0	0	0	0	0	0	0	0	0	0
Mutations in WNT1 are a cause of osteogenesis imperfecta	Fahiminiya, Somayyeh; Majewski, Jacek; Mort, John; Moffatt, Pierre; Glorieux, Francis H.; Rauch, Frank	JOURNAL OF MEDICAL GENETICS	MAY 2013	2013	50	5	10.1136/jmedgenet-2013-101567	147	13.36	0	0	0	0	0	0	0	0	0	0	0	0	0	0	0	0	0	0	0	0	0	0	0	0	0	0	0	0	0	0	0	0	0	0	0	0	0	0	0	0
The Transcriptional Profile of Mesenchymal Stem Cell Populations in Primary Osteoporosis Is Distinct and Shows Overexpression of Osteogenic Inhibitors	Benisch, Peggy; Schilling, Tatjana; Klein-Hitpass, Ludger; Frey, Soenke P.; Seefried, Lothar; Raaijmakers, Nadja; Krug, Melanie; Regensburger, Martina; Zeck, Sabine; Schinke, Thorsten; Amling, Michael; Ebert, Regina; Jakob, Franz	PLOS ONE	SEP 24 2012	2012	7	9	10.1371/journal.pone.0045142	147	12.25	0	0	0	0	0	0	0	0	0	0	0	0	0	0	0	0	0	0	0	0	0	0	0	0	0	0	0	0	0	0	0	0	0	0	0	0	0	0	0	0
Emerging pharmaceutical therapies for osteoarthritis	Latourte, Augustin; Kloppenburg, Margreet; Richette, Pascal	NATURE REVIEWS RHEUMATOLOGY	DEC 2020	2020	16	12	10.1038/s41584-020-00518-6	146	36.5	0	0	0	0	0	0	0	0	0	0	0	0	0	0	0	0	0	0	0	0	0	0	0	0	0	0	0	0	0	0	0	0	0	0	0	0	0	0	0	0
Molecular genetics and targeted therapy of WNT-related human diseases	Katoh, Masuko; Katoh, Masaru	INTERNATIONAL JOURNAL OF MOLECULAR MEDICINE	SEP 2017	2017	40	3	10.3892/ijmm.2017.3071	146	20.86	0	0	0	0	0	0	0	0	0	0	0	0	0	0	0	0	0	0	0	0	0	0	0	0	0	0	0	0	0	0	0	0	0	0	0	0	0	0	0	0
Biphasic and Dosage-Dependent Regulation of Osteoclastogenesis by β-Catenin	Wei, Wei; Zeve, Daniel; Suh, Jae Myoung; Wang, Xueqian; Du, Yang; Zerwekh, Joseph E.; Dechow, Paul C.; Graff, Jonathan M.; Wan, Yihong	MOLECULAR AND CELLULAR BIOLOGY	DEC 2011	2011	31	23	10.1128/MCB.05980-11	146	11.23	0	0	0	0	0	0	0	0	0	0	0	0	0	0	0	0	0	0	0	0	0	0	0	0	0	0	0	0	0	0	0	0	0	0	0	0	0	0	0	0
Cellular Heterogeneity in the Mouse Esophagus Implicates the Presence of a Nonquiescent Epithelial Stem Cell Population	DeWard, Aaron D.; Cramer, Julie; Lagasse, Eric	CELL REPORTS	OCT 23 2014	2014	9	2	10.1016/j.celrep.2014.09.027	145	14.5	0	0	0	0	0	0	0	0	0	0	0	0	0	0	0	0	0	0	0	0	0	0	0	0	0	0	0	0	0	0	0	0	0	0	0	0	0	0	0	0
Wnt signaling pathway in rheumatoid arthritis, with special emphasis on the different roles in synovial inflammation and bone remodeling	Miao, Cheng-gui; Yang, Ying-ying; He, Xu; Li, Xiao-feng; Huang, Cheng; Huang, Yan; Zhang, Lei; Lv, Xiong-Wen; Jin, Yong; Li, Jun	CELLULAR SIGNALLING	OCT 2013	2013	25	10	10.1016/j.cellsig.2013.04.002	145	13.18	0	0	0	0	0	0	0	0	0	0	0	0	0	0	0	0	0	0	0	0	0	0	0	0	0	0	0	0	0	0	0	0	0	0	0	0	0	0	0	0
Activator or inhibitor? GSK-3 as a new drug target	Takahashi-Yanaga, Fumi	BIOCHEMICAL PHARMACOLOGY	JUL 15 2013	2013	86	2	10.1016/j.bcp.2013.04.022	145	13.18	0	0	0	0	0	0	0	0	0	0	0	0	0	0	0	0	0	0	0	0	0	0	0	0	0	0	0	0	0	0	0	0	0	0	0	0	0	0	0	0
Crystal structures of the extracellular domain of LRP6 and its complex with DKK1	Cheng, Zhihong; Biechele, Travis; Wei, Zhiyi; Morrone, Seamus; Moon, Randall T.; Wang, Liguo; Xu, Wenqing	NATURE STRUCTURAL & MOLECULAR BIOLOGY	NOV 2011	2011	18	11	10.1038/nsmb.2139	145	11.15	0	0	0	0	0	0	0	0	0	0	0	0	0	0	0	0	0	0	0	0	0	0	0	0	0	0	0	0	0	0	0	0	0	0	0	0	0	0	0	0
Wnt signaling and human diseases: what are the therapeutic implications?	Luo, Jinyong; Chen, Jin; Deng, Zhong-Liang; Luo, Xiaoji; Song, Wen-Xin; Sharff, Katie A.; Tang, Ni; Haydon, Rex C.; Luu, Hue H.; He, Tong-Chuan	LABORATORY INVESTIGATION	FEB 2007	2007	87	2	10.1038/labinvest.3700509	145	8.53	0	0	0	0	0	0	0	0	0	0	0	0	0	0	0	0	0	0	0	0	0	0	0	0	0	0	0	0	0	0	0	0	0	0	0	0	0	0	0	0
Isolation and characterization of nontubular Sca-1<SUP>+</SUP>Lin<SUP>-</SUP> multipotent stem/progenitor cells from adult mouse kidney	Dekel, Benjamin; Zangi, Lior; Shezen, Elias; Reich-Zeliger, Shlomit; Eventov-Friedman, Smadar; Katchman, Helena; Jacob-Hirsch, Jasmin; Amariglio, Ninette; Rechavi, Gideon; Margalit, Raanan; Reisner, Yair	JOURNAL OF THE AMERICAN SOCIETY OF NEPHROLOGY	DEC 2006	2006	17	12	10.1681/ASN.2005020195	145	8.06	0	0	0	0	0	0	0	0	0	0	0	0	0	0	0	0	0	0	0	0	0	0	0	0	0	0	0	0	0	0	0	0	0	0	0	0	0	0	0	0
Blockade of Wnt-5A/Frizzled 5 signaling inhibits rheumatoid synoviocyte activation	Sen, M; Chamorro, M; Reifert, J; Corr, M; Carson, DA	ARTHRITIS AND RHEUMATISM	APR 2001	2001	44	4	10.1002/1529-0131(200104)44:4<772::AID-ANR133>3.0.CO;2-L	145	6.3	0	0	0	0	0	0	0	0	0	0	0	0	0	0	0	0	0	0	0	0	0	0	0	0	0	0	0	0	0	0	0	0	0	0	0	0	0	0	0	0
Anterior endomesoderm specification in <i>Xenopus</i> by Wnt/β-catenin and TGF-β signalling pathways	Zorn, AM; Butler, K; Gurdon, JB	DEVELOPMENTAL BIOLOGY	MAY 15 1999	1999	209	2	10.1006/dbio.1999.9257	145	5.8	0	0	0	0	0	0	0	0	0	0	0	0	0	0	0	0	0	0	0	0	0	0	0	0	0	0	0	0	0	0	0	0	0	0	0	0	0	0	0	0
<i>BMP-2/-4</i> and <i>Wnt-8</i> cooperatively pattern the <i>Xenopus</i> mesoderm	Hoppler, S; Moon, RT	MECHANISMS OF DEVELOPMENT	FEB 1998	1998	71	1-2	10.1016/S0925-4773(98)00004-5	145	5.58	0	0	0	0	0	0	0	0	0	0	0	0	0	0	0	0	0	0	0	0	0	0	0	0	0	0	0	0	0	0	0	0	0	0	0	0	0	0	0	0
Mesenchymal Stem Cell-Mediated Effects of Tumor Support or Suppression	Rhee, Ki-Jong; Lee, Jong In; Eom, Young Woo	INTERNATIONAL JOURNAL OF MOLECULAR SCIENCES	DEC 2015	2015	16	12	10.3390/ijms161226215	144	16	0	0	0	0	0	0	0	0	0	0	0	0	0	0	0	0	0	0	0	0	0	0	0	0	0	0	0	0	0	0	0	0	0	0	0	0	0	0	0	0
Patients with high bone mass phenotype exhibit enhanced osteoblast differentiation and inhibition of adipogenesis of human mesenchymal stem cells	Qiu, Weimin; Andersen, Tom E.; Bollerslev, Jens; Mandrup, Susanne; Abdallah, Basem M.; Kassem, Moustapha	JOURNAL OF BONE AND MINERAL RESEARCH	NOV 2007	2007	22	11	10.1359/JBMR.070721	144	8.47	0	0	0	0	0	0	0	0	0	0	0	0	0	0	0	0	0	0	0	0	0	0	0	0	0	0	0	0	0	0	0	0	0	0	0	0	0	0	0	0
Wnt/β-catenin signaling mediates oval cell response in rodents	Apte, Udayan; Thompson, Michael D.; Cui, Shanshan; Liu, Bowen; Cieply, Benjamin; Monga, Satdarshan P. S.	HEPATOLOGY	JAN 2008	2008	47	1	10.1002/hep.21973	143	8.94	0	0	0	0	0	0	0	0	0	0	0	0	0	0	0	0	0	0	0	0	0	0	0	0	0	0	0	0	0	0	0	0	0	0	0	0	0	0	0	0
Neural crest stem cell maintenance by combinatorial Wnt and BMP signaling	Kléber, M; Lee, HY; Wurdak, H; Buchstaller, J; Riccomagno, MM; Ittner, LM; Suter, U; Epstein, DJ; Sommer, L	JOURNAL OF CELL BIOLOGY	APR 25 2005	2005	169	2	10.1083/jcb.200411095	143	7.53	0	0	0	0	0	0	0	0	0	0	0	0	0	0	0	0	0	0	0	0	0	0	0	0	0	0	0	0	0	0	0	0	0	0	0	0	0	0	0	0
Clinical and molecular correlates of PD-L1 expression in patients with lung adenocarcinomas	Schoenfeld, A. J.; Rizvi, H.; Bandlamudi, C.; Sauter, J. L.; Travis, W. D.; Rekhtman, N.; Plodkowski, A. J.; Perez-Johnston, R.; Sawan, P.; Beras, A.; Egger, J. V.; Ladanyi, M.; Arbour, K. C.; Rudin, C. M.; Riely, G. J.; Taylor, B. S.; Donoghue, M. T. A.; Hellmann, M. D.	ANNALS OF ONCOLOGY	MAY 2020	2020	31	5	10.1016/j.annonc.2020.01.065	142	35.5	0	0	0	0	0	0	0	0	0	0	0	0	0	0	0	0	0	0	0	0	0	0	0	0	0	0	0	0	0	0	0	0	0	0	0	0	0	0	0	0
Wnt5a can both activate and repress Wnt/β-catenin signaling during mouse embryonic development	van Amerongen, Renee; Fuerer, Christophe; Mizutani, Makiko; Nusse, Roel	DEVELOPMENTAL BIOLOGY	SEP 1 2012	2012	369	1	10.1016/j.ydbio.2012.06.020	142	11.83	0	0	0	0	0	0	0	0	0	0	0	0	0	0	0	0	0	0	0	0	0	0	0	0	0	0	0	0	0	0	0	0	0	0	0	0	0	0	0	0
Bone Damage in Rheumatoid Arthritis: Mechanistic Insights and Approaches to Prevention	Karmakar, Sougata; Kay, Jonathan; Gravallese, Ellen M.	RHEUMATIC DISEASE CLINICS OF NORTH AMERICA	MAY 2010	2010	36	2	10.1016/j.rdc.2010.03.003	142	10.14	0	0	0	0	0	0	0	0	0	0	0	0	0	0	0	0	0	0	0	0	0	0	0	0	0	0	0	0	0	0	0	0	0	0	0	0	0	0	0	0
T Lymphocytes Amplify the Anabolic Activity of Parathyroid Hormone through Wnt10b Signaling	Terauchi, Masakazu; Li, Jau-Yi; Bedi, Brahmchetna; Baek, Ki-Hyun; Tawfeek, Hesham; Galley, Sarah; Gilbert, Linda; Nanes, Mark S.; Zayzafoon, Majd; Guldberg, Robert; Lamar, David L.; Singer, Meredith A.; Lane, Timothy F.; Kronenberg, Henry M.; Weitzmann, M. Neale; Pacifici, Roberto	CELL METABOLISM	SEP 2 2009	2009	10	3	10.1016/j.cmet.2009.07.010	142	9.47	0	0	0	0	0	0	0	0	0	0	0	0	0	0	0	0	0	0	0	0	0	0	0	0	0	0	0	0	0	0	0	0	0	0	0	0	0	0	0	0
Comprehensive expression analysis of all Wnt genes and their major secreted antagonists during mouse limb development and cartilage differentiation	Witte, Florian; Dokas, Janine; Neuendorf, Franziska; Mundlos, Stefan; Stricker, Sigmar	GENE EXPRESSION PATTERNS	APR 2009	2009	9	4	10.1016/j.gep.2008.12.009	142	9.47	0	0	0	0	0	0	0	0	0	0	0	0	0	0	0	0	0	0	0	0	0	0	0	0	0	0	0	0	0	0	0	0	0	0	0	0	0	0	0	0
Molecular control of neural crest formation, migration and differentiation	Christiansen, JH; Goles, EG; Wilkinson, DG	CURRENT OPINION IN CELL BIOLOGY	DEC 2000	2000	12	6	10.1016/S0955-0674(00)00158-7	142	5.92	0	0	0	0	0	0	0	0	0	0	0	0	0	0	0	0	0	0	0	0	0	0	0	0	0	0	0	0	0	0	0	0	0	0	0	0	0	0	0	0
The matricellular functions of small leucine-rich proteoglycans (SLRPs)	Merline, Rosetta; Schaefer, Roland M.; Schaefer, Liliana	JOURNAL OF CELL COMMUNICATION AND SIGNALING	DEC 2009	2009	3	3-4	10.1007/s12079-009-0066-2	141	9.4	0	0	0	0	0	0	0	0	0	0	0	0	0	0	0	0	0	0	0	0	0	0	0	0	0	0	0	0	0	0	0	0	0	0	0	0	0	0	0	0
Stromal fibroblasts activated by tumor cells promote angiogenesis in mouse gastric cancer	Guo, Xiaoying; Oshima, Hiroko; Kitmura, Takanori; Taketo, Makoto M.; Oshima, Masanobu	JOURNAL OF BIOLOGICAL CHEMISTRY	JUL 11 2008	2008	283	28	10.1074/jbc.M800798200	141	8.81	0	0	0	0	0	0	0	0	0	0	0	0	0	0	0	0	0	0	0	0	0	0	0	0	0	0	0	0	0	0	0	0	0	0	0	0	0	0	0	0
Wnt10b inhibits obesity in <i>ob</i>/<i>ob</i> and agouti mice	Wright, Wendy S.; Longo, Kenneth A.; Dolinsky, Vernon W.; Gerin, Isabelle; Kang, Sona; Bennett, Christina N.; Chiang, Shian-Huey; Prestwich, Tyler C.; Gress, Catherine; Burant, Charles F.; Susulic, Vedrana S.; MacDougald, Ormond A.	DIABETES	FEB 2007	2007	56	2	10.2337/db06-1339	141	8.29	0	0	0	0	0	0	0	0	0	0	0	0	0	0	0	0	0	0	0	0	0	0	0	0	0	0	0	0	0	0	0	0	0	0	0	0	0	0	0	0
Skeletal defects in <i>ringelschwanz</i> mutant mice reveal that Lrp6 is required for proper somitogenesis and osteogenesis	Kokubu, C; Heinzmann, U; Kokubu, T; Sakai, N; Kubota, T; Kawai, M; Wahl, MB; Galceran, J; Grosschedl, R; Ozono, K; Imai, K	DEVELOPMENT	NOV 2004	2004	131	21	10.1242/dev.01405	141	7.05	0	0	0	0	0	0	0	0	0	0	0	0	0	0	0	0	0	0	0	0	0	0	0	0	0	0	0	0	0	0	0	0	0	0	0	0	0	0	0	0
Distinct Mesenchymal Cell Populations Generate the Essential Intestinal BMP Signaling Gradient	McCarthy, Neil; Manieri, Elisa; Storm, Elaine E.; Saadatpour, Assieh; Luoma, Adrienne M.; Kapoor, Varun N.; Madha, Shariq; Gaynor, Liam T.; Cox, Christian; Keerthivasan, Shilpa; Wucherpfennig, Kai; Yuan, Guo-Cheng; de Sauvage, Frederic J.; Turley, Shannon J.; Shivdasani, Ramesh A.	CELL STEM CELL	MAR 5 2020	2020	26	3	10.1016/j.stem.2020.01.008	140	35	0	0	0	0	0	0	0	0	0	0	0	0	0	0	0	0	0	0	0	0	0	0	0	0	0	0	0	0	0	0	0	0	0	0	0	0	0	0	0	0
Expansion of primitive human hematopoietic stem cells by culture in a zwitterionic hydrogel	Bai, Tao; Li, Jianqiang; Sinclair, Andrew; Imren, Suzan; Merriam, Fabiola; Sun, Fang; O'Kelly, Mary Beth; Nourigat, Cynthia; Jain, Priyesh; Delrow, Jeffrey J.; Basom, Ryan S.; Hung, Hsiang-Chieh; Zhang, Peng; Li, Bowen; Heimfeld, Shelly; Jiang, Shaoyi; Delaney, Colleen	NATURE MEDICINE	OCT 2019	2019	25	10	10.1038/s41591-019-0601-5	140	28	0	0	0	0	0	0	0	0	0	0	0	0	0	0	0	0	0	0	0	0	0	0	0	0	0	0	0	0	0	0	0	0	0	0	0	0	0	0	0	0
Stem cells of the suture mesenchyme in craniofacial bone development, repair and regeneration	Maruyama, Takamitsu; Jeong, Jaeim; Sheu, Tzong-Jen; Hsu, Wei	NATURE COMMUNICATIONS	FEB 2016	2016	7		10.1038/ncomms10526	140	17.5	0	0	0	0	0	0	0	0	0	0	0	0	0	0	0	0	0	0	0	0	0	0	0	0	0	0	0	0	0	0	0	0	0	0	0	0	0	0	0	0
Canonical Wnt signaling inhibits osteoclastogenesis independent of osteoprotegerin	Albers, Joachim; Keller, Johannes; Baranowsky, Anke; Beil, Frank Timo; Catala-Lehnen, Philip; Schulze, Jochen; Amling, Michael; Schinke, Thorsten	JOURNAL OF CELL BIOLOGY	FEB 18 2013	2013	200	4	10.1083/jcb.201207142	140	12.73	0	0	0	0	0	0	0	0	0	0	0	0	0	0	0	0	0	0	0	0	0	0	0	0	0	0	0	0	0	0	0	0	0	0	0	0	0	0	0	0
PPARγ and Wnt Signaling in Adipogenic and Osteogenic Differentiation of Mesenchymal Stem Cells	Yuan, Zongyi; Li, Qing; Luo, Shihong; Liu, Zhi; Luo, Daowen; Zhang, Bo; Zhang, Dongdong; Rao, Pengcheng; Xiao, Jingang	CURRENT STEM CELL RESEARCH & THERAPY	2016	2016	11	3	10.2174/1574888X10666150519093429	139	17.38	0	0	0	0	0	0	0	0	0	0	0	0	0	0	0	0	0	0	0	0	0	0	0	0	0	0	0	0	0	0	0	0	0	0	0	0	0	0	0	0
Activation of an adipogenic program in adult myoblasts with age	Taylor-Jones, JM; McGehee, RE; Rando, TA; Lecka-Czernik, B; Lipschitz, DA; Peterson, CA	MECHANISMS OF AGEING AND DEVELOPMENT	MAR 31 2002	2002	123	6	10.1016/S0047-6374(01)00411-0	139	6.32	0	0	0	0	0	0	0	0	0	0	0	0	0	0	0	0	0	0	0	0	0	0	0	0	0	0	0	0	0	0	0	0	0	0	0	0	0	0	0	0
WNT/β-catenin signaling promotes VSMCs to osteogenic transdifferentiation and calcification through directly modulating Runx2 gene expression	Cai, Ting; Sun, Danqin; Duan, Ying; Wen, Ping; Dai, Chunsun; Yang, Junwei; He, Weichun	EXPERIMENTAL CELL RESEARCH	JUL 15 2016	2016	345	2	10.1016/j.yexcr.2016.06.007	138	17.25	0	0	0	0	0	0	0	0	0	0	0	0	0	0	0	0	0	0	0	0	0	0	0	0	0	0	0	0	0	0	0	0	0	0	0	0	0	0	0	0
Smad4-Mediated Signaling Inhibits Intestinal Neoplasia by Inhibiting Expression of β-Catenin	Freeman, Tanner J.; Smith, J. Joshua; Chen, Xi; Washington, M. Kay; Roland, Joseph T.; Means, Anna L.; Eschrich, Steven A.; Yeatman, Timothy J.; Deane, Natasha G.; Beauchamp, R. Daniel	GASTROENTEROLOGY	MAR 2012	2012	142	3	10.1053/j.gastro.2011.11.026	138	11.5	0	0	0	0	0	0	0	0	0	0	0	0	0	0	0	0	0	0	0	0	0	0	0	0	0	0	0	0	0	0	0	0	0	0	0	0	0	0	0	0
Wnt signaling in bone metabolism	Kubota, Takuo; Michigami, Toshimi; Ozono, Keiichi	JOURNAL OF BONE AND MINERAL METABOLISM	MAY 2009	2009	27	3	10.1007/s00774-009-0064-8	138	9.2	0	0	0	0	0	0	0	0	0	0	0	0	0	0	0	0	0	0	0	0	0	0	0	0	0	0	0	0	0	0	0	0	0	0	0	0	0	0	0	0
Germline mutations in <i>WTX</i> cause a sclerosing skeletal dysplasia but do not predispose to tumorigenesis	Jenkins, Zandra A.; van Kogelenberg, Margriet; Morgan, Tim; Jeffs, Aaron; Fukuzawa, Ryuji; Pearl, Esther; Thaller, Christina; Hing, Anne V.; Porteous, Mary E.; Garcia-Minaur, Sixto; Bohring, Axel; Lacombe, Didier; Stewart, Fiona; Fiskerstrand, Torunn; Bindoff, Laurence; Berland, Siren; Ades, Lesley C.; Tchan, Michel; David, Albert; Wilson, Louise C.; Hennekam, Raoul C. M.; Donnai, Dian; Mansour, …	NATURE GENETICS	JAN 2009	2009	41	1	10.1038/ng.270	138	9.2	0	0	0	0	0	0	0	0	0	0	0	0	0	0	0	0	0	0	0	0	0	0	0	0	0	0	0	0	0	0	0	0	0	0	0	0	0	0	0	0
FHL2 mediates dexamethasone-induced mesenchymal cell differentiation into osteoblasts by activating Wnt/β-catenin signaling-dependent Runx2 expression	Hamidouche, Zahia; Haye, Eric; Vaudin, Pascal; Charbord, Pierre; Schuele, Roland; Marie, Pierre J.; Fromigue, Olivia	FASEB JOURNAL	NOV 2008	2008	22	11	10.1096/fj.08-106302	138	8.63	0	0	0	0	0	0	0	0	0	0	0	0	0	0	0	0	0	0	0	0	0	0	0	0	0	0	0	0	0	0	0	0	0	0	0	0	0	0	0	0
Ihh controls cartilage development by antagonizing Gli3, but requires additional effectors to regulate osteoblast and vascular development	Hilton, MJ; Tu, XL; Cook, J; Hu, HL; Long, FX	DEVELOPMENT	OCT 2005	2005	132	19	10.1242/dev.02025	138	7.26	0	0	0	0	0	0	0	0	0	0	0	0	0	0	0	0	0	0	0	0	0	0	0	0	0	0	0	0	0	0	0	0	0	0	0	0	0	0	0	0
Traditional Chinese medicine formulas for the treatment of osteoporosis: Implication for antiosteoporotic drug discovery	Zhang, Nai-Dan; Han, Ting; Huang, Bao-Kang; Rahman, Khalid; Jiang, Yi-Ping; Xu, Hong-Tao; Qin, Lu-Ping; Xin, Hai-Liang; Zhang, Qiao-Yan; Li, Yi-min	JOURNAL OF ETHNOPHARMACOLOGY	AUG 2 2016	2016	189		10.1016/j.jep.2016.05.025	137	17.13	0	0	0	0	0	0	0	0	0	0	0	0	0	0	0	0	0	0	0	0	0	0	0	0	0	0	0	0	0	0	0	0	0	0	0	0	0	0	0	0
Pathogenesis of Age-Related Bone Loss in Humans	Khosla, Sundeep	JOURNALS OF GERONTOLOGY SERIES A-BIOLOGICAL SCIENCES AND MEDICAL SCIENCES	OCT 2013	2013	68	10	10.1093/gerona/gls163	137	12.45	0	0	0	0	0	0	0	0	0	0	0	0	0	0	0	0	0	0	0	0	0	0	0	0	0	0	0	0	0	0	0	0	0	0	0	0	0	0	0	0
Wnt-β-catenin signaling in the pathogenesis of osteoarthritis	Corr, Maripat	NATURE CLINICAL PRACTICE RHEUMATOLOGY	OCT 2008	2008	4	10	10.1038/ncprheum0904	137	8.56	0	0	0	0	0	0	0	0	0	0	0	0	0	0	0	0	0	0	0	0	0	0	0	0	0	0	0	0	0	0	0	0	0	0	0	0	0	0	0	0
Inhibition of Wnt signaling by the osteoblast-specific transcription factor Osterix	Zhang, Chi; Cho, Kyucheol; Huang, Yehong; Lyons, Jon P.; Zhou, Xin; Sinha, Krishna; McCrea, Pierre D.; de Crombrugghe, Benoit	PROCEEDINGS OF THE NATIONAL ACADEMY OF SCIENCES OF THE UNITED STATES OF AMERICA	MAY 13 2008	2008	105	19	10.1073/pnas.0710831105	137	8.56	0	0	0	0	0	0	0	0	0	0	0	0	0	0	0	0	0	0	0	0	0	0	0	0	0	0	0	0	0	0	0	0	0	0	0	0	0	0	0	0
The Wnt antagonist secreted frizzled-related protein-1 controls osteoblast and osteocyte apoptosis	Bodine, PVN; Billiard, J; Moran, RA; Ponce-de-Leon, H; McLarney, S; Mangine, A; Scrimo, MJ; Bhat, RA; Stauffer, B; Green, J; Stein, GS; Lian, JB; Komm, BS	JOURNAL OF CELLULAR BIOCHEMISTRY	DEC 15 2005	2005	96	6	10.1002/jcb.20599	137	7.21	0	0	0	0	0	0	0	0	0	0	0	0	0	0	0	0	0	0	0	0	0	0	0	0	0	0	0	0	0	0	0	0	0	0	0	0	0	0	0	0
Gene array analysis of Wnt-regulated genes in C3H1OT1/2 cells	Jackson, A; Vayssière, B; Garcia, T; Newell, W; Baron, R; Roman-Roman, S; Rawadi, G	BONE	APR 2005	2005	36	4	10.1016/j.bone.2005.01.007	137	7.21	0	0	0	0	0	0	0	0	0	0	0	0	0	0	0	0	0	0	0	0	0	0	0	0	0	0	0	0	0	0	0	0	0	0	0	0	0	0	0	0
Sclerostin inhibition of Wnt-3a-induced C3H10T1/2 cell differentiation is indirect and mediated by bone morphogenetic proteins	Winkler, DG; Sutherland, MSK; Ojala, E; Turcott, E; Geoghegan, JC; Shpektor, D; Skonier, JE; Yu, CP; Latham, JA	JOURNAL OF BIOLOGICAL CHEMISTRY	JAN 28 2005	2005	280	4	10.1074/jbc.M400524200	137	7.21	0	0	0	0	0	0	0	0	0	0	0	0	0	0	0	0	0	0	0	0	0	0	0	0	0	0	0	0	0	0	0	0	0	0	0	0	0	0	0	0
The central role of inflammatory signaling in the pathogenesis of myelodysplastic syndromes	Sallman, David A.; List, Alan	BLOOD	MAR 7 2019	2019	133	10	10.1182/blood-2018-10-844654	136	27.2	0	0	0	0	0	0	0	0	0	0	0	0	0	0	0	0	0	0	0	0	0	0	0	0	0	0	0	0	0	0	0	0	0	0	0	0	0	0	0	0
Osteogenic Differentiation of Periosteal Cells During Fracture Healing	Wang, Tao; Zhang, Xinping; Bikle, Daniel D.	JOURNAL OF CELLULAR PHYSIOLOGY	MAY 2017	2017	232	5	10.1002/jcp.25641	136	19.43	0	0	0	0	0	0	0	0	0	0	0	0	0	0	0	0	0	0	0	0	0	0	0	0	0	0	0	0	0	0	0	0	0	0	0	0	0	0	0	0
Sclerostin Levels Associated with Inhibition of the Wnt/β-Catenin Signaling and Reduced Bone Turnover in Type 2 Diabetes Mellitus	Gaudio, Agostino; Privitera, Filippo; Battaglia, Katia; Torrisi, Venerando; Sidoti, Maria Helga; Pulvirenti, Ivana; Canzonieri, Elena; Tringali, Giovanni; Fiore, Carmelo Erio	JOURNAL OF CLINICAL ENDOCRINOLOGY & METABOLISM	OCT 1 2012	2012	97	10	10.1210/jc.2012-1901	136	11.33	0	0	0	0	0	0	0	0	0	0	0	0	0	0	0	0	0	0	0	0	0	0	0	0	0	0	0	0	0	0	0	0	0	0	0	0	0	0	0	0
Non-Canonical Wnt Signaling and N-Cadherin Related β-Catenin Signaling Play a Role in Mechanically Induced Osteogenic Cell Fate	Arnsdorf, Emily J.; Tummala, Padmaja; Jacobs, Christopher R.	PLOS ONE	APR 29 2009	2009	4	4	10.1371/journal.pone.0005388	136	9.07	0	0	0	0	0	0	0	0	0	0	0	0	0	0	0	0	0	0	0	0	0	0	0	0	0	0	0	0	0	0	0	0	0	0	0	0	0	0	0	0
Dickkopf homolog 1 mediates endothelin-1-stimulated new bone formation	Clines, Gregory A.; Mohammad, Khalid S.; Bao, Yongde; Stephens, Owen W.; Suva, Larry J.; Shaughnessy, John D., Jr.; Fox, Jay W.; Chirgwin, John M.; Guise, Theresa A.	MOLECULAR ENDOCRINOLOGY	FEB 2007	2007	21	2	10.1210/me.2006-0346	136	8	0	0	0	0	0	0	0	0	0	0	0	0	0	0	0	0	0	0	0	0	0	0	0	0	0	0	0	0	0	0	0	0	0	0	0	0	0	0	0	0
Bidirectional Notch Signaling and Osteocyte-Derived Factors in the Bone Marrow Microenvironment Promote Tumor Cell Proliferation and Bone Destruction in Multiple Myeloma	Delgado-Calle, Jesus; Anderson, Judith; Cregor, Meloney D.; Hiasa, Masahiro; Chirgwin, John M.; Carlesso, Nadia; Yoneda, Toshiyuki; Mohammad, Khalid S.; Plotkin, Lilian I.; Roodman, G. David; Bellido, Teresita	CANCER RESEARCH	MAR 1 2016	2016	76	5	10.1158/0008-5472.CAN-15-1703	135	16.88	0	0	0	0	0	0	0	0	0	0	0	0	0	0	0	0	0	0	0	0	0	0	0	0	0	0	0	0	0	0	0	0	0	0	0	0	0	0	0	0
LRP5 and Wnt signaling: A union made for bone	Johnson, ML; Harnish, K; Nusse, R; Van Hul, W	JOURNAL OF BONE AND MINERAL RESEARCH	NOV 2004	2004	19	11	10.1359/JBMR.040816	135	6.75	0	0	0	0	0	0	0	0	0	0	0	0	0	0	0	0	0	0	0	0	0	0	0	0	0	0	0	0	0	0	0	0	0	0	0	0	0	0	0	0
The LRP5 high-bone-mass G171V mutation disrupts LRP5 interaction with mesd	Zhang, YH; Wang, Y; Li, XF; Zhang, JH; Mao, JH; Li, Z; Zheng, J; Li, L; Harris, S; Wu, DQ	MOLECULAR AND CELLULAR BIOLOGY	JUN 2004	2004	24	11	10.1128/MCB.24.11.4677-4684.2004	135	6.75	0	0	0	0	0	0	0	0	0	0	0	0	0	0	0	0	0	0	0	0	0	0	0	0	0	0	0	0	0	0	0	0	0	0	0	0	0	0	0	0
Expression of LDL receptor-related protein 5 (LRP5) as a novel marker for disease progression in high-grade osteosarcoma	Hoang, BH; Kubo, T; Healey, JH; Sowers, R; Mazza, B; Yang, R; Huvos, A; Meyers, PA; Gorlick, R	INTERNATIONAL JOURNAL OF CANCER	MAR 10 2004	2004	109	1	10.1002/ijc.11677	135	6.75	0	0	0	0	0	0	0	0	0	0	0	0	0	0	0	0	0	0	0	0	0	0	0	0	0	0	0	0	0	0	0	0	0	0	0	0	0	0	0	0
Signaling pathways involved in vascular smooth muscle cell calcification during hyperphosphatemia	Voelkl, Jakob; Lang, Florian; Eckardt, Kai-Uwe; Amann, Kerstin; Kuro-o, Makoto; Pasch, Andreas; Pieske, Burkert; Alesutan, Ioana	CELLULAR AND MOLECULAR LIFE SCIENCES	JUN 2019	2019	76	11	10.1007/s00018-019-03054-z	134	26.8	0	0	0	0	0	0	0	0	0	0	0	0	0	0	0	0	0	0	0	0	0	0	0	0	0	0	0	0	0	0	0	0	0	0	0	0	0	0	0	0
Cardiac muscle regeneration: lessons from development	Mercola, Mark; Ruiz-Lozano, Pilar; Schneider, Michael D.	GENES & DEVELOPMENT	FEB 15 2011	2011	25	4	10.1101/gad.2018411	134	10.31	0	0	0	0	0	0	0	0	0	0	0	0	0	0	0	0	0	0	0	0	0	0	0	0	0	0	0	0	0	0	0	0	0	0	0	0	0	0	0	0
Dysregulation of cellular signaling in gastric cancer	Wu, William K. K.; Cho, Chi H.; Lee, Chung W.; Fan, Daiming; Wu, Kaichun; Yu, Jun; Sung, Joseph J. Y.	CANCER LETTERS	SEP 28 2010	2010	295	2	10.1016/j.canlet.2010.04.025	134	9.57	0	0	0	0	0	0	0	0	0	0	0	0	0	0	0	0	0	0	0	0	0	0	0	0	0	0	0	0	0	0	0	0	0	0	0	0	0	0	0	0
Poles of Wnt signalling in bone growth, remodelling, skeletal disorders and fracture repair	Macsai, Carmen E.; Foster, Bruce K.; Xian, Cory J.	JOURNAL OF CELLULAR PHYSIOLOGY	JUN 2008	2008	215	3	10.1002/jcp.21342	134	8.38	0	0	0	0	0	0	0	0	0	0	0	0	0	0	0	0	0	0	0	0	0	0	0	0	0	0	0	0	0	0	0	0	0	0	0	0	0	0	0	0
Requirement for Wnt and FGF signaling in <i>Xenopus</i> tadpole tail regeneration	Lin, Gufa; Slack, Jonathan M. W.	DEVELOPMENTAL BIOLOGY	APR 15 2008	2008	316	2	10.1016/j.ydbio.2008.01.032	134	8.38	0	0	0	0	0	0	0	0	0	0	0	0	0	0	0	0	0	0	0	0	0	0	0	0	0	0	0	0	0	0	0	0	0	0	0	0	0	0	0	0
Increased Dickkopf-I expression in breast cancer bone metastases	Voorzanger-Rousselot, N.; Goehrig, D.; Journe, F.; Doriath, V.; Body, J. J.; Clezardin, P.; Garnero, P.	BRITISH JOURNAL OF CANCER	OCT 2 2007	2007	97	7	10.1038/sj.bjc.6603959	134	7.88	0	0	0	0	0	0	0	0	0	0	0	0	0	0	0	0	0	0	0	0	0	0	0	0	0	0	0	0	0	0	0	0	0	0	0	0	0	0	0	0
Mesenchymal stem cells: Molecular targets for tissue engineering	Satija, Neeraj Kumar; Gurudutta, G. U.; Sharma, Shilpa; Afrin, Farhat; Gupta, Pallavi; Verma, Yogesh Kumar; Singh, Vimal Kishor; Tripathi, R. P.	STEM CELLS AND DEVELOPMENT	FEB 2007	2007	16	1	10.1089/scd.2006.9998	134	7.88	0	0	0	0	0	0	0	0	0	0	0	0	0	0	0	0	0	0	0	0	0	0	0	0	0	0	0	0	0	0	0	0	0	0	0	0	0	0	0	0
Role of Wnts in prostate cancer bone metastases	Hall, CL; Kang, SN; MacDougald, OA; Keller, ET	JOURNAL OF CELLULAR BIOCHEMISTRY	MAR 1 2006	2006	97	4	10.1002/jcb.20735	134	7.44	0	0	0	0	0	0	0	0	0	0	0	0	0	0	0	0	0	0	0	0	0	0	0	0	0	0	0	0	0	0	0	0	0	0	0	0	0	0	0	0
Convergence and extension in vertebrate gastrulae: cell movements according to or in search of identity?	Myers, DC; Sepich, DS; Solnica-Krezel, L	TRENDS IN GENETICS	SEP 2002	2002	18	9	10.1016/S0168-9525(02)02725-7	134	6.09	0	0	0	0	0	0	0	0	0	0	0	0	0	0	0	0	0	0	0	0	0	0	0	0	0	0	0	0	0	0	0	0	0	0	0	0	0	0	0	0
Circulating apoptotic bodies maintain mesenchymal stem cell homeostasis and ameliorate osteopenia via transferring multiple cellular factors	Liu, Dawei; Kou, Xiaoxing; Chen, Chider; Liu, Shiyu; Liu, Yao; Yu, Wenjing; Yu, Tingting; Yang, Ruili; Wang, Runci; Zhou, Yanheng; Shi, Songtao	CELL RESEARCH	SEP 2018	2018	28	9	10.1038/s41422-018-0070-2	133	22.17	0	0	0	0	0	0	0	0	0	0	0	0	0	0	0	0	0	0	0	0	0	0	0	0	0	0	0	0	0	0	0	0	0	0	0	0	0	0	0	0
A small-molecule inhibitor of the Wnt pathway (SM04690) as a potential disease modifying agent for the treatment of osteoarthritis of the knee	Deshmukh, V.; Hu, H.; Barroga, C.; Bossard, C.; Kc, S.; Dellamary, L.; Stewart, J.; Chiu, K.; Ibanez, M.; Pedraza, M.; Seo, T.; Do, L.; Cho, S.; Cahiwat, J.; Tam, B.; Tambiah, J. R. S.; Hood, J.; Lane, N. E.; Yazici, Y.	OSTEOARTHRITIS AND CARTILAGE	JAN 2018	2018	26	1	10.1016/j.joca.2017.08.015	133	22.17	0	0	0	0	0	0	0	0	0	0	0	0	0	0	0	0	0	0	0	0	0	0	0	0	0	0	0	0	0	0	0	0	0	0	0	0	0	0	0	0
Wnt signaling and osteoarthritis	Luyten, Frank P.; Tylzanowski, Przemko; Lories, Rik J.	BONE	APR 2009	2009	44	4	10.1016/j.bone.2008.12.006	133	8.87	0	0	0	0	0	0	0	0	0	0	0	0	0	0	0	0	0	0	0	0	0	0	0	0	0	0	0	0	0	0	0	0	0	0	0	0	0	0	0	0
Mammalian Notum induces the release of glypicans and other GPI-anchored proteins from the cell surface	Traister, Alexandra; Shi, Wen; Filmus, Jorge	BIOCHEMICAL JOURNAL	MAR 15 2008	2008	410		10.1042/BJ20070511	133	8.31	0	0	0	0	0	0	0	0	0	0	0	0	0	0	0	0	0	0	0	0	0	0	0	0	0	0	0	0	0	0	0	0	0	0	0	0	0	0	0	0
Bone mass is inversely proportional to <i>Dkk1</i> levels in mice	MacDonald, Bryan T.; Joiner, Danese M.; Oyserman, Sivan M.; Sharma, Parul; Goldstein, Steven A.; He, Xi; Hauschka, Peter V.	BONE	SEP 2007	2007	41	3	10.1016/j.bone.2007.05.009	133	7.82	0	0	0	0	0	0	0	0	0	0	0	0	0	0	0	0	0	0	0	0	0	0	0	0	0	0	0	0	0	0	0	0	0	0	0	0	0	0	0	0
Wnt signaling regulates the invasion capacity of human mesenchymal stem cells	Neth, Peter; Ciccarella, Marisa; Egea, Virginia; Hoelters, Juergen; Jochum, Marianne; Ries, Christian	STEM CELLS	AUG 2006	2006	24	8	10.1634/stemcells.2005-0503	133	7.39	0	0	0	0	0	0	0	0	0	0	0	0	0	0	0	0	0	0	0	0	0	0	0	0	0	0	0	0	0	0	0	0	0	0	0	0	0	0	0	0
A Wnt-mediated transformation of the bone marrow stromal cell identity orchestrates skeletal regeneration	Matsushita, Yuki; Nagata, Mizuki; Kozloff, Kenneth M.; Welch, Joshua D.; Mizuhashi, Koji; Tokavanich, Nicha; Hallett, Shawn A.; Link, Daniel C.; Nagasawa, Takashi; Ono, Wanida; Ono, Noriaki	NATURE COMMUNICATIONS	JAN 16 2020	2020	11	1	10.1038/s41467-019-14029-w	132	33	0	0	0	0	0	0	0	0	0	0	0	0	0	0	0	0	0	0	0	0	0	0	0	0	0	0	0	0	0	0	0	0	0	0	0	0	0	0	0	0
Reduced Oct4 Expression Directs a Robust Pluripotent State with Distinct Signaling Activity and Increased Enhancer Occupancy by Oct4 and Nanog	Karwacki-Neisius, Violetta; Goeke, Jonathan; Osorno, Rodrigo; Halbritter, Florian; Ng, Jia Hui; Weisse, Andrea Y.; Wong, Frederick C. K.; Gagliardi, Alessia; Mullin, Nicholas P.; Festuccia, Nicola; Colby, Douglas; Tomlinson, Simon R.; Ng, Huck-Hui; Chambers, Ian	CELL STEM CELL	MAY 2 2013	2013	12	5	10.1016/j.stem.2013.04.023	132	12	0	0	0	0	0	0	0	0	0	0	0	0	0	0	0	0	0	0	0	0	0	0	0	0	0	0	0	0	0	0	0	0	0	0	0	0	0	0	0	0
Competitive balance of intrabulge BMP/Wnt signaling reveals a robust gene network ruling stem cell homeostasis and cyclic activation	Kandyba, Eve; Leung, Yvonne; Chen, Yi-Bu; Widelitz, Randall; Chuong, Cheng-Ming; Kobielak, Krzysztof	PROCEEDINGS OF THE NATIONAL ACADEMY OF SCIENCES OF THE UNITED STATES OF AMERICA	JAN 22 2013	2013	110	4	10.1073/pnas.1121312110	132	12	0	0	0	0	0	0	0	0	0	0	0	0	0	0	0	0	0	0	0	0	0	0	0	0	0	0	0	0	0	0	0	0	0	0	0	0	0	0	0	0
Up-regulation of the Wnt, estrogen receptor, insulin-like growth factor-I, and bone morphogenetic protein pathways in C57BL/6J osteoblasts as opposed to C3H/HeJ osteoblasts in part contributes to the differential anabolic response to fluid shear	Lau, KHW; Kapur, S; Kesavan, C; Baylink, DJ	JOURNAL OF BIOLOGICAL CHEMISTRY	APR 7 2006	2006	281	14	10.1074/jbc.M509205200	132	7.33	0	0	0	0	0	0	0	0	0	0	0	0	0	0	0	0	0	0	0	0	0	0	0	0	0	0	0	0	0	0	0	0	0	0	0	0	0	0	0	0
Bone vascular niche E-selectin induces mesenchymal-epithelial transition and Wnt activation in cancer cells to promote bone metastasis	Esposito, Mark; Mondal, Nandini; Greco, Todd M.; Wei, Yong; Spadazzi, Chiara; Lin, Song-Chang; Zheng, Hanqiu; Cheung, Corey; Magnani, John L.; Lin, Sue-Hwa; Cristea, Ileana M.; Sackstein, Robert; Kang, Yibin	NATURE CELL BIOLOGY	MAY 2019	2019	21	5	10.1038/s41556-019-0309-2	131	26.2	0	0	0	0	0	0	0	0	0	0	0	0	0	0	0	0	0	0	0	0	0	0	0	0	0	0	0	0	0	0	0	0	0	0	0	0	0	0	0	0
BMP4 and BMP Antagonists Regulate Human White and Beige Adipogenesis	Gustafson, Birgit; Hammarstedt, Ann; Hedjazifar, Shahram; Hoffmann, Jenny M.; Svensson, Per-Arne; Grimsby, Joseph; Rondinone, Cristina; Smith, Ulf	DIABETES	MAY 2015	2015	64	5	10.2337/db14-1127	131	14.56	0	0	0	0	0	0	0	0	0	0	0	0	0	0	0	0	0	0	0	0	0	0	0	0	0	0	0	0	0	0	0	0	0	0	0	0	0	0	0	0
Secreted frizzled-related protein 5 suppresses adipocyte mitochondrial metabolism through WNT inhibition	Mori, Hiroyuki; Prestwich, Tyler C.; Reid, Michael A.; Longo, Kenneth A.; Gerin, Isabelle; Cawthorn, William P.; Susulic, Vedrana S.; Krishnan, Venkatesh; Greenfield, Andy; MacDougald, Ormond A.	JOURNAL OF CLINICAL INVESTIGATION	JUL 2012	2012	122	7	10.1172/JCI63604	131	10.92	0	0	0	0	0	0	0	0	0	0	0	0	0	0	0	0	0	0	0	0	0	0	0	0	0	0	0	0	0	0	0	0	0	0	0	0	0	0	0	0
Dual-Mode Modulation of Smad Signaling by Smad-Interacting Protein Sip1 Is Required for Myelination in the Central Nervous System	Weng, Qinjie; Chen, Ying; Wang, Haibo; Xu, Xiaomei; Yang, Bo; He, Qiaojun; Shou, Weinian; Chen, Yan; Higashi, Yujiro; van den Berghe, Veronique; Seuntjens, Eve; Kernie, Steven G.; Bukshpun, Polina; Sherr, Elliott H.; Huylebroeck, Danny; Lu, Q. Richard	NEURON	FEB 23 2012	2012	73	4	10.1016/j.neuron.2011.12.021	131	10.92	0	0	0	0	0	0	0	0	0	0	0	0	0	0	0	0	0	0	0	0	0	0	0	0	0	0	0	0	0	0	0	0	0	0	0	0	0	0	0	0
Distinct Modes of Inhibition by Sclerostin on Bone Morphogenetic Protein and Wnt Signaling Pathways	Krause, Carola; Korchynskyi, Olexandr; de Rooij, Karien; Weidauer, Stella E.; de Gorter, David J. J.; van Bezooijen, Rutger L.; Hatsell, Sarah; Economides, Aris N.; Mueller, Thomas D.; Loewik, Clemens W. G. M.; ten Dijke, Peter	JOURNAL OF BIOLOGICAL CHEMISTRY	DEC 31 2010	2010	285	53	10.1074/jbc.M110.153890	131	9.36	0	0	0	0	0	0	0	0	0	0	0	0	0	0	0	0	0	0	0	0	0	0	0	0	0	0	0	0	0	0	0	0	0	0	0	0	0	0	0	0
LeX is expressed by principle progenitor cells in the embryonic nervous system, is secreted into their environment and binds Wnt-1	Capela, A; Temple, S	DEVELOPMENTAL BIOLOGY	MAR 15 2006	2006	291	2	10.1016/j.ydbio.2005.12.030	131	7.28	0	0	0	0	0	0	0	0	0	0	0	0	0	0	0	0	0	0	0	0	0	0	0	0	0	0	0	0	0	0	0	0	0	0	0	0	0	0	0	0
The role of TGF-β and Wnt signaling in gastrointestinal stem cells and cancer	Mishra, L; Shetty, K; Tang, Y; Stuart, A; Byers, SW	ONCOGENE	AUG 29 2005	2005	24	37	10.1038/sj.onc.1208924	131	6.89	0	0	0	0	0	0	0	0	0	0	0	0	0	0	0	0	0	0	0	0	0	0	0	0	0	0	0	0	0	0	0	0	0	0	0	0	0	0	0	0
Identification of a <i>Pax6</i>-dependent epidermal growth factor family signaling source at the lateral edge of the embryonic cerebral cortex	Assimacopoulos, S; Grove, EA; Ragsdale, CW	JOURNAL OF NEUROSCIENCE	JUL 23 2003	2003	23	16		131	6.24	0	0	0	0	0	0	0	0	0	0	0	0	0	0	0	0	0	0	0	0	0	0	0	0	0	0	0	0	0	0	0	0	0	0	0	0	0	0	0	0
Regulation of bone metabolism by Wnt signals	Kobayashi, Yasuhiro; Uehara, Shunsuke; Udagawa, Nobuyuki; Takahashi, Naoyuki	JOURNAL OF BIOCHEMISTRY	APR 2016	2016	159	4	10.1093/jb/mvv124	130	16.25	0	0	0	0	0	0	0	0	0	0	0	0	0	0	0	0	0	0	0	0	0	0	0	0	0	0	0	0	0	0	0	0	0	0	0	0	0	0	0	0
High-Resolution Molecular Validation of Self-Renewal and Spontaneous Differentiation in Clinical-Grade Adipose-Tissue Derived Human Mesenchymal Stem Cells	Dudakovic, Amel; Camilleri, Emily; Riester, Scott M.; Lewallen, Eric A.; Kvasha, Sergiy; Chen, Xiaoyue; Radel, Darcie J.; Anderson, Jarett M.; Nair, Asha A.; Evans, Jared M.; Krych, Aaron J.; Smith, Jay; Deyle, David R.; Stein, Janet L.; Stein, Gary S.; Im, Hee-Jeong; Cool, Simon M.; Westendorf, Jennifer J.; Kakar, Sanjeev; Dietz, Allan B.; van Wijnen, Andre J.	JOURNAL OF CELLULAR BIOCHEMISTRY	OCT 2014	2014	115	10	10.1002/jcb.24852	130	13	0	0	0	0	0	0	0	0	0	0	0	0	0	0	0	0	0	0	0	0	0	0	0	0	0	0	0	0	0	0	0	0	0	0	0	0	0	0	0	0
TISSUE ENGINEERED BONE USING SELECT GROWTH FACTORS: A COMPREHENSIVE REVIEW OF ANIMAL STUDIES AND CLINICAL TRANSLATION STUDIES IN MAN	Gothard, D.; Smith, E. L.; Kanczler, J. M.; Rashidi, H.; Qutachi, O.; Henstock, J.; Rotherham, M.; El Haj, A.; Shakesheff, K. M.; Oreffo, R. O. C.	EUROPEAN CELLS & MATERIALS	JUL-DEC 2014	2014	28		10.22203/eCM.v028a13	130	13	0	0	0	0	0	0	0	0	0	0	0	0	0	0	0	0	0	0	0	0	0	0	0	0	0	0	0	0	0	0	0	0	0	0	0	0	0	0	0	0
Circulating Sclerostin and Dickkopf-1 (DKK1) in Predialysis Chronic Kidney Disease (CKD): Relationship with Bone Density and Arterial Stiffness	Thambiah, S.; Roplekar, R.; Manghat, P.; Fogelman, I.; Fraser, W. D.; Goldsmith, D.; Hampson, Geeta	CALCIFIED TISSUE INTERNATIONAL	JUN 2012	2012	90	6	10.1007/s00223-012-9595-4	130	10.83	0	0	0	0	0	0	0	0	0	0	0	0	0	0	0	0	0	0	0	0	0	0	0	0	0	0	0	0	0	0	0	0	0	0	0	0	0	0	0	0
Obesity Reduces Bone Density Associated with Activation of PPARγ and Suppression of Wnt/β-Catenin in Rapidly Growing Male Rats	Chen, Jin-Ran; Lazarenko, Oxana P.; Wu, Xianli; Tong, Yudong; Blackburn, Michael L.; Shankar, Kartik; Badger, Thomas M.; Ronis, Martin J. J.	PLOS ONE	OCT 28 2010	2010	5	10	10.1371/journal.pone.0013704	130	9.29	0	0	0	0	0	0	0	0	0	0	0	0	0	0	0	0	0	0	0	0	0	0	0	0	0	0	0	0	0	0	0	0	0	0	0	0	0	0	0	0
Enhancement of Intervertebral Disc Cell Senescence by WNT/β-Catenin Signaling-Induced Matrix Metalloproteinase Expression	Hiyama, Akihiko; Sakai, Daisuke; Risbud, Makarand V.; Tanaka, Masahiro; Arai, Fumiyuki; Abe, Koichiro; Mochida, Joji	ARTHRITIS AND RHEUMATISM	OCT 2010	2010	62	10	10.1002/art.27599	130	9.29	0	0	0	0	0	0	0	0	0	0	0	0	0	0	0	0	0	0	0	0	0	0	0	0	0	0	0	0	0	0	0	0	0	0	0	0	0	0	0	0
Identification of <i>SFRP1</i> as a candidate mediator of stromal-to-epithelial signaling in prostate cancer	Joesting, MS; Perrin, S; Elenbass, B; Fawell, SE; Rubin, JS; Franco, OE; Hayward, SW; Cunha, GR; Marker, PC	CANCER RESEARCH	NOV 15 2005	2005	65	22	10.1158/0008-5472.CAN-05-0824	130	6.84	0	0	0	0	0	0	0	0	0	0	0	0	0	0	0	0	0	0	0	0	0	0	0	0	0	0	0	0	0	0	0	0	0	0	0	0	0	0	0	0
Clinical and molecular findings in osteoporosis-pseudoglioma syndrome	Ai, MR; Heeger, S; Bartels, CF; Schelling, DK	AMERICAN JOURNAL OF HUMAN GENETICS	NOV 2005	2005	77	5	10.1086/497706	130	6.84	0	0	0	0	0	0	0	0	0	0	0	0	0	0	0	0	0	0	0	0	0	0	0	0	0	0	0	0	0	0	0	0	0	0	0	0	0	0	0	0
Downregulation of Wnt signaling by increased expression of Dickkopf-1 and-2 is a prerequisite for late-stage osteoblast differentiation of KS483 cells	van der Horst, G; van der Wert, SM; Farih-Sips, H; van Bezooijen, RL; Löwik, CWGM; Karperien, M	JOURNAL OF BONE AND MINERAL RESEARCH	OCT 2005	2005	20	10	10.1359/JBMR.050614	130	6.84	0	0	0	0	0	0	0	0	0	0	0	0	0	0	0	0	0	0	0	0	0	0	0	0	0	0	0	0	0	0	0	0	0	0	0	0	0	0	0	0
Cartilage regeneration and ageing: Targeting cellular plasticity in osteoarthritis	Varela-Eirin, Marta; Loureiro, Jesus; Fonseca, Eduardo; Corrochano, Silvia; Caeiro, Jose R.; Collado, Manuel; Mayan, Maria D.	AGEING RESEARCH REVIEWS	MAR 2018	2018	42		10.1016/j.arr.2017.12.006	129	21.5	0	0	0	0	0	0	0	0	0	0	0	0	0	0	0	0	0	0	0	0	0	0	0	0	0	0	0	0	0	0	0	0	0	0	0	0	0	0	0	0
Application of Long Noncoding RNAs in Osteosarcoma: Biomarkers and Therapeutic Targets	Li, Zhihong; Dou, Pengcheng; Liu, Tang; He, Shasha	CELLULAR PHYSIOLOGY AND BIOCHEMISTRY	2017	2017	42	4	10.1159/000479205	129	18.43	0	0	0	0	0	0	0	0	0	0	0	0	0	0	0	0	0	0	0	0	0	0	0	0	0	0	0	0	0	0	0	0	0	0	0	0	0	0	0	0
Mechanobiology of mesenchymal stem cells: Perspective into mechanical induction of MSC fate	Hao, Jin; Zhang, Yueling; Jing, Dian; Shen, Yu; Tang, Ge; Huang, Shishu; Zhao, Zhihe	ACTA BIOMATERIALIA	JUL 1 2015	2015	20		10.1016/j.actbio.2015.04.008	129	14.33	0	0	0	0	0	0	0	0	0	0	0	0	0	0	0	0	0	0	0	0	0	0	0	0	0	0	0	0	0	0	0	0	0	0	0	0	0	0	0	0
Exposure to a youthful circulaton rejuvenates bone repair through modulation of β-catenin	Baht, Gurpreet S.; Silkstone, David; Vi, Linda; Nadesan, Puviindran; Amani, Yasha; Whetstone, Heather; Wei, Qingxia; Alman, Benjamin A.	NATURE COMMUNICATIONS	MAY 2015	2015	6		10.1038/ncomms8131	129	14.33	0	0	0	0	0	0	0	0	0	0	0	0	0	0	0	0	0	0	0	0	0	0	0	0	0	0	0	0	0	0	0	0	0	0	0	0	0	0	0	0
Melatonin regulates mesenchymal stem cell differentiation: a review	Luchetti, Francesca; Canonico, Barbara; Bartolini, Desiree; Arcangeletti, Marcella; Ciffolilli, Silvia; Murdolo, Giuseppe; Piroddi, Marta; Papa, Stefano; Reiter, Russel J.; Galli, Francesco	JOURNAL OF PINEAL RESEARCH	MAY 2014	2014	56	4	10.1111/jpi.12133	129	12.9	0	0	0	0	0	0	0	0	0	0	0	0	0	0	0	0	0	0	0	0	0	0	0	0	0	0	0	0	0	0	0	0	0	0	0	0	0	0	0	0
Relationship between sclerostin and cardiovascular calcification in hemodialysis patients: a cross-sectional study	Brandenburg, Vincent M.; Kramann, Rafael; Koos, Ralf; Krueger, Thilo; Schurgers, Leon; Muehlenbruch, Georg; Huebner, Sinah; Gladziwa, Ulrich; Drechsler, Christiane; Ketteler, Markus	BMC NEPHROLOGY	OCT 10 2013	2013	14		10.1186/1471-2369-14-219	129	11.73	0	0	0	0	0	0	0	0	0	0	0	0	0	0	0	0	0	0	0	0	0	0	0	0	0	0	0	0	0	0	0	0	0	0	0	0	0	0	0	0
Sclerostin: Another Vascular Calcification Inhibitor?	Claes, Kathleen J.; Viaene, Liesbeth; Heye, Sam; Meijers, Bjoern; d'Haese, Patrick; Evenepoel, Pieter	JOURNAL OF CLINICAL ENDOCRINOLOGY & METABOLISM	AUG 2013	2013	98	8	10.1210/jc.2013-1521	129	11.73	0	0	0	0	0	0	0	0	0	0	0	0	0	0	0	0	0	0	0	0	0	0	0	0	0	0	0	0	0	0	0	0	0	0	0	0	0	0	0	0
BMP-9 Induced Osteogenic Differentiation of Mesenchymal Stem Cells: Molecular Mechanism and Therapeutic Potential	Luther, Gaurav; Wagner, Eric R.; Zhu, Gaohui; Kang, Quan; Luo, Qing; Lamplot, Joseph; Bi, Yang; Luo, Xiaoji; Luo, Jinyong; Teven, Chad; Shi, Qiong; Kim, Stephanie H.; Gao, Jian-Li; Huang, Enyi; Yang, Ke; Rames, Richard; Liu, Xing; Li, Mi; Hu, Ning; Liu, Hong; Su, Yuxi; Chen, Liang; He, Bai-Cheng; Zuo, Guo-Wei; Deng, Zhong-Liang; Reid, Russell R.; Luu, Hue H.; Haydon, Rex C.; He, Tong-Chuan	CURRENT GENE THERAPY	JUN 2011	2011	11	3		129	9.92	0	0	0	0	0	0	0	0	0	0	0	0	0	0	0	0	0	0	0	0	0	0	0	0	0	0	0	0	0	0	0	0	0	0	0	0	0	0	0	0
Fibrosis in systemic sclerosis: Emerging concepts and implications for targeted therapy	Wei, Jun; Bhattacharyya, Swati; Tourtellotte, Warren G.; Varga, John	AUTOIMMUNITY REVIEWS	MAR 2011	2011	10	5	10.1016/j.autrev.2010.09.015	129	9.92	0	0	0	0	0	0	0	0	0	0	0	0	0	0	0	0	0	0	0	0	0	0	0	0	0	0	0	0	0	0	0	0	0	0	0	0	0	0	0	0
Wnt signaling and skeletal development	Liu, Fei; Kohlmeier, Sean; Wang, Cun-Yu	CELLULAR SIGNALLING	JUN 2008	2008	20	6	10.1016/j.cellsig.2007.11.011	129	8.06	0	0	0	0	0	0	0	0	0	0	0	0	0	0	0	0	0	0	0	0	0	0	0	0	0	0	0	0	0	0	0	0	0	0	0	0	0	0	0	0
Dkk1-induced inhibition of Wnt signaling in osteoblast differentiation is an underlying mechanism of bone loss in multiple myeloma	Qiang, Ya-Wei; Barlogie, Bart; Rudikoff, Stuart; Shaughnessy, John D., Jr.	BONE	APR 2008	2008	42	4	10.1016/j.bone.2007.12.006	129	8.06	0	0	0	0	0	0	0	0	0	0	0	0	0	0	0	0	0	0	0	0	0	0	0	0	0	0	0	0	0	0	0	0	0	0	0	0	0	0	0	0
Serum concentrations of Dickkopf-1 protein are increased in patients with multiple myeloma and reduced after autologous stem cell transplantation	Politou, Marianna C.; Heath, Deborah J.; Rahemtulla, Amin; Szydlo, Richard; Anagnostopoulos, Athanasios; Dimopouios, Meletios A.; Croucher, Peter I.; Terpos, Evangelos	INTERNATIONAL JOURNAL OF CANCER	OCT 1 2006	2006	119	7	10.1002/ijc.22033	129	7.17	0	0	0	0	0	0	0	0	0	0	0	0	0	0	0	0	0	0	0	0	0	0	0	0	0	0	0	0	0	0	0	0	0	0	0	0	0	0	0	0
Wntless functions in mature osteoblasts to regulate bone mass	Zhong, Zhendong; Zylstra-Diegel, Cassandra R.; Schumacher, Cassie A.; Baker, Jacob J.; Carpenter, April C.; Rao, Sujata; Yao, Wei; Guan, Min; Helms, Jill A.; Lane, Nancy E.; Lang, Richard A.; Williams, Bart O.	PROCEEDINGS OF THE NATIONAL ACADEMY OF SCIENCES OF THE UNITED STATES OF AMERICA	AUG 14 2012	2012	109	33	10.1073/pnas.1120407109	128	10.67	0	0	0	0	0	0	0	0	0	0	0	0	0	0	0	0	0	0	0	0	0	0	0	0	0	0	0	0	0	0	0	0	0	0	0	0	0	0	0	0
Small-Molecule Inhibitors of Bone Morphogenic Protein and Activin/Nodal Signals Promote Highly Efficient Neural Induction From Human Pluripotent Stem Cells	Morizane, Asuka; Doi, Daisuke; Kikuchi, Tetsuhiro; Nishimura, Kaneyasu; Takahashi, Jun	JOURNAL OF NEUROSCIENCE RESEARCH	FEB 2011	2011	89	2	10.1002/jnr.22547	128	9.85	0	0	0	0	0	0	0	0	0	0	0	0	0	0	0	0	0	0	0	0	0	0	0	0	0	0	0	0	0	0	0	0	0	0	0	0	0	0	0	0
Increasing Wnt signaling in the bone marrow microenvironment inhibits the development of myeloma bone disease and reduces tumor burden in bone in vivo	Edwards, Claire M.; Edwards, James R.; Lwin, Seint T.; Esparza, Javier; Oyajobi, Babatunde O.; McCluskey, Brandon; Munoz, Steven; Grubbs, Barry; Mundy, Gregory R.	BLOOD	MAR 1 2008	2008	111	5	10.1182/blood-2007-03-077685	128	8	0	0	0	0	0	0	0	0	0	0	0	0	0	0	0	0	0	0	0	0	0	0	0	0	0	0	0	0	0	0	0	0	0	0	0	0	0	0	0	0
WISP-1 is an osteoblastic regulator expressed during skeletal development and fracture repair	French, DM; Kaul, RJ; D'Souza, AL; Crowley, CW; Bao, M; Frantz, GD; Filvaroff, EH; Desnoyers, L	AMERICAN JOURNAL OF PATHOLOGY	SEP 2004	2004	165	3	10.1016/S0002-9440(10)63348-2	128	6.4	0	0	0	0	0	0	0	0	0	0	0	0	0	0	0	0	0	0	0	0	0	0	0	0	0	0	0	0	0	0	0	0	0	0	0	0	0	0	0	0
Canonical Wnt signaling acts synergistically on BMP9-induced osteo/odontoblastic differentiation of stem cells of dental apical papilla (SCAPs)	Zhang, Hongmei; Wang, Jinhua; Deng, Fang; Huang, Enyi; Yan, Zhengjian; Wang, Zhongliang; Deng, Youlin; Zhang, Qian; Zhang, Zhonglin; Ye, Jixing; Qiao, Min; Li, Ruifang; Wang, Jing; Wei, Qiang; Zhou, Guolin; Luu, Hue H.; Haydon, Rex C.; He, Tong-Chuan; Deng, Feng	BIOMATERIALS	JAN 2015	2015	39		10.1016/j.biomaterials.2014.11.007	127	14.11	0	0	0	0	0	0	0	0	0	0	0	0	0	0	0	0	0	0	0	0	0	0	0	0	0	0	0	0	0	0	0	0	0	0	0	0	0	0	0	0
Mechanotransduction in bone repair and regeneration	Huang, Chenyu; Ogawa, Rei	FASEB JOURNAL	OCT 2010	2010	24	10	10.1096/fj.10-157370	127	9.07	0	0	0	0	0	0	0	0	0	0	0	0	0	0	0	0	0	0	0	0	0	0	0	0	0	0	0	0	0	0	0	0	0	0	0	0	0	0	0	0
Hypoxia Preconditioned Mesenchymal Stem Cells Improve Vascular and Skeletal Muscle Fiber Regeneration After Ischemia Through a Wnt4-dependent Pathway	Leroux, Lionel; Descamps, Betty; Tojais, Nancy F.; Seguy, Benjamin; Oses, Pierre; Moreau, Catherine; Daret, Daniele; Ivanovic, Zoran; Boiron, Jean-Michel; Lamaziere, Jean-Marie D.; Dufourcq, Pascale; Couffinhal, Thierry; Duplaa, Cecile	MOLECULAR THERAPY	AUG 2010	2010	18	8	10.1038/mt.2010.108	127	9.07	0	0	0	0	0	0	0	0	0	0	0	0	0	0	0	0	0	0	0	0	0	0	0	0	0	0	0	0	0	0	0	0	0	0	0	0	0	0	0	0
The role of <i>Xenopus dickkopf1</i> in prechordal plate specification and neural patterning	Kazanskaya, O; Glinka, A; Niehrs, C	DEVELOPMENT	NOV 2000	2000	127	22		127	5.29	0	0	0	0	0	0	0	0	0	0	0	0	0	0	0	0	0	0	0	0	0	0	0	0	0	0	0	0	0	0	0	0	0	0	0	0	0	0	0	0
Activating Wnt/β-catenin signaling pathway for disease therapy: Challenges and opportunities	Huang, Piao; Yan, Rong; Zhang, Xue; Wang, Lei; Ke, Xisong; Qu, Yi	PHARMACOLOGY & THERAPEUTICS	APR 2019	2019	196		10.1016/j.pharmthera.2018.11.008	126	25.2	0	0	0	0	0	0	0	0	0	0	0	0	0	0	0	0	0	0	0	0	0	0	0	0	0	0	0	0	0	0	0	0	0	0	0	0	0	0	0	0
The <i>in vitro</i> generation of lung and airway progenitor cells from human pluripotent stem cells	Huang, Sarah X. L.; Green, Michael D.; de Carvalho, Ana Toste; Mumau, Melanie; Chen, Ya-Wen; D'Souza, Sunita L.; Snoeck, Hans-Willem	NATURE PROTOCOLS	MAR 2015	2015	10	3	10.1038/nprot.2015.023	126	14	0	0	0	0	0	0	0	0	0	0	0	0	0	0	0	0	0	0	0	0	0	0	0	0	0	0	0	0	0	0	0	0	0	0	0	0	0	0	0	0
Salinomycin inhibits osteosarcoma by targeting its tumor stem cells	Tang, Qing-Lian; Zhao, Zhi-Qiang; Li, Jin-chun; Liang, Yi; Yin, Jun-Qiang; Zou, Chang-Ye; Xie, Xian-Biao; Zeng, Yi-Xin; Shen, Jing-Nan; Kang, Tiebang; Wang, Jin	CANCER LETTERS	DEC 1 2011	2011	311	1	10.1016/j.canlet.2011.07.016	126	9.69	0	0	0	0	0	0	0	0	0	0	0	0	0	0	0	0	0	0	0	0	0	0	0	0	0	0	0	0	0	0	0	0	0	0	0	0	0	0	0	0
Inactive Wnt/β-catenin pathway in conventional high-grade osteosarcoma	Cai, Yongping; Mohseny, Alexander B.; Karperien, Marcel; Hogendoorn, Pancras C. W.; Zhou, Gengyin; Cleton-Jansen, Anne-Marie	JOURNAL OF PATHOLOGY	JAN 2010	2010	220	1	10.1002/path.2628	126	9	0	0	0	0	0	0	0	0	0	0	0	0	0	0	0	0	0	0	0	0	0	0	0	0	0	0	0	0	0	0	0	0	0	0	0	0	0	0	0	0
Canonical Wnts function as potent regulators of osteogenesis by human mesenchymal stem cells	Liu, Guizhong; Vijayakumar, Sapna; Grumolato, Luca; Arroyave, Randy; Qiao, HuiFang; Akiri, Gal; Aaronson, Stuart A.	JOURNAL OF CELL BIOLOGY	APR 6 2009	2009	185	1	10.1083/jcb.200810137	126	8.4	0	0	0	0	0	0	0	0	0	0	0	0	0	0	0	0	0	0	0	0	0	0	0	0	0	0	0	0	0	0	0	0	0	0	0	0	0	0	0	0
Potential new drug targets for osteoporosis	Deal, Chad	NATURE CLINICAL PRACTICE RHEUMATOLOGY	JAN 2009	2009	5	1	10.1038/ncprheum0977	126	8.4	0	0	0	0	0	0	0	0	0	0	0	0	0	0	0	0	0	0	0	0	0	0	0	0	0	0	0	0	0	0	0	0	0	0	0	0	0	0	0	0
Bone morphogenetic protein signaling inhibits hair follicle anagen induction by restricting epithelial stem/progenitor cell activation and expansion	Zhang, Jiwang; He, Xi C.; Tong, Wei-Gang; Johnson, Teri; Wiedemann, Leanne M.; Mishina, Yuji; Feng, Jian Q.; Li, Linheng	STEM CELLS	DEC 2006	2006	24	12	10.1634/stemcells.2005-0544	126	7	0	0	0	0	0	0	0	0	0	0	0	0	0	0	0	0	0	0	0	0	0	0	0	0	0	0	0	0	0	0	0	0	0	0	0	0	0	0	0	0
Regulation of BMP7 expression during kidney development	Godin, RE; Takaesu, NT; Robertson, EJ; Dudley, AT	DEVELOPMENT	SEP 1998	1998	125	17		126	4.85	0	0	0	0	0	0	0	0	0	0	0	0	0	0	0	0	0	0	0	0	0	0	0	0	0	0	0	0	0	0	0	0	0	0	0	0	0	0	0	0
Myeloid progenitor cluster formation drives emergency and leukaemic myelopoiesis	Herault, Aurelie; Binnewies, Mikhail; Leong, Stephanie; Calero-Nieto, Fernando; Zhang, Si Yi; Kang, Yoon-A; Wang, Xiaonan; Pietras, Eric M.; Chu, S. Haihua; Barry-Holson, Keegan; Armstrong, Scott; Gottgens, Berthold; Passegue, Emmanuelle	NATURE	APR 6 2017	2017	544	7648	10.1038/nature21693	125	17.86	0	0	0	0	0	0	0	0	0	0	0	0	0	0	0	0	0	0	0	0	0	0	0	0	0	0	0	0	0	0	0	0	0	0	0	0	0	0	0	0
To Wnt or not to Wnt: the bone and joint health dilemma	Lories, Rik J.; Corr, Maripat; Lane, Nancy E.	NATURE REVIEWS RHEUMATOLOGY	JUN 2013	2013	9	6	10.1038/nrrheum.2013.25	125	11.36	0	0	0	0	0	0	0	0	0	0	0	0	0	0	0	0	0	0	0	0	0	0	0	0	0	0	0	0	0	0	0	0	0	0	0	0	0	0	0	0
Opportunities for improving the therapeutic ratio for patients with sarcoma	Wunder, Jay S.; Nielsen, Torsten O.; Maki, Robert G.; O'Sullivan, Brian; Alman, Benjamin A.	LANCET ONCOLOGY	JUN 2007	2007	8	6	10.1016/S1470-2045(07)70169-9	125	7.35	0	0	0	0	0	0	0	0	0	0	0	0	0	0	0	0	0	0	0	0	0	0	0	0	0	0	0	0	0	0	0	0	0	0	0	0	0	0	0	0
The orphan receptor tyrosine kinase Ror2 modulates canonical Wnt signaling in osteoblastic cells	Billiard, J; Way, DS; Seestaller-Wehr, LM; Moran, RA; Mangine, A; Bodine, PVN	MOLECULAR ENDOCRINOLOGY	JAN 2005	2005	19	1	10.1210/me.2004-0153	125	6.58	0	0	0	0	0	0	0	0	0	0	0	0	0	0	0	0	0	0	0	0	0	0	0	0	0	0	0	0	0	0	0	0	0	0	0	0	0	0	0	0
Wnt-3A enhances bone morphogenetic protein-2-mediated chondrogenesis of murine C3H10T1/2 mesenchymal cells	Fischer, L; Boland, G; Tuan, RS	JOURNAL OF BIOLOGICAL CHEMISTRY	AUG 23 2002	2002	277	34	10.1074/jbc.M109330200	125	5.68	0	0	0	0	0	0	0	0	0	0	0	0	0	0	0	0	0	0	0	0	0	0	0	0	0	0	0	0	0	0	0	0	0	0	0	0	0	0	0	0
Oncogenic homeodomain transcription factor E2A-Pbx1 activates a novel WNT gene in pre-B acute lymphoblastoid leukemia	McWhirter, JR; Neuteboom, STC; Wancewicz, EV; Monia, BP; Downing, JR; Murre, C	PROCEEDINGS OF THE NATIONAL ACADEMY OF SCIENCES OF THE UNITED STATES OF AMERICA	SEP 28 1999	1999	96	20	10.1073/pnas.96.20.11464	125	5	0	0	0	0	0	0	0	0	0	0	0	0	0	0	0	0	0	0	0	0	0	0	0	0	0	0	0	0	0	0	0	0	0	0	0	0	0	0	0	0
Advances in Regenerative Stem Cell Therapy in Androgenic Alopecia and Hair Loss: Wnt Pathway, Growth-Factor, and Mesenchymal Stem Cell Signaling Impact Analysis on Cell Growth and Hair Follicle Development	Gentile, Pietro; Garcovich, Simone	CELLS	MAY 2019	2019	8	5	10.3390/cells8050466	124	24.8	0	0	0	0	0	0	0	0	0	0	0	0	0	0	0	0	0	0	0	0	0	0	0	0	0	0	0	0	0	0	0	0	0	0	0	0	0	0	0	0
Chronic skin inflammation leads to bone loss by IL-17-mediated inhibition of Wnt signaling in osteoblasts	Uluckan, Oezge; Jimenez, Maria; Karbach, Susanne; Jeschke, Anke; Grana, Osvaldo; Keller, Johannes; Busse, Bjoern; Croxford, Andrew L.; Finzel, Stephanie; Koenders, Marije; van den Berg, Wim; Schinke, Thorsten; Amling, Michael; Waisman, Ari; Schett, Georg; Wagner, Erwin F.	SCIENCE TRANSLATIONAL MEDICINE	MAR 16 2016	2016	8	330	10.1126/scitranslmed.aad8996	124	15.5	0	0	0	0	0	0	0	0	0	0	0	0	0	0	0	0	0	0	0	0	0	0	0	0	0	0	0	0	0	0	0	0	0	0	0	0	0	0	0	0
Wnt Signaling in Bone Development and Disease: Making Stronger Bone with Wnts	Regard, Jean B.; Zhong, Zhendong; Williams, Bart O.; Yang, Yingzi	COLD SPRING HARBOR PERSPECTIVES IN BIOLOGY	DEC 2012	2012	4	12	10.1101/cshperspect.a007997	124	10.33	0	0	0	0	0	0	0	0	0	0	0	0	0	0	0	0	0	0	0	0	0	0	0	0	0	0	0	0	0	0	0	0	0	0	0	0	0	0	0	0
Glucocorticoids inhibit the transcriptional activity of LEF/TCF in differentiating osteoblasts in a glycogen synthase kinase-3β-dependent and -independent manner	Smith, E; Frenkel, B	JOURNAL OF BIOLOGICAL CHEMISTRY	JAN 21 2005	2005	280	3	10.1074/jbc.M406294200	124	6.53	0	0	0	0	0	0	0	0	0	0	0	0	0	0	0	0	0	0	0	0	0	0	0	0	0	0	0	0	0	0	0	0	0	0	0	0	0	0	0	0
Wnt/β-catenin Signaling in Osteoarthritis and in Other Forms of Arthritis	Zhou, Yachuan; Wang, Tingyu; Hamilton, John L.; Chen, Di	CURRENT RHEUMATOLOGY REPORTS	SEP 2017	2017	19	9	10.1007/s11926-017-0679-z	123	17.57	0	0	0	0	0	0	0	0	0	0	0	0	0	0	0	0	0	0	0	0	0	0	0	0	0	0	0	0	0	0	0	0	0	0	0	0	0	0	0	0
Wnt Signaling and the Control of Human Stem Cell Fate	Van Camp, J. K.; Beckers, S.; Zegers, D.; Van Hul, W.	STEM CELL REVIEWS AND REPORTS	APR 2014	2014	10	2	10.1007/s12015-013-9486-8	123	12.3	0	0	0	0	0	0	0	0	0	0	0	0	0	0	0	0	0	0	0	0	0	0	0	0	0	0	0	0	0	0	0	0	0	0	0	0	0	0	0	0
Dexamethasone shifts bone marrow stromal cells from osteoblasts to adipocytes by C/EBPalpha promoter methylation	Li, J.; Zhang, N.; Huang, X.; Xu, J.; Fernandes, J. C.; Dai, K.; Zhang, X.	CELL DEATH & DISEASE	OCT 2013	2013	4		10.1038/cddis.2013.348	123	11.18	0	0	0	0	0	0	0	0	0	0	0	0	0	0	0	0	0	0	0	0	0	0	0	0	0	0	0	0	0	0	0	0	0	0	0	0	0	0	0	0
De-repression of <i>CTGF</i> via the miR-17-92 cluster upon differentiation of human glioblastoma spheroid cultures	Ernst, A.; Campos, B.; Meier, J.; Devens, F.; Liesenberg, F.; Wolter, M.; Reifenberger, G.; Herold-Mende, C.; Lichter, P.; Radlwimmer, B.	ONCOGENE	JUN 2010	2010	29	23	10.1038/onc.2010.83	123	8.79	0	0	0	0	0	0	0	0	0	0	0	0	0	0	0	0	0	0	0	0	0	0	0	0	0	0	0	0	0	0	0	0	0	0	0	0	0	0	0	0
Autocrine fibroblast growth factor 2 increases the multipotentiality of human adipose-derived mesenchymal stem cells	Rider, David A.; Dombrowski, Christian; Sawyer, Amber A.; Ng, Grace H. B.; Leong, David; Hutmacher, Dietmar W.; Nurcombe, Victor; Cool, Simon M.	STEM CELLS	JUN 2008	2008	26	6	10.1634/stemcells.2007-0480	123	7.69	0	0	0	0	0	0	0	0	0	0	0	0	0	0	0	0	0	0	0	0	0	0	0	0	0	0	0	0	0	0	0	0	0	0	0	0	0	0	0	0
Induction of neurogenesis in nonconventional neurogenic regions of the adult central nervous system by niche astrocyte-produced signals	Jiao, Jianwei; Chen, Dong Feng	STEM CELLS	MAY 2008	2008	26	5	10.1634/stemcells.2007-0513	123	7.69	0	0	0	0	0	0	0	0	0	0	0	0	0	0	0	0	0	0	0	0	0	0	0	0	0	0	0	0	0	0	0	0	0	0	0	0	0	0	0	0
Diagnostic and prognostic gene expression signatures in 177 soft tissue sarcomas:: hypoxia-induced transcription profile signifies metastatic potential	Francis, Princy; Namlos, Heidi Maria; Mueller, Christoph; Eden, Patrik; Fernebro, Josefin; Berner, Jeanne-Marie; Bjerkehagen, Bodil; Akerman, Mans; Bendahl, Par-Ola; Isinger, Anna; Rydholm, Anders; Myklebost, Ola; Nilbert, Mef	BMC GENOMICS	MAR 14 2007	2007	8		10.1186/1471-2164-8-73	123	7.24	0	0	0	0	0	0	0	0	0	0	0	0	0	0	0	0	0	0	0	0	0	0	0	0	0	0	0	0	0	0	0	0	0	0	0	0	0	0	0	0
Gene Expression Patterns in Bone Following Mechanical Loading	Roosa, Sara M. Mantila; Liu, Yunlong; Turner, Charles H.	JOURNAL OF BONE AND MINERAL RESEARCH	JAN 2011	2011	26	1	10.1002/jbmr.193	122	9.38	0	0	0	0	0	0	0	0	0	0	0	0	0	0	0	0	0	0	0	0	0	0	0	0	0	0	0	0	0	0	0	0	0	0	0	0	0	0	0	0
The Niche of Stellate Cells Within Rat Liver	Sawitza, Iris; Kordes, Claus; Reister, Sven; Haeussinger, Dieter	HEPATOLOGY	NOV 2009	2009	50	5	10.1002/hep.23184	122	8.13	0	0	0	0	0	0	0	0	0	0	0	0	0	0	0	0	0	0	0	0	0	0	0	0	0	0	0	0	0	0	0	0	0	0	0	0	0	0	0	0
Phenotypic Characterization, Osteoblastic Differentiation, and Bone Regeneration Capacity of Human Embryonic Stem Cell-Derived Mesenchymal Stem Cells	Arpornmaeklong, Premjit; Brown, Shelley E.; Wang, Zhuo; Krebsbach, Paul H.	STEM CELLS AND DEVELOPMENT	SEP 2009	2009	18	7	10.1089/scd.2008.0310	122	8.13	0	0	0	0	0	0	0	0	0	0	0	0	0	0	0	0	0	0	0	0	0	0	0	0	0	0	0	0	0	0	0	0	0	0	0	0	0	0	0	0
The canonical Wnt signaling pathway promotes chondrocyte differentiation in a Sox9-dependent manner	Yano, F; Kugimiya, F; Ohba, S; Ikeda, T; Chikuda, H; Ogasawara, T; Ogata, N; Takato, T; Nakamura, K; Kawaguchi, H; Chung, U	BIOCHEMICAL AND BIOPHYSICAL RESEARCH COMMUNICATIONS	AUG 12 2005	2005	333	4	10.1016/j.bbrc.2005.06.041	122	6.42	0	0	0	0	0	0	0	0	0	0	0	0	0	0	0	0	0	0	0	0	0	0	0	0	0	0	0	0	0	0	0	0	0	0	0	0	0	0	0	0
Osteocyte-specific WNT1 regulates osteoblast function during bone homeostasis	Joeng, Kyu Sang; Lee, Yi-Chien; Lim, Joohyun; Chen, Yuqing; Jiang, Ming-Ming; Munivez, Elda; Ambrose, Catherine; Lee, Brendan H.	JOURNAL OF CLINICAL INVESTIGATION	JUN 30 2017	2017	127	7	10.1172/JCI92617	121	17.29	0	0	0	0	0	0	0	0	0	0	0	0	0	0	0	0	0	0	0	0	0	0	0	0	0	0	0	0	0	0	0	0	0	0	0	0	0	0	0	0
Osteocyte control of bone remodeling: is sclerostin a key molecular coordinator of the balanced bone resorption-formation cycles?	Sapir-Koren, R.; Livshits, G.	OSTEOPOROSIS INTERNATIONAL	DEC 2014	2014	25	12	10.1007/s00198-014-2808-0	121	12.1	0	0	0	0	0	0	0	0	0	0	0	0	0	0	0	0	0	0	0	0	0	0	0	0	0	0	0	0	0	0	0	0	0	0	0	0	0	0	0	0
Interleukin-1β induces differentiation of human mesenchymal stem cells into osteoblasts via the Wnt-5a/receptor tyrosine kinase-like orphan receptor 2 pathway	Sonomoto, Koshiro; Yamaoka, Kunihiro; Oshita, Koichi; Fukuyo, Shunsuke; Zhang, Xiangmei; Nakano, Kazuhisa; Okada, Yosuke; Tanaka, Yoshiya	ARTHRITIS AND RHEUMATISM	OCT 2012	2012	64	10	10.1002/art.34555	121	10.08	0	0	0	0	0	0	0	0	0	0	0	0	0	0	0	0	0	0	0	0	0	0	0	0	0	0	0	0	0	0	0	0	0	0	0	0	0	0	0	0
Wnt Antagonists Bind through a Short Peptide to the First β-Propeller Domain of LRP5/6	Bourhis, Eric; Wang, Weiru; Tam, Christine; Hwang, Jiyoung; Zhang, Yingnan; Spittler, Didier; Huang, Oscar W.; Gong, Yan; Estevez, Alberto; Zilberleyb, Inna; Rouge, Lionel; Chiu, Cecilia; Wu, Yan; Costa, Mike; Hannoush, Rami N.; Franke, Yvonne; Cochran, Andrea G.	STRUCTURE	OCT 12 2011	2011	19	10	10.1016/j.str.2011.07.005	121	9.31	0	0	0	0	0	0	0	0	0	0	0	0	0	0	0	0	0	0	0	0	0	0	0	0	0	0	0	0	0	0	0	0	0	0	0	0	0	0	0	0
<i>Wnt10b</i> Deficiency Results in Age-Dependent Loss of Bone Mass and Progressive Reduction of Mesenchymal Progenitor Cells	Stevens, Jennifer R.; Miranda-Carboni, Gustavo A.; Singer, Meredith A.; Brugger, Sean M.; Lyons, Karen M.; Lane, Timothy F.	JOURNAL OF BONE AND MINERAL RESEARCH	OCT 2010	2010	25	10	10.1002/jbmr.118	121	8.64	0	0	0	0	0	0	0	0	0	0	0	0	0	0	0	0	0	0	0	0	0	0	0	0	0	0	0	0	0	0	0	0	0	0	0	0	0	0	0	0
Inhibiting the osteocyte-specific protein sclerostin increases bone mass and fracture resistance in multiple myeloma	McDonald, Michelle M.; Reagan, Michaela R.; Youlten, Scott E.; Mohanty, Sindhu T.; Seckinger, Anja; Terry, Rachael L.; Pettitt, Jessica A.; Simic, Marija K.; Cheng, Tegan L.; Morse, Alyson; Le, Lawrence M. T.; Abi-Hanna, David; Kramer, Ina; Falank, Carolyne; Fairfield, Heather; Ghobrial, Irene M.; Baldock, Paul A.; Little, David G.; Kneissel, Michaela; Vanderkerken, Karin; Bassett, J. H. Duncan; …	BLOOD	JUN 29 2017	2017	129	26	10.1182/blood-2017-03-773341	120	17.14	0	0	0	0	0	0	0	0	0	0	0	0	0	0	0	0	0	0	0	0	0	0	0	0	0	0	0	0	0	0	0	0	0	0	0	0	0	0	0	0
Natural compounds targeting major cell signaling pathways: a novel paradigm for osteosarcoma therapy	Angulo, Pablo; Kaushik, Gaurav; Subramaniam, Dharmalingam; Dandawate, Prasad; Neville, Kathleen; Chastain, Katherine; Anant, Shrikant	JOURNAL OF HEMATOLOGY & ONCOLOGY	JAN 7 2017	2017	10		10.1186/s13045-016-0373-z	120	17.14	0	0	0	0	0	0	0	0	0	0	0	0	0	0	0	0	0	0	0	0	0	0	0	0	0	0	0	0	0	0	0	0	0	0	0	0	0	0	0	0
Development and cancer of the cerebellum	Hatten, Mary E.; Roussel, Martine F.	TRENDS IN NEUROSCIENCES	MAR 2011	2011	34	3	10.1016/j.tins.2011.01.002	120	9.23	0	0	0	0	0	0	0	0	0	0	0	0	0	0	0	0	0	0	0	0	0	0	0	0	0	0	0	0	0	0	0	0	0	0	0	0	0	0	0	0
β-Catenin Levels Influence Rapid Mechanical Responses in Osteoblasts	Case, Natasha; Ma, Meiyun; Sen, Buer; Xie, Zhihui; Gross, Ted S.; Rubin, Janet	JOURNAL OF BIOLOGICAL CHEMISTRY	OCT 24 2008	2008	283	43	10.1074/jbc.M801907200	120	7.5	0	0	0	0	0	0	0	0	0	0	0	0	0	0	0	0	0	0	0	0	0	0	0	0	0	0	0	0	0	0	0	0	0	0	0	0	0	0	0	0
Inhibition of β-catenin signaling causes defects in postnatal cartilage development	Chen, Mo; Zhu, Mei; Awad, Hani; Li, Tian-Fang; Sheu, Tzong-Jen; Boyce, Brendan F.; Chen, Di; O'Keefe, Regis J.	JOURNAL OF CELL SCIENCE	MAY 1 2008	2008	121	9	10.1242/jcs.020362	120	7.5	0	0	0	0	0	0	0	0	0	0	0	0	0	0	0	0	0	0	0	0	0	0	0	0	0	0	0	0	0	0	0	0	0	0	0	0	0	0	0	0
Activation of WNT and BMP signaling in adult human articular cartilage following mechanical injury	Dell'Accio, Francesco; De Bari, Cosimo; El Tawil, Noha M. F.; Barone, Francesca; Mitsiadis, Thimios A.; O'Dowd, John; Pitzalis, Costantino	ARTHRITIS RESEARCH & THERAPY	2006	2006	8	5	10.1186/ar2029	120	6.67	0	0	0	0	0	0	0	0	0	0	0	0	0	0	0	0	0	0	0	0	0	0	0	0	0	0	0	0	0	0	0	0	0	0	0	0	0	0	0	0
Wnts induce migration and invasion of rnyeloma plasma cells	Qiang, YW; Walsh, K; Yao, L; Kedei, N; Blumberg, PM; Rubin, JS; Shaughnessy, J; Rudikoff, S	BLOOD	SEP 1 2005	2005	106	5	10.1182/blood-2005-01-0049	120	6.32	0	0	0	0	0	0	0	0	0	0	0	0	0	0	0	0	0	0	0	0	0	0	0	0	0	0	0	0	0	0	0	0	0	0	0	0	0	0	0	0
Extracellular matrix stiffness dictates Wnt expression through integrin pathway	Du, Jing; Zu, Yan; Li, Jing; Du, Shuyuan; Xu, Yipu; Zhang, Lang; Jiang, Li; Wang, Zhao; Chien, Shu; Yang, Chun	SCIENTIFIC REPORTS	FEB 8 2016	2016	6		10.1038/srep20395	119	14.88	0	0	0	0	0	0	0	0	0	0	0	0	0	0	0	0	0	0	0	0	0	0	0	0	0	0	0	0	0	0	0	0	0	0	0	0	0	0	0	0
Differential niche and Wnt requirements during acute myeloid leukemia progression	Lane, Steven W.; Wang, Yingzi J.; Lo Celso, Cristina; Ragu, Christine; Bullinger, Lars; Sykes, Stephen M.; Ferraro, Francesca; Shterental, Sebastian; Lin, Charles P.; Gilliland, D. Gary; Scadden, David T.; Armstrong, Scott A.; Williams, David A.	BLOOD	SEP 8 2011	2011	118	10	10.1182/blood-2011-03-345165	119	9.15	0	0	0	0	0	0	0	0	0	0	0	0	0	0	0	0	0	0	0	0	0	0	0	0	0	0	0	0	0	0	0	0	0	0	0	0	0	0	0	0
Craniofacial Birth Defects: The Role of Neural Crest Cells in the Etiology and Pathogenesis of Treacher Collins Syndrome and the Potential for Prevention	Trainor, Paul A.	AMERICAN JOURNAL OF MEDICAL GENETICS PART A	DEC 2010	2010	152A	12	10.1002/ajmg.a.33454	119	8.5	0	0	0	0	0	0	0	0	0	0	0	0	0	0	0	0	0	0	0	0	0	0	0	0	0	0	0	0	0	0	0	0	0	0	0	0	0	0	0	0
Genetic analyses in a sample of individuals with high or low BMD shows association with multiple Wnt pathway genes	Sims, Anne-Marie; Shephard, Neil; Carter, Kim; Doan, Tracy; Dowling, Alison; Duncan, Emma L.; Eisman, John; Jones, Graeme; Nicholson, Geoffrey; Prince, Richard; Seeman, Ego; Thomas, Gethin; Wass, John A.; Brown, Matthew A.	JOURNAL OF BONE AND MINERAL RESEARCH	APR 2008	2008	23	4	10.1359/JBMR.071113	119	7.44	0	0	0	0	0	0	0	0	0	0	0	0	0	0	0	0	0	0	0	0	0	0	0	0	0	0	0	0	0	0	0	0	0	0	0	0	0	0	0	0
Cross-talk between Wnt and bone morphogenetic protein 2 (BMP-2) signaling in differentiation pathway of C2C12 myoblasts	Nakashima, A; Katagiri, T; Tamura, M	JOURNAL OF BIOLOGICAL CHEMISTRY	NOV 11 2005	2005	280	45	10.1074/jbc.M504612200	119	6.26	0	0	0	0	0	0	0	0	0	0	0	0	0	0	0	0	0	0	0	0	0	0	0	0	0	0	0	0	0	0	0	0	0	0	0	0	0	0	0	0
c-Myc is required for the formation of intestinal crypts but dispensable for homeostasis of the adult intestinal epithelium	Bettess, MD; Dubois, N; Murphy, MJ; Dubey, C; Roger, C; Robine, S; Trumpp, A	MOLECULAR AND CELLULAR BIOLOGY	SEP 2005	2005	25	17	10.1128/MCB.25.17.7868-7878.2005	119	6.26	0	0	0	0	0	0	0	0	0	0	0	0	0	0	0	0	0	0	0	0	0	0	0	0	0	0	0	0	0	0	0	0	0	0	0	0	0	0	0	0
Secreted frizzled-related protein-1 inhibits RANKL-dependent osteoclast formation	Häusler, KD; Horwood, NJ; Chuman, Y; Fisher, JL; Ellis, J; Martin, TJ; Rubin, JS; Gillespie, MT	JOURNAL OF BONE AND MINERAL RESEARCH	NOV 2004	2004	19	11	10.1359/JBMR.040807	119	5.95	0	0	0	0	0	0	0	0	0	0	0	0	0	0	0	0	0	0	0	0	0	0	0	0	0	0	0	0	0	0	0	0	0	0	0	0	0	0	0	0
Induction of <i>lef1</i> during zebrafish fin regeneration	Poss, KD; Shen, JX; Keating, MT	DEVELOPMENTAL DYNAMICS	OCT 2000	2000	219	2	10.1002/1097-0177(2000)9999:9999<::AID-DVDY1045>3.3.CO;2-3	119	4.96	0	0	0	0	0	0	0	0	0	0	0	0	0	0	0	0	0	0	0	0	0	0	0	0	0	0	0	0	0	0	0	0	0	0	0	0	0	0	0	0
Increased serum sclerostin and decreased serum IGF-1 are associated with vertebral fractures among postmenopausal women with type-2 diabetes	Ardawi, Mohammed-Salleh M.; Akhbar, Daad H.; AlShaikh, Abdulrahman; Ahmed, Maimoona M.; Qari, Mohammed H.; Rouzi, Abdulrahim A.; Ali, Ahmed Y.; Abdulrafee, Adel A.; Saeda, Mamdouh Y.	BONE	OCT 2013	2013	56	2	10.1016/j.bone.2013.06.029	118	10.73	0	0	0	0	0	0	0	0	0	0	0	0	0	0	0	0	0	0	0	0	0	0	0	0	0	0	0	0	0	0	0	0	0	0	0	0	0	0	0	0
Signals and Switches in Mammalian Neural Crest Cell Differentiation	Bhatt, Shachi; Diaz, Raul; Trainor, Paul A.	COLD SPRING HARBOR PERSPECTIVES IN BIOLOGY	FEB 2013	2013	5	2	10.1101/cshperspect.a008326	118	10.73	0	0	0	0	0	0	0	0	0	0	0	0	0	0	0	0	0	0	0	0	0	0	0	0	0	0	0	0	0	0	0	0	0	0	0	0	0	0	0	0
Sclerostin serum levels correlate positively with bone mineral density and microarchitecture in haemodialysis patients	Cejka, Daniel; Jaeger-Lansky, Agnes; Kieweg, Heidi; Weber, Michael; Bieglmayer, Christian; Haider, Dominik G.; Diarra, Danielle; Patsch, Janina M.; Kainberger, Franz; Bohle, Barbara; Haas, Martin	NEPHROLOGY DIALYSIS TRANSPLANTATION	JAN 2012	2012	27	1	10.1093/ndt/gfr270	118	9.83	0	0	0	0	0	0	0	0	0	0	0	0	0	0	0	0	0	0	0	0	0	0	0	0	0	0	0	0	0	0	0	0	0	0	0	0	0	0	0	0
Wnt-11 promotes neuroendocrine-like differentiation, survival and migration of prostate cancer cells	Uysal-Onganer, Pinar; Kawano, Yoshiaki; Caro, Mercedes; Walker, Marjorie M.; Diez, Soraya; Darrington, R. Siobhan; Waxman, Jonathan; Kypta, Robert M.	MOLECULAR CANCER	MAR 10 2010	2010	9		10.1186/1476-4598-9-55	118	8.43	0	0	0	0	0	0	0	0	0	0	0	0	0	0	0	0	0	0	0	0	0	0	0	0	0	0	0	0	0	0	0	0	0	0	0	0	0	0	0	0
High phosphorus diet induces vascular calcification, a related decrease in bone mass and changes in the aortic gene expression	Roman-Garcia, Pablo; Carrillo-Lopez, Natalia; Luis Fernandez-Martin, Jose; Naves-Diaz, Manuel; Piedad Ruiz-Torres, Maria; Cannata-Andia, Jorge B.	BONE	JAN 2010	2010	46	1	10.1016/j.bone.2009.09.006	118	8.43	0	0	0	0	0	0	0	0	0	0	0	0	0	0	0	0	0	0	0	0	0	0	0	0	0	0	0	0	0	0	0	0	0	0	0	0	0	0	0	0
Molecular Mechanisms in Coupling of Bone Formation to Resorption	Martin, T. John; Gooi, Jonathan H.; Sims, Natalie A.	CRITICAL REVIEWS IN EUKARYOTIC GENE EXPRESSION	2009	2009	19	1	10.1615/CritRevEukarGeneExpr.v19.i1.40	118	7.87	0	0	0	0	0	0	0	0	0	0	0	0	0	0	0	0	0	0	0	0	0	0	0	0	0	0	0	0	0	0	0	0	0	0	0	0	0	0	0	0
The Wnt/β-catenin signaling pathway as a target in drug discovery	Takahashi-Yanaga, Fumi; Sasaguri, Toshiyuki	JOURNAL OF PHARMACOLOGICAL SCIENCES	AUG 2007	2007	104	4	10.1254/jphs.CR0070024	118	6.94	0	0	0	0	0	0	0	0	0	0	0	0	0	0	0	0	0	0	0	0	0	0	0	0	0	0	0	0	0	0	0	0	0	0	0	0	0	0	0	0
Signaling through BMP type 1 receptors is required for development of interneuron cell types in the dorsal spinal cord	Wine-Lee, L; Ahn, KJ; Richardson, RD; Mishina, Y; Lyons, KM; Crenshaw, EB	DEVELOPMENT	NOV 2004	2004	131	21	10.1242/dev.01379	118	5.9	0	0	0	0	0	0	0	0	0	0	0	0	0	0	0	0	0	0	0	0	0	0	0	0	0	0	0	0	0	0	0	0	0	0	0	0	0	0	0	0
Complex between nidogen and laminin fragments reveals a paradigmatic β-propeller interface	Takagi, J; Yang, YT; Liu, JH; Wang, JH; Springer, TA	NATURE	AUG 21 2003	2003	424	6951	10.1038/nature01873	118	5.62	0	0	0	0	0	0	0	0	0	0	0	0	0	0	0	0	0	0	0	0	0	0	0	0	0	0	0	0	0	0	0	0	0	0	0	0	0	0	0	0
Wnt Signaling and Drug Resistance in Cancer	Zhong, Zheng; Virshup, David M.	MOLECULAR PHARMACOLOGY	FEB 1 2020	2020	97	2	10.1124/mol.119.117978	117	29.25	0	0	0	0	0	0	0	0	0	0	0	0	0	0	0	0	0	0	0	0	0	0	0	0	0	0	0	0	0	0	0	0	0	0	0	0	0	0	0	0
Hepcidin Regulation in Prostate and Its Disruption in Prostate Cancer	Tesfay, Lia; Clausen, Kathryn A.; Kim, Jin Woo; Hegde, Poornima; Wang, Xiaohong; Miller, Lance D.; Deng, Zhiyong; Blanchette, Nicole; Arvedson, Tara; Miranti, Cindy K.; Babitt, Jodie L.; Lin, Herbert Y.; Peehl, Donna M.; Torti, Frank M.; Torti, Suzy V.	CANCER RESEARCH	JUN 1 2015	2015	75	11	10.1158/0008-5472.CAN-14-2465	117	13	0	0	0	0	0	0	0	0	0	0	0	0	0	0	0	0	0	0	0	0	0	0	0	0	0	0	0	0	0	0	0	0	0	0	0	0	0	0	0	0
Modulation of canonical Wnt signaling by the extracellular matrix component biglycan	Berendsen, Agnes D.; Fisher, Larry W.; Kilts, Tina M.; Owens, Rick T.; Robey, Pamela G.; Gutkind, J. Silvio; Young, Marian F.	PROCEEDINGS OF THE NATIONAL ACADEMY OF SCIENCES OF THE UNITED STATES OF AMERICA	OCT 11 2011	2011	108	41	10.1073/pnas.1110629108	117	9	0	0	0	0	0	0	0	0	0	0	0	0	0	0	0	0	0	0	0	0	0	0	0	0	0	0	0	0	0	0	0	0	0	0	0	0	0	0	0	0
Mediation of osteogenic differentiation of human mesenchymal stem cells on titanium surfaces by a Wnt-integrin feedback loop	Olivares-Navarrete, Rene; Hyzy, Sharon L.; Park, Jung Hwa; Dunn, Ginger R.; Haithcock, David A.; Wasilewski, Christine E.; Boyan, Barbara D.; Schwartz, Zvi	BIOMATERIALS	SEP 2011	2011	32	27	10.1016/j.biomaterials.2011.05.036	117	9	0	0	0	0	0	0	0	0	0	0	0	0	0	0	0	0	0	0	0	0	0	0	0	0	0	0	0	0	0	0	0	0	0	0	0	0	0	0	0	0
Inhibition of tumorigenesis driven by different Wnt proteins requires blockade of distinct ligand-binding regions by LRP6 antibodies	Ettenberg, Seth A.; Charlat, Olga; Daley, Michael P.; Liu, Shanming; Vincent, Karen J.; Stuart, Darrin D.; Schuller, Alwin G.; Yuan, Jing; Ospina, Beatriz; Green, John; Yu, Qunyan; Walsh, Renee; Li, Sharon; Schmitz, Rita; Heine, Holger; Bilic, Sanela; Ostrom, Lance; Mosher, Rebecca; Hartlepp, K. Felix; Zhu, Zhenping; Fawell, Stephen; Yao, Yung-Mae; Stover, David; Finan, Peter M.; Porter, Jeffery …	PROCEEDINGS OF THE NATIONAL ACADEMY OF SCIENCES OF THE UNITED STATES OF AMERICA	AUG 31 2010	2010	107	35	10.1073/pnas.1007428107	117	8.36	0	0	0	0	0	0	0	0	0	0	0	0	0	0	0	0	0	0	0	0	0	0	0	0	0	0	0	0	0	0	0	0	0	0	0	0	0	0	0	0
Biology and Pathology of Rho GTPase, PI-3 Kinase-Akt, and MAP Kinase Signaling Pathways in Chondrocytes	Beier, Frank; Loeser, Richard F.	JOURNAL OF CELLULAR BIOCHEMISTRY	JUN 1 2010	2010	110	3	10.1002/jcb.22604	117	8.36	0	0	0	0	0	0	0	0	0	0	0	0	0	0	0	0	0	0	0	0	0	0	0	0	0	0	0	0	0	0	0	0	0	0	0	0	0	0	0	0
Prospective identification of cardiac progenitors by a novel single cell-based cardiomyocyte induction	Yamashita, JK; Takano, M; Hiraoka-Kanie, M; Shimazu, C; Peishi, Y; Yanagi, K; Nakano, A; Inoue, E; Kita, F; Nishikawa, SI	FASEB JOURNAL	JUL 2005	2005	19	9	10.1096/fj.04-3540fje	117	6.16	0	0	0	0	0	0	0	0	0	0	0	0	0	0	0	0	0	0	0	0	0	0	0	0	0	0	0	0	0	0	0	0	0	0	0	0	0	0	0	0
PLANAR AND VERTICAL INDUCTION OF ANTEROPOSTERIOR PATTERN DURING THE DEVELOPMENT OF THE AMPHIBIAN CENTRAL-NERVOUS-SYSTEM	DONIACH, T	JOURNAL OF NEUROBIOLOGY	OCT 1993	1993	24	10	10.1002/neu.480241003	117	3.77	0	0	0	0	0	0	0	0	0	0	0	0	0	0	0	0	0	0	0	0	0	0	0	0	0	0	0	0	0	0	0	0	0	0	0	0	0	0	0	0
Targeting methyltransferase PRMT5 eliminates leukemia stem cells in chronic myelogenous leukemia	Jin, Yanli; Zhou, Jingfeng; Xu, Fang; Jin, Bei; Cui, Lijing; Wang, Yun; Du, Xin; Li, Juan; Li, Peng; Ren, Ruibao; Pan, Jingxuan	JOURNAL OF CLINICAL INVESTIGATION	OCT 2016	2016	126	10	10.1172/JCI85239	116	14.5	0	0	0	0	0	0	0	0	0	0	0	0	0	0	0	0	0	0	0	0	0	0	0	0	0	0	0	0	0	0	0	0	0	0	0	0	0	0	0	0
Parathyroid hormone induces differentiation of mesenchymal stromal/stem cells by enhancing bone morphogenetic protein signaling	Yu, Bing; Zhao, Xiaoli; Yang, Chaozhe; Crane, Janet; Xian, Lingling; Lu, William; Wan, Mei; Cao, Xu	JOURNAL OF BONE AND MINERAL RESEARCH	SEP 2012	2012	27	9	10.1002/jbmr.1663	116	9.67	0	0	0	0	0	0	0	0	0	0	0	0	0	0	0	0	0	0	0	0	0	0	0	0	0	0	0	0	0	0	0	0	0	0	0	0	0	0	0	0
Resolution of inflammation induces osteoblast function and regulates the Wnt signaling pathway	Matzelle, Melissa M.; Gallant, Maxime A.; Condon, Keith W.; Walsh, Nicole C.; Manning, Catherine A.; Stein, Gary S.; Lian, Jane B.; Burr, David B.; Gravallese, Ellen M.	ARTHRITIS AND RHEUMATISM	MAY 2012	2012	64	5	10.1002/art.33504	116	9.67	0	0	0	0	0	0	0	0	0	0	0	0	0	0	0	0	0	0	0	0	0	0	0	0	0	0	0	0	0	0	0	0	0	0	0	0	0	0	0	0
Micro-RNA profiles in osteosarcoma as a predictive tool for ifosfamide response	Gougelet, Angelique; Pissaloux, Daniel; Besse, Anthony; Perez, Jennifer; Duc, Adeline; Dutour, Aurelie; Blay, Jean-Yves; Alberti, Laurent	INTERNATIONAL JOURNAL OF CANCER	AUG 1 2011	2011	129	3	10.1002/ijc.25715	116	8.92	0	0	0	0	0	0	0	0	0	0	0	0	0	0	0	0	0	0	0	0	0	0	0	0	0	0	0	0	0	0	0	0	0	0	0	0	0	0	0	0
Genetic Fate Mapping Identifies Second Heart Field Progenitor Cells As a Source of Adipocytes in Arrhythmogenic Right Ventricular Cardiomyopathy	Lombardi, Raffaella; Dong, Jinjiang; Rodriguez, Gabriela; Bell, Achim; Leung, Tack Ki; Schwartz, Robert J.; Willerson, James T.; Brugada, Ramon; Marian, Ali J.	CIRCULATION RESEARCH	MAY 8 2009	2009	104	9	10.1161/CIRCRESAHA.109.196899	116	7.73	0	0	0	0	0	0	0	0	0	0	0	0	0	0	0	0	0	0	0	0	0	0	0	0	0	0	0	0	0	0	0	0	0	0	0	0	0	0	0	0
Bortezomib induces osteoblast differentiation via Wnt-independent activation of β-catenin/TCF signaling	Qiang, Ya-Wei; Hu, Bo; Chen, Yu; Zhong, Ying; Shi, Bingyin; Barlogie, Bart; Shaughnessy, John D., Jr.	BLOOD	APR 30 2009	2009	113	18	10.1182/blood-2008-08-174300	116	7.73	0	0	0	0	0	0	0	0	0	0	0	0	0	0	0	0	0	0	0	0	0	0	0	0	0	0	0	0	0	0	0	0	0	0	0	0	0	0	0	0
Biological Mechanisms in Palatogenesis and Cleft Palate	Meng, L.; Bian, Z.; Torensma, R.; Von den Hoff, J. W.	JOURNAL OF DENTAL RESEARCH	JAN 2009	2009	88	1	10.1177/0022034508327868	116	7.73	0	0	0	0	0	0	0	0	0	0	0	0	0	0	0	0	0	0	0	0	0	0	0	0	0	0	0	0	0	0	0	0	0	0	0	0	0	0	0	0
Osteoblasts directly control lineage commitment of mesenchymal progenitor cells through Wnt signaling	Zhou, Hong; Mak, Wendy; Zheng, Yu; Dunstan, Colin R.; Seibel, Markus J.	JOURNAL OF BIOLOGICAL CHEMISTRY	JAN 25 2008	2008	283	4	10.1074/jbc.M702687200	116	7.25	0	0	0	0	0	0	0	0	0	0	0	0	0	0	0	0	0	0	0	0	0	0	0	0	0	0	0	0	0	0	0	0	0	0	0	0	0	0	0	0
Modulation of BMP signaling by noggin is required for induction of the secondary (Nontylotrich) hair follicles	Botchkarev, VA; Botchkareva, NV; Sharov, AA; Funa, K; Huber, O; Gilchrest, BA	JOURNAL OF INVESTIGATIVE DERMATOLOGY	JAN 2002	2002	118	1	10.1046/j.1523-1747.2002.01645.x	116	5.27	0	0	0	0	0	0	0	0	0	0	0	0	0	0	0	0	0	0	0	0	0	0	0	0	0	0	0	0	0	0	0	0	0	0	0	0	0	0	0	0
Mesenchymal stem cell-derived exosomes have altered microRNA profiles and induce osteogenic differentiation depending on the stage of differentiation	Wang, Xiaoqin; Omar, Omar; Vazirisani, Forugh; Thomsen, Peter; Ekstrom, Karin	PLOS ONE	FEB 15 2018	2018	13	2	10.1371/journal.pone.0193059	115	19.17	0	0	0	0	0	0	0	0	0	0	0	0	0	0	0	0	0	0	0	0	0	0	0	0	0	0	0	0	0	0	0	0	0	0	0	0	0	0	0	0
Priming Adipose Stem Cells with Tumor Necrosis Factor-Alpha Preconditioning Potentiates Their Exosome Efficacy for Bone Regeneration	Lu, ZuFu; Chen, YongJuan; Dunstan, Colin; Roohani-Esfahani, Seyediman; Zreiqat, Hala	TISSUE ENGINEERING PART A	NOV 2017	2017	23	21-22	10.1089/ten.tea.2016.0548	115	16.43	0	0	0	0	0	0	0	0	0	0	0	0	0	0	0	0	0	0	0	0	0	0	0	0	0	0	0	0	0	0	0	0	0	0	0	0	0	0	0	0
Molecular mechanisms and microRNAs in osteosarcoma pathogenesis	Kushlinskii, N. E.; Fridman, M. V.; Braga, E. A.	BIOCHEMISTRY-MOSCOW	APR 2016	2016	81	4	10.1134/S0006297916040027	115	14.38	0	0	0	0	0	0	0	0	0	0	0	0	0	0	0	0	0	0	0	0	0	0	0	0	0	0	0	0	0	0	0	0	0	0	0	0	0	0	0	0
Graphene-oxide-modified β-tricalcium phosphate bioceramics stimulate in vitro and in vivo osteogenesis	Wu, Chengtie; Xia, Lunguo; Han, Pingping; Xu, Mengchi; Fang, Bing; Wang, Jiacheng; Chang, Jiang; Xiao, Yin	CARBON	NOV 2015	2015	93		10.1016/j.carbon.2015.04.048	115	12.78	0	0	0	0	0	0	0	0	0	0	0	0	0	0	0	0	0	0	0	0	0	0	0	0	0	0	0	0	0	0	0	0	0	0	0	0	0	0	0	0
All-trans retinoic acid modulates bone morphogenic protein 9-induced osteogenesis and adipogenesis of preadipocytes through BMP/Smad and Wnt/β-catenin signaling pathways	Liu, Yang; Liu, Yingzi; Zhang, Ranxi; Wang, Xing; Huang, Fan; Yan, Zhengjian; Nie, Mao; Huang, Jun; Wang, Yuanzheng; Wang, Yang; Chen, Liang; Yin, Liangjun; He, Baicheng; Deng, Zhongliang	INTERNATIONAL JOURNAL OF BIOCHEMISTRY & CELL BIOLOGY	FEB 2014	2014	47		10.1016/j.biocel.2013.11.018	115	11.5	0	0	0	0	0	0	0	0	0	0	0	0	0	0	0	0	0	0	0	0	0	0	0	0	0	0	0	0	0	0	0	0	0	0	0	0	0	0	0	0
Regulation of beta catenin signaling and parathyroid hormone anabolic effects in bone by the matricellular protein periostin	Bonnet, Nicolas; Conway, Simon J.; Ferrari, Serge L.	PROCEEDINGS OF THE NATIONAL ACADEMY OF SCIENCES OF THE UNITED STATES OF AMERICA	SEP 11 2012	2012	109	37	10.1073/pnas.1203085109	115	9.58	0	0	0	0	0	0	0	0	0	0	0	0	0	0	0	0	0	0	0	0	0	0	0	0	0	0	0	0	0	0	0	0	0	0	0	0	0	0	0	0
Lrp5 and Lrp6 redundantly control skeletal development in the mouse embryo	Joeng, Kyu Sang; Schumacher, Cassie A.; Zylstra-Diegel, Cassandra R.; Long, Fanxin; Williams, Bart O.	DEVELOPMENTAL BIOLOGY	NOV 15 2011	2011	359	2	10.1016/j.ydbio.2011.08.020	115	8.85	0	0	0	0	0	0	0	0	0	0	0	0	0	0	0	0	0	0	0	0	0	0	0	0	0	0	0	0	0	0	0	0	0	0	0	0	0	0	0	0
Analysis of miRNA-gene expression-genomic profiles reveals complex mechanisms of microRNA deregulation in osteosarcoma	Maire, Georges; Martin, Jeff W.; Yoshimoto, Maisa; Chilton-MacNeill, Susan; Zielenska, Maria; Squire, Jeremy A.	CANCER GENETICS	MAR 2011	2011	204	3	10.1016/j.cancergen.2010.12.012	115	8.85	0	0	0	0	0	0	0	0	0	0	0	0	0	0	0	0	0	0	0	0	0	0	0	0	0	0	0	0	0	0	0	0	0	0	0	0	0	0	0	0
Wnt Signaling Pathway Inhibitor Sclerostin Inhibits Angiotensin II-Induced Aortic Aneurysm and Atherosclerosis	Krishna, Smriti Murali; Seto, Sai-Wang; Jose, Roby J.; Li, Jiaze; Morton, Susan K.; Biros, Erik; Wang, Yutang; Nsengiyumva, Vianne; Lindeman, Jan H. N.; Loots, Gabriela G.; Rush, Catherine M.; Craig, Jeffrey M.; Golledge, Jonathan	ARTERIOSCLEROSIS THROMBOSIS AND VASCULAR BIOLOGY	MAR 2017	2017	37	3	10.1161/ATVBAHA.116.308723	114	16.29	0	0	0	0	0	0	0	0	0	0	0	0	0	0	0	0	0	0	0	0	0	0	0	0	0	0	0	0	0	0	0	0	0	0	0	0	0	0	0	0
Periostin action in bone	Bonnet, Nicolas; Garnero, Patrick; Ferrari, Serge	MOLECULAR AND CELLULAR ENDOCRINOLOGY	SEP 5 2016	2016	432	C	10.1016/j.mce.2015.12.014	114	14.25	0	0	0	0	0	0	0	0	0	0	0	0	0	0	0	0	0	0	0	0	0	0	0	0	0	0	0	0	0	0	0	0	0	0	0	0	0	0	0	0
BMP-Smad 1/5/8 signalling in the development of the nervous system	Hegarty, Shane V.; O'Keeffe, Gerard W.; Sullivan, Aideen M.	PROGRESS IN NEUROBIOLOGY	OCT 2013	2013	109		10.1016/j.pneurobio.2013.07.002	114	10.36	0	0	0	0	0	0	0	0	0	0	0	0	0	0	0	0	0	0	0	0	0	0	0	0	0	0	0	0	0	0	0	0	0	0	0	0	0	0	0	0
WISP2 regulates preadipocyte commitment and PPARγ activation by BMP4	Hammarstedt, Ann; Hedjazifar, Shahram; Jenndahl, Lachmi; Gogg, Silvia; Grunberg, John; Gustafson, Birgit; Klimcakova, Eva; Stich, Vladimir; Langin, Dominique; Laakso, Markku; Smith, Ulf	PROCEEDINGS OF THE NATIONAL ACADEMY OF SCIENCES OF THE UNITED STATES OF AMERICA	FEB 12 2013	2013	110	7	10.1073/pnas.1211255110	114	10.36	0	0	0	0	0	0	0	0	0	0	0	0	0	0	0	0	0	0	0	0	0	0	0	0	0	0	0	0	0	0	0	0	0	0	0	0	0	0	0	0
The Biology of Small Leucine-rich Proteoglycans in Bone Pathophysiology	Nikitovic, Dragana; Aggelidakis, John; Young, Marian F.; Iozzo, Renato V.; Karamanos, Nikos K.; Tzanakakis, George N.	JOURNAL OF BIOLOGICAL CHEMISTRY	OCT 5 2012	2012	287	41	10.1074/jbc.R112.379602	114	9.5	0	0	0	0	0	0	0	0	0	0	0	0	0	0	0	0	0	0	0	0	0	0	0	0	0	0	0	0	0	0	0	0	0	0	0	0	0	0	0	0
Regulation and function of the E-cadherin/catenin complex in cells of the monocyte-macrophage lineage and DCs	Van den Bossche, Jan; Malissen, Bernard; Mantovani, Alberto; De Baetselier, Patrick; Van Ginderachter, Jo A.	BLOOD	FEB 16 2012	2012	119	7	10.1182/blood-2011-10-384289	114	9.5	0	0	0	0	0	0	0	0	0	0	0	0	0	0	0	0	0	0	0	0	0	0	0	0	0	0	0	0	0	0	0	0	0	0	0	0	0	0	0	0
Small molecule Wnt inhibitors enhance the efficiency of BMP-4-directed cardiac differentiation of human pluripotent stem cells	Ren, Yongming; Lee, Min Young; Schliffke, Simon; Paavola, Jere; Amos, Peter J.; Ge, Xin; Ye, Mingyu; Zhu, Shenjun; Senyei, Grant; Lum, Lawrence; Ehrlich, Barbara E.; Qyang, Yibing	JOURNAL OF MOLECULAR AND CELLULAR CARDIOLOGY	SEP 2011	2011	51	3	10.1016/j.yjmcc.2011.04.012	114	8.77	0	0	0	0	0	0	0	0	0	0	0	0	0	0	0	0	0	0	0	0	0	0	0	0	0	0	0	0	0	0	0	0	0	0	0	0	0	0	0	0
Flavonoids of <i>Herba Epimedii</i> regulate osteogenesis of human mesenchymal stem cells through BMP and Wnt/β-catenin signaling pathway	Zhang, Jin-fang; Li, Guo; Chan, Chu-yan; Meng, Chun-ling; Lin, Marie Chia-mi; Chen, Yang-chao; He, Ming-liang; Leung, Ping-chung; Kung, Hsiang-fu	MOLECULAR AND CELLULAR ENDOCRINOLOGY	JAN 15 2010	2010	314	1	10.1016/j.mce.2009.08.012	114	8.14	0	0	0	0	0	0	0	0	0	0	0	0	0	0	0	0	0	0	0	0	0	0	0	0	0	0	0	0	0	0	0	0	0	0	0	0	0	0	0	0
Crosstalk Between Wnt and Bone Morphogenic Protein Signaling: A Turbulent Relationship	Itasaki, Nobue; Hoppler, Stefan	DEVELOPMENTAL DYNAMICS	JAN 2010	2010	239	1	10.1002/dvdy.22009	114	8.14	0	0	0	0	0	0	0	0	0	0	0	0	0	0	0	0	0	0	0	0	0	0	0	0	0	0	0	0	0	0	0	0	0	0	0	0	0	0	0	0
Prostate cancer induces bone metastasis through Wnt-induced bone morphogenetic protein-dependent and independent mechanisms	Dai, Jinlu; Hall, Christopher L.; Escara-Wilke, June; Mizokami, Atsushi; Keller, Jill M.; Keller, Evan T.	CANCER RESEARCH	JUL 15 2008	2008	68	14	10.1158/0008-5472.CAN-07-6541	114	7.13	0	0	0	0	0	0	0	0	0	0	0	0	0	0	0	0	0	0	0	0	0	0	0	0	0	0	0	0	0	0	0	0	0	0	0	0	0	0	0	0
The binding between sclerostin and LRP5 is altered by DKK1 and by high-bone mass <i>LRP5</i> mutations	Balemans, Wendy; Piters, Elke; Cleiren, Erna; Ai, Minrong; Van Wesenbeeck, Liesbeth; Warman, Matthew L.; Van Hul, Wim	CALCIFIED TISSUE INTERNATIONAL	JUN 2008	2008	82	6	10.1007/s00223-008-9130-9	114	7.13	0	0	0	0	0	0	0	0	0	0	0	0	0	0	0	0	0	0	0	0	0	0	0	0	0	0	0	0	0	0	0	0	0	0	0	0	0	0	0	0
Canonical and non-canonical wnts differentially affect the development potential of primary isolate of human bone marrow mesenchymal stem cells	Baksh, Dolores; Tuan, Rocky S.	JOURNAL OF CELLULAR PHYSIOLOGY	SEP 2007	2007	212	3	10.1002/jcp.21080	114	6.71	0	0	0	0	0	0	0	0	0	0	0	0	0	0	0	0	0	0	0	0	0	0	0	0	0	0	0	0	0	0	0	0	0	0	0	0	0	0	0	0
Extracellular matrix stiffness controls osteogenic differentiation of mesenchymal stem cells mediated by integrin α5	Sun, Meiyu; Chi, Guangfan; Xu, Juanjuan; Tan, Ye; Xu, Jiayi; Lv, Shuang; Xu, Ziran; Xia, Yuhan; Li, Lisha; Li, Yulin	STEM CELL RESEARCH & THERAPY	MAR 1 2018	2018	9		10.1186/s13287-018-0798-0	113	18.83	0	0	0	0	0	0	0	0	0	0	0	0	0	0	0	0	0	0	0	0	0	0	0	0	0	0	0	0	0	0	0	0	0	0	0	0	0	0	0	0
CKD-Induced Wingless/Integration1 Inhibitors and Phosphorus Cause the CKD-Mineral and Bone Disorder	Fang, Yifu; Ginsberg, Charles; Seifert, Michael; Agapova, Olga; Sugatani, Toshifumi; Register, Thomas C.; Freedman, Barry I.; Monier-Faugere, Marie-Claude; Malluche, Hartmut; Hruska, Keith A.	JOURNAL OF THE AMERICAN SOCIETY OF NEPHROLOGY	AUG 2014	2014	25	8	10.1681/ASN.2013080818	113	11.3	0	0	0	0	0	0	0	0	0	0	0	0	0	0	0	0	0	0	0	0	0	0	0	0	0	0	0	0	0	0	0	0	0	0	0	0	0	0	0	0
Wnt regulation of progenitor maturation in the cortex depends on Shh or fibroblast growth factor 2	Viti, J; Gulacsi, A; Lillien, L	JOURNAL OF NEUROSCIENCE	JUL 2 2003	2003	23	13		113	5.38	0	0	0	0	0	0	0	0	0	0	0	0	0	0	0	0	0	0	0	0	0	0	0	0	0	0	0	0	0	0	0	0	0	0	0	0	0	0	0	0
Involvement of <i>Wnt-5a</i> in chondrogenic pattern formation in the chick limb bud	Kawakami, Y; Wada, N; Nishimatsu, S; Ishikawa, T; Noji, S; Nohno, T	DEVELOPMENT GROWTH & DIFFERENTIATION	FEB 1999	1999	41	1		113	4.52	0	0	0	0	0	0	0	0	0	0	0	0	0	0	0	0	0	0	0	0	0	0	0	0	0	0	0	0	0	0	0	0	0	0	0	0	0	0	0	0
Generating high-purity cardiac and endothelial derivatives from patterned mesoderm using human pluripotent stem cells	Palpant, Nathan J.; Pabon, Lil; Friedman, Clayton E.; Roberts, Meredith; Hadland, Brandon; Zaunbrecher, Rebecca J.; Bernstein, Irwin; Zheng, Ying; Murry, Charles E.	NATURE PROTOCOLS	JAN 2017	2017	12	1	10.1038/nprot.2016.153	112	16	0	0	0	0	0	0	0	0	0	0	0	0	0	0	0	0	0	0	0	0	0	0	0	0	0	0	0	0	0	0	0	0	0	0	0	0	0	0	0	0
The Relationship between Metabolic Syndrome and Osteoporosis: A Review	Wong, Sok Kuan; Chin, Kok-Yong; Suhaimi, Farihah Hj; Ahmad, Fairus; Ima-Nirwana, Soelaiman	NUTRIENTS	JUN 2016	2016	8	6	10.3390/nu8060347	112	14	0	0	0	0	0	0	0	0	0	0	0	0	0	0	0	0	0	0	0	0	0	0	0	0	0	0	0	0	0	0	0	0	0	0	0	0	0	0	0	0
High Serum Sclerostin Predicts the Occurrence of Osteoporotic Fractures in Postmenopausal Women: The Center of Excellence for Osteoporosis Research Study	Ardawi, Mohammed-Salleh M.; Rouzi, Abdulrahim A.; Al-Sibiani, Sharifa A.; Al-Senani, Nawal S.; Qari, Mohammed H.; Mousa, Shaker A.	JOURNAL OF BONE AND MINERAL RESEARCH	DEC 2012	2012	27	12	10.1002/jbmr.1718	112	9.33	0	0	0	0	0	0	0	0	0	0	0	0	0	0	0	0	0	0	0	0	0	0	0	0	0	0	0	0	0	0	0	0	0	0	0	0	0	0	0	0
Regulation of breast cancer metastasis by Runx2 and estrogen signaling: the role of SNAI2	Chimge, Nyam-Osor; Baniwal, Sanjeev K.; Little, Gillian H.; Chen, Yi-bu; Kahn, Michael; Tripathy, Debu; Borok, Zea; Frenkel, Baruch	BREAST CANCER RESEARCH	2011	2011	13	6	10.1186/bcr3073	112	8.62	0	0	0	0	0	0	0	0	0	0	0	0	0	0	0	0	0	0	0	0	0	0	0	0	0	0	0	0	0	0	0	0	0	0	0	0	0	0	0	0
Sclerostin Antibody Treatment Enhances Metaphyseal Bone Healing in Rats	Agholme, Fredrik; Li, Xiaodong; Isaksson, Hanna; Ke, Hua Zhu; Aspenberg, Per	JOURNAL OF BONE AND MINERAL RESEARCH	NOV 2010	2010	25	11	10.1002/jbmr.135	112	8	0	0	0	0	0	0	0	0	0	0	0	0	0	0	0	0	0	0	0	0	0	0	0	0	0	0	0	0	0	0	0	0	0	0	0	0	0	0	0	0
WNT signaling in stem cell biology and regenerative medicine	Katoh, Masaru	CURRENT DRUG TARGETS	JUL 2008	2008	9	7	10.2174/138945008784911750	112	7	0	0	0	0	0	0	0	0	0	0	0	0	0	0	0	0	0	0	0	0	0	0	0	0	0	0	0	0	0	0	0	0	0	0	0	0	0	0	0	0
Osteoblast proliferation or differentiation is regulated by relative strengths of opposing signaling pathways	Raucci, Angela; Bellosta, Paola; Grassi, Roberta; Basilico, Claudio; Mansukhani, Alka	JOURNAL OF CELLULAR PHYSIOLOGY	MAY 2008	2008	215	2	10.1002/jcp.21323	112	7	0	0	0	0	0	0	0	0	0	0	0	0	0	0	0	0	0	0	0	0	0	0	0	0	0	0	0	0	0	0	0	0	0	0	0	0	0	0	0	0
Wnt/β-catenin inhibits dental pulp stem cell differentiation	Scheller, E. L.; Chang, J.; Wang, C. Y.	JOURNAL OF DENTAL RESEARCH	FEB 2008	2008	87	2	10.1177/154405910808700206	112	7	0	0	0	0	0	0	0	0	0	0	0	0	0	0	0	0	0	0	0	0	0	0	0	0	0	0	0	0	0	0	0	0	0	0	0	0	0	0	0	0
Coordinate regulation of neural tube patterning and proliferation by TGFβ and WNT activity	Chesnutt, C; Burrus, LW; Brown, AMC; Niswander, L	DEVELOPMENTAL BIOLOGY	OCT 15 2004	2004	274	2	10.1016/j.ydbio.2004.07.019	112	5.6	0	0	0	0	0	0	0	0	0	0	0	0	0	0	0	0	0	0	0	0	0	0	0	0	0	0	0	0	0	0	0	0	0	0	0	0	0	0	0	0
Hypomorphic expression of <i>Dkk1</i> in the doubleridge mouse:: dose dependence and compensatory interactions with <i>Lrp6</i>	MacDonald, BT; Adamska, M; Meisler, MH	DEVELOPMENT	JUN 2004	2004	131	11	10.1242/dev.01126	112	5.6	0	0	0	0	0	0	0	0	0	0	0	0	0	0	0	0	0	0	0	0	0	0	0	0	0	0	0	0	0	0	0	0	0	0	0	0	0	0	0	0
Origin Matters: Differences in Embryonic Tissue Origin and Wnt Signaling Determine the Osteogenic Potential and Healing Capacity of Frontal and Parietal Calvarial Bones	Quarto, Natalina; Wan, Derrick C.; Kwan, Matt D.; Panetta, Nicholas J.; Li, Shuli; Longaker, Michael T.	JOURNAL OF BONE AND MINERAL RESEARCH	JUL 2010	2010	25	7	10.1359/jbmr.091116	111	7.93	0	0	0	0	0	0	0	0	0	0	0	0	0	0	0	0	0	0	0	0	0	0	0	0	0	0	0	0	0	0	0	0	0	0	0	0	0	0	0	0
The Bmp gradient of the zebrafish gastrula guides migrating lateral cells by regulating cell-cell adhesion	von der Hardt, Sophia; Bakkers, Jeroen; Inbal, Adi; Carvalho, Lara; Solnica-Krezel, Lilianna; Heisenberg, Carl-Philipp; Hammerschmidt, Matthias	CURRENT BIOLOGY	MAR 20 2007	2007	17	6	10.1016/j.cub.2007.02.013	111	6.53	0	0	0	0	0	0	0	0	0	0	0	0	0	0	0	0	0	0	0	0	0	0	0	0	0	0	0	0	0	0	0	0	0	0	0	0	0	0	0	0
Complexity of the genotype-phenotype correlation in familial exudative vitreoretinopathy with mutations in the <i>LRP5</i> and/or <i>FZD4</i> genes	Qin, MH; Hayashi, H; Oshima, K; Tahira, T; Hayashi, K; Kondo, H	HUMAN MUTATION	AUG 2005	2005	26	2	10.1002/humu.20191	111	5.84	0	0	0	0	0	0	0	0	0	0	0	0	0	0	0	0	0	0	0	0	0	0	0	0	0	0	0	0	0	0	0	0	0	0	0	0	0	0	0	0
The roles of three signaling pathways in the formation and function of the Spemann Organizer	Xanthos, JB; Kofron, M; Tao, QH; Schaible, K; Wylie, C; Heasman, J	DEVELOPMENT	SEP 2002	2002	129	17		111	5.05	0	0	0	0	0	0	0	0	0	0	0	0	0	0	0	0	0	0	0	0	0	0	0	0	0	0	0	0	0	0	0	0	0	0	0	0	0	0	0	0
Identifying intercellular signaling genes expressed in malignant plasma cells by using complementary DNA arrays	De Vos, J; Couderc, G; Tarte, K; Jourdan, M; Requirand, G; Delteil, MC; Rossi, JF; Mechti, N; Klein, B	BLOOD	AUG 1 2001	2001	98	3	10.1182/blood.V98.3.771	111	4.83	0	0	0	0	0	0	0	0	0	0	0	0	0	0	0	0	0	0	0	0	0	0	0	0	0	0	0	0	0	0	0	0	0	0	0	0	0	0	0	0
Early events during avian skin appendage regeneration: Dependence on epithelial-mesenchymal interaction and order of molecular reappearance	Chuong, CM; Widelitz, RB; TingBerreth, S; Jiang, TX	JOURNAL OF INVESTIGATIVE DERMATOLOGY	OCT 1996	1996	107	4	10.1111/1523-1747.ep12584254	111	3.96	0	0	0	0	0	0	0	0	0	0	0	0	0	0	0	0	0	0	0	0	0	0	0	0	0	0	0	0	0	0	0	0	0	0	0	0	0	0	0	0
Increased glutamine catabolism mediates bone anabolism in response to WNT signaling	Karner, Courtney M.; Esen, Emel; Okunade, Adewole L.; Patterson, Bruce W.; Long, Fanxin	JOURNAL OF CLINICAL INVESTIGATION	FEB 2015	2015	125	2	10.1172/JCI78470	110	12.22	0	0	0	0	0	0	0	0	0	0	0	0	0	0	0	0	0	0	0	0	0	0	0	0	0	0	0	0	0	0	0	0	0	0	0	0	0	0	0	0
Sclerostin antibody inhibits skeletal deterioration due to reduced mechanical loading	Spatz, Jordan M.; Ellman, Rachel; Cloutier, Alison M.; Louis, Leeann; van Vliet, Miranda; Suva, Larry J.; Dwyer, Denise; Stolina, Marina; Ke, Hua Zhu; Bouxsein, Mary L.	JOURNAL OF BONE AND MINERAL RESEARCH	APR 2013	2013	28	4	10.1002/jbmr.1807	110	10	0	0	0	0	0	0	0	0	0	0	0	0	0	0	0	0	0	0	0	0	0	0	0	0	0	0	0	0	0	0	0	0	0	0	0	0	0	0	0	0
Osthole Stimulates Osteoblast Differentiation and Bone Formation by Activation of β-Catenin-BMP Signaling	Tang, De-Zhi; Hou, Wei; Zhou, Quan; Zhang, Minjie; Holz, Jonathan; Sheu, Tzong-Jen; Li, Tian-Fang; Cheng, Shao-Dan; Shi, Qi; Harris, Stephen E.; Chen, Di; Wang, Yong-Jun	JOURNAL OF BONE AND MINERAL RESEARCH	JUN 2010	2010	25	6	10.1002/jbmr.21	110	7.86	0	0	0	0	0	0	0	0	0	0	0	0	0	0	0	0	0	0	0	0	0	0	0	0	0	0	0	0	0	0	0	0	0	0	0	0	0	0	0	0
Wnt5a induces homodimerization and activation of Ror2 receptor tyrosine kinase	Liu, Yan; Rubin, Boris; Bodine, Peter V. N.; Billiard, Julia	JOURNAL OF CELLULAR BIOCHEMISTRY	OCT 1 2008	2008	105	2	10.1002/jcb.21848	110	6.88	0	0	0	0	0	0	0	0	0	0	0	0	0	0	0	0	0	0	0	0	0	0	0	0	0	0	0	0	0	0	0	0	0	0	0	0	0	0	0	0
Suppression of EZH2 Prevents the Shift of Osteoporotic MSC Fate to Adipocyte and Enhances Bone Formation During Osteoporosis	Jing, Huan; Liao, Li; An, Yulin; Su, Xiaoxia; Liu, Shiyu; Shuai, Yi; Zhang, Xinjing; Jin, Yan	MOLECULAR THERAPY	FEB 2016	2016	24	2	10.1038/mt.2015.152	109	13.63	0	0	0	0	0	0	0	0	0	0	0	0	0	0	0	0	0	0	0	0	0	0	0	0	0	0	0	0	0	0	0	0	0	0	0	0	0	0	0	0
Periosteum: Biology and Applications in Craniofacial Bone Regeneration	Lin, Z.; Fateh, A.; Salem, D. M.; Intini, G.	JOURNAL OF DENTAL RESEARCH	FEB 2014	2014	93	2	10.1177/0022034513506445	109	10.9	0	0	0	0	0	0	0	0	0	0	0	0	0	0	0	0	0	0	0	0	0	0	0	0	0	0	0	0	0	0	0	0	0	0	0	0	0	0	0	0
Characterization of Side Populations in HNSCC: Highly Invasive, Chemoresistant and Abnormal Wnt Signaling	Song, Jun; Chang, Insoon; Chen, Zhuo; Kang, Mo; Wang, Cun-Yu	PLOS ONE	JUL 6 2010	2010	5	7	10.1371/journal.pone.0011456	109	7.79	0	0	0	0	0	0	0	0	0	0	0	0	0	0	0	0	0	0	0	0	0	0	0	0	0	0	0	0	0	0	0	0	0	0	0	0	0	0	0	0
Mesenchymal stem cells produce Wnt isoforms and TGF-β<sub>1</sub> that mediate proliferation and procollagen expression by lung fibroblasts	Salazar, Keith D.; Lankford, Susan M.; Brody, Arnold R.	AMERICAN JOURNAL OF PHYSIOLOGY-LUNG CELLULAR AND MOLECULAR PHYSIOLOGY	NOV 2009	2009	297	5	10.1152/ajplung.90347.2008	109	7.27	0	0	0	0	0	0	0	0	0	0	0	0	0	0	0	0	0	0	0	0	0	0	0	0	0	0	0	0	0	0	0	0	0	0	0	0	0	0	0	0
DKK1 antagonizes Wnt signaling without promotion of LRP6 internalization and degradation	Semenov, Mikhail V.; Zhang, Xinjun; He, Xi	JOURNAL OF BIOLOGICAL CHEMISTRY	AUG 1 2008	2008	283	31	10.1074/jbc.M800014200	109	6.81	0	0	0	0	0	0	0	0	0	0	0	0	0	0	0	0	0	0	0	0	0	0	0	0	0	0	0	0	0	0	0	0	0	0	0	0	0	0	0	0
Severe hypercholesterolemia, impaired fat tolerance, and advanced atherosclerosis in mice lacking both low density lipoprotein receptor-related protein 5 and apolipoprotein E	Magoori, K; Kang, MJ; Ito, MR; Kakuuchi, H; Ioka, RX; Kamataki, A; Kim, DH; Asaba, H; Iwasaki, S; Takei, YA; Sasaki, M; Usui, S; Okazaki, M; Takahashi, S; Ono, M; Nose, M; Sakai, J; Fujino, T; Yamamoto, TT	JOURNAL OF BIOLOGICAL CHEMISTRY	MAR 28 2003	2003	278	13	10.1074/jbc.M211987200	109	5.19	0	0	0	0	0	0	0	0	0	0	0	0	0	0	0	0	0	0	0	0	0	0	0	0	0	0	0	0	0	0	0	0	0	0	0	0	0	0	0	0
Aberrant Wnt signaling in multiple myeloma: molecular mechanisms and targeting options	van Andel, Harmen; Kocemba, Kinga A.; Spaargaren, Marcel; Pals, Steven T.	LEUKEMIA	MAY 2019	2019	33	5	10.1038/s41375-019-0404-1	108	21.6	0	0	0	0	0	0	0	0	0	0	0	0	0	0	0	0	0	0	0	0	0	0	0	0	0	0	0	0	0	0	0	0	0	0	0	0	0	0	0	0
Exploiting endogenous fibrocartilage stem cells to regenerate cartilage and repair joint injury	Embree, Mildred C.; Chen, Mo; Pylawka, Serhiy; Kong, Danielle; Iwaoka, George M.; Kalajzic, Ivo; Yao, Hai; Shi, Chancheng; Sun, Dongming; Sheu, Tzong-Jen; Koslovsky, David A.; Koch, Alia; Mao, Jeremy J.	NATURE COMMUNICATIONS	OCT 10 2016	2016	7		10.1038/ncomms13073	108	13.5	0	0	0	0	0	0	0	0	0	0	0	0	0	0	0	0	0	0	0	0	0	0	0	0	0	0	0	0	0	0	0	0	0	0	0	0	0	0	0	0
BMP signaling in vascular biology and dysfunction	de Vinuesa, Amaya Garcia; Abdelilah-Seyfried, Salim; Knaus, Petra; Zwijsen, An; Bailly, Sabine	CYTOKINE & GROWTH FACTOR REVIEWS	FEB 2016	2016	27		10.1016/j.cytogfr.2015.12.005	108	13.5	0	0	0	0	0	0	0	0	0	0	0	0	0	0	0	0	0	0	0	0	0	0	0	0	0	0	0	0	0	0	0	0	0	0	0	0	0	0	0	0
Effects of diabetes drugs on the skeleton	Meier, Christian; Schwartz, Ann V.; Egger, Andrea; Lecka-Czernik, Beata	BONE	JAN 2016	2016	82		10.1016/j.bone.2015.04.026	108	13.5	0	0	0	0	0	0	0	0	0	0	0	0	0	0	0	0	0	0	0	0	0	0	0	0	0	0	0	0	0	0	0	0	0	0	0	0	0	0	0	0
Bone: a new endocrine organ at the heart of chronic kidney disease and mineral and bone disorders	Vervloet, Marc G.; Massy, Ziad A.; Brandenburg, Vincent M.; Mazzaferro, Sandro; Cozzolino, Mario; Urena-Torres, Pablo; Bover, Jordi; Goldsmith, David	LANCET DIABETES & ENDOCRINOLOGY	MAY 2014	2014	2	5	10.1016/S2213-8587(14)70059-2	108	10.8	0	0	0	0	0	0	0	0	0	0	0	0	0	0	0	0	0	0	0	0	0	0	0	0	0	0	0	0	0	0	0	0	0	0	0	0	0	0	0	0
Gremlin 1, frizzled-related protein, and Dkk-1 are key regulators of human articular cartilage homeostasis	Leijten, J. C. H.; Emons, J.; Sticht, C.; van Gool, S.; Decker, E.; Uitterlinden, A.; Rappold, G.; Hofman, A.; Rivadeneira, F.; Scherjon, S.; Wit, J. M.; van Meurs, J.; van Blitterswijk, C. A.; Karperien, M.	ARTHRITIS AND RHEUMATISM	OCT 2012	2012	64	10	10.1002/art.34535	108	9	0	0	0	0	0	0	0	0	0	0	0	0	0	0	0	0	0	0	0	0	0	0	0	0	0	0	0	0	0	0	0	0	0	0	0	0	0	0	0	0
The Wnt agonist R-spondin1 regulates systemic graft-versus-host disease by protecting intestinal stem cells	Takashima, Shuichiro; Kadowaki, Masanori; Aoyama, Kazutoshi; Koyama, Motoko; Oshima, Takeshi; Tomizuka, Kazuma; Akashi, Koichi; Teshima, Takanori	JOURNAL OF EXPERIMENTAL MEDICINE	FEB 14 2011	2011	208	2	10.1084/jem.20101559	108	8.31	0	0	0	0	0	0	0	0	0	0	0	0	0	0	0	0	0	0	0	0	0	0	0	0	0	0	0	0	0	0	0	0	0	0	0	0	0	0	0	0
Overview of the Mutation Spectrum in Familial Exudative Vitreoretinopathy and Norrie Disease with Identification of 21 Novel Variants in <i>FZD4</i>, <i>LRP5</i>, <i>and NDP</i>	Nikopoulos, Konstantinos; Venselaar, Hanka; Collin, Rob W. J.; Riveiro-Alvarez, Rosa; Boonstra, F. Nienke; Hooymans, Johanna M. M.; Mukhopadhyay, Arijit; Shears, Deborah; van Bers, Marleen; de Wijs, Ilse J.; van Essen, Anthonie J.; Sijmons, Rolf H.; Tilanus, Mauk A. D.; van Nouhuys, C. Erik; Ayuso, Carmen; Hoefsloot, Lies H.; Cremers, Frans P. M.	HUMAN MUTATION	JUN 2010	2010	31	6	10.1002/humu.21250	108	7.71	0	0	0	0	0	0	0	0	0	0	0	0	0	0	0	0	0	0	0	0	0	0	0	0	0	0	0	0	0	0	0	0	0	0	0	0	0	0	0	0
Dickkopf-1 expression increases early in prostate cancer development and decreases during progression from primary tumor to metastasis	Hall, Christopher L.; Daignault, Stephanie D.; Shah, Rajal B.; Pienta, Kenneth J.; Keller, Evan T.	PROSTATE	SEP 15 2008	2008	68	13	10.1002/pros.20805	108	6.75	0	0	0	0	0	0	0	0	0	0	0	0	0	0	0	0	0	0	0	0	0	0	0	0	0	0	0	0	0	0	0	0	0	0	0	0	0	0	0	0
Cell fate specification and competence by Coco, a maternal BMP, TGFβ and Wnt inhibitor	Bell, E; Muñoz-Sanjuán, I; Altmann, CR; Vonica, A; Brivanlou, AH	DEVELOPMENT	APR 2003	2003	130	7	10.1242/dev.00344	108	5.14	0	0	0	0	0	0	0	0	0	0	0	0	0	0	0	0	0	0	0	0	0	0	0	0	0	0	0	0	0	0	0	0	0	0	0	0	0	0	0	0
<i>sFRP-2</i> is a target of the Wnt-4 signaling pathway in the developing metanephric kidney	Lescher, B; Haenig, B; Kispert, A	DEVELOPMENTAL DYNAMICS	DEC 1998	1998	213	4	10.1002/(SICI)1097-0177(199812)213:4<440::AID-AJA9>3.3.CO;2-Y	108	4.15	0	0	0	0	0	0	0	0	0	0	0	0	0	0	0	0	0	0	0	0	0	0	0	0	0	0	0	0	0	0	0	0	0	0	0	0	0	0	0	0
Signaling Pathways in Cartilage Repair	Mariani, Erminia; Pulsatelli, Lia; Facchini, Andrea	INTERNATIONAL JOURNAL OF MOLECULAR SCIENCES	MAY 2014	2014	15	5	10.3390/ijms15058667	107	10.7	0	0	0	0	0	0	0	0	0	0	0	0	0	0	0	0	0	0	0	0	0	0	0	0	0	0	0	0	0	0	0	0	0	0	0	0	0	0	0	0
Patients With Sclerosteosis and Disease Carriers: Human Models of the Effect of Sclerostin on Bone Turnover	van Lierop, Antoon H.; Hamdy, Neveen A. T.; Hamersma, Herman; van Bezooijen, Rutger L.; Power, Jon; Loveridge, Nigel; Papapoulos, Socrates E.	JOURNAL OF BONE AND MINERAL RESEARCH	DEC 2011	2011	26	12	10.1002/jbmr.474	107	8.23	0	0	0	0	0	0	0	0	0	0	0	0	0	0	0	0	0	0	0	0	0	0	0	0	0	0	0	0	0	0	0	0	0	0	0	0	0	0	0	0
WISP-1/CCN4 Regulates Osteogenesis by Enhancing BMP-2 Activity	Ono, Mitsuaki; Inkson, Colette A.; Kilts, Tina M.; Young, Marian F.	JOURNAL OF BONE AND MINERAL RESEARCH	JAN 2011	2011	26	1	10.1002/jbmr.205	107	8.23	0	0	0	0	0	0	0	0	0	0	0	0	0	0	0	0	0	0	0	0	0	0	0	0	0	0	0	0	0	0	0	0	0	0	0	0	0	0	0	0
SOX9 Determines RUNX2 Transactivity by Directing Intracellular Degradation	Cheng, Aixin; Genever, Paul G.	JOURNAL OF BONE AND MINERAL RESEARCH	DEC 2010	2010	25	12	10.1002/jbmr.174	107	7.64	0	0	0	0	0	0	0	0	0	0	0	0	0	0	0	0	0	0	0	0	0	0	0	0	0	0	0	0	0	0	0	0	0	0	0	0	0	0	0	0
Wnt signaling inhibits cementoblast differentiation and promotes proliferation	Nemoto, Eiji; Koshikawa, Yohei; Kanaya, Sousuke; Tsuchiya, Masahiro; Tamura, Masato; Somerman, Martha J.; Shimauchi, Hidetoshi	BONE	MAY 2009	2009	44	5	10.1016/j.bone.2008.12.029	107	7.13	0	0	0	0	0	0	0	0	0	0	0	0	0	0	0	0	0	0	0	0	0	0	0	0	0	0	0	0	0	0	0	0	0	0	0	0	0	0	0	0
N-Cadherin Interacts with Axin and LRP5 To Negatively Regulate Wnt/β-Catenin Signaling, Osteoblast Function, and Bone Formation	Hay, Eric; Laplantine, Emmanuel; Geoffroy, Valerie; Frain, Monique; Kohler, Thomas; Mueller, Ralph; Marie, Pierre J.	MOLECULAR AND CELLULAR BIOLOGY	FEB 15 2009	2009	29	4	10.1128/MCB.00349-08	107	7.13	0	0	0	0	0	0	0	0	0	0	0	0	0	0	0	0	0	0	0	0	0	0	0	0	0	0	0	0	0	0	0	0	0	0	0	0	0	0	0	0
Tomorrow's skeleton staff: mesenchymal stem cells and the repair of bone and cartilage	Otto, WR; Rao, J	CELL PROLIFERATION	FEB 2004	2004	37	1	10.1111/j.1365-2184.2004.00303.x	107	5.35	0	0	0	0	0	0	0	0	0	0	0	0	0	0	0	0	0	0	0	0	0	0	0	0	0	0	0	0	0	0	0	0	0	0	0	0	0	0	0	0
The limb field mesoderm determines initial limb bud anteroposterior asymmetry and budding independent of sonic hedgehog or apical ectodermal gene expressions	Ros, MA; LopezMartinez, A; Simandl, BK; Rodriguez, C; Belmonte, JCI; Dahn, R; Fallon, JF	DEVELOPMENT	AUG 1996	1996	122	8		107	3.82	0	0	0	0	0	0	0	0	0	0	0	0	0	0	0	0	0	0	0	0	0	0	0	0	0	0	0	0	0	0	0	0	0	0	0	0	0	0	0	0
Regulatory Logic Underlying Diversification of the Neural Crest	Martik, Megan L.; Bronner, Marianne E.	TRENDS IN GENETICS	OCT 2017	2017	33	10	10.1016/j.tig.2017.07.015	106	15.14	0	0	0	0	0	0	0	0	0	0	0	0	0	0	0	0	0	0	0	0	0	0	0	0	0	0	0	0	0	0	0	0	0	0	0	0	0	0	0	0
Epidermal Wnt/β-catenin signaling regulates adipocyte differentiation via secretion of adipogenic factors	Donati, Giacomo; Proserpio, Valentina; Lichtenberger, Beate Maria; Natsuga, Ken; Sinclair, Rodney; Fujiwara, Hironobu; Watt, Fiona M.	PROCEEDINGS OF THE NATIONAL ACADEMY OF SCIENCES OF THE UNITED STATES OF AMERICA	APR 15 2014	2014	111	15	10.1073/pnas.1312880111	106	10.6	0	0	0	0	0	0	0	0	0	0	0	0	0	0	0	0	0	0	0	0	0	0	0	0	0	0	0	0	0	0	0	0	0	0	0	0	0	0	0	0
Noncanonical Wnt5a enhances Wnt/β-catenin signaling during osteoblastogenesis	Okamoto, Masanori; Udagawa, Nobuyuki; Uehara, Shunsuke; Maeda, Kazuhiro; Yamashita, Teruhito; Nakamichi, Yuko; Kato, Hiroyuki; Saito, Naoto; Minami, Yasuhiro; Takahashi, Naoyuki; Kobayashi, Yasuhiro	SCIENTIFIC REPORTS	MAR 27 2014	2014	4		10.1038/srep04493	106	10.6	0	0	0	0	0	0	0	0	0	0	0	0	0	0	0	0	0	0	0	0	0	0	0	0	0	0	0	0	0	0	0	0	0	0	0	0	0	0	0	0
New molecular targets for the treatment of osteoarthritis	Jose Alcaraz, Maria; Megias, Javier; Garcia-Arnandis, Isabel; Clerigues, Victoria; Isabel Guillen, Maria	BIOCHEMICAL PHARMACOLOGY	JUL 1 2010	2010	80	1	10.1016/j.bcp.2010.02.017	106	7.57	0	0	0	0	0	0	0	0	0	0	0	0	0	0	0	0	0	0	0	0	0	0	0	0	0	0	0	0	0	0	0	0	0	0	0	0	0	0	0	0
Embryonic origins of mammalian hematopoiesis	Baron, MH	EXPERIMENTAL HEMATOLOGY	DEC 2003	2003	31	12	10.1016/j.exphem.2003.08.019	106	5.05	0	0	0	0	0	0	0	0	0	0	0	0	0	0	0	0	0	0	0	0	0	0	0	0	0	0	0	0	0	0	0	0	0	0	0	0	0	0	0	0
Involvement of the small GTPases XRhoA and XRnd1 in cell adhesion and head formation in early <i>Xenopus</i> development	Wünnenberg-Stapleton, K; Blitz, IL; Hashimoto, C; Cho, KWY	DEVELOPMENT	DEC 1999	1999	126	23		106	4.24	0	0	0	0	0	0	0	0	0	0	0	0	0	0	0	0	0	0	0	0	0	0	0	0	0	0	0	0	0	0	0	0	0	0	0	0	0	0	0	0
<i>Cerberus</i> regulates left-right asymmetry of the embryonic head and heart	Zhu, L; Marvin, MJ; Gardiner, A; Lassar, AB; Mercola, M; Stern, CD; Levin, M	CURRENT BIOLOGY	SEP 9 1999	1999	9	17	10.1016/S0960-9822(99)80419-9	106	4.24	0	0	0	0	0	0	0	0	0	0	0	0	0	0	0	0	0	0	0	0	0	0	0	0	0	0	0	0	0	0	0	0	0	0	0	0	0	0	0	0
Bone Marrow Mesenchymal Stem Cell-Derived CD63<SUP>+</SUP> Exosomes Transport Wnt3a Exteriorly and Enhance Dermal Fibroblast Proliferation, Migration, and Angiogenesis In Vitro	McBride, Jeffrey D.; Rodriguez-Menocal, Luis; Guzman, Wellington; Candanedo, Ambar; Garcia-Contreras, Marta; Badiavas, Evangelos V.	STEM CELLS AND DEVELOPMENT	OCT 1 2017	2017	26	19	10.1089/scd.2017.0087	105	15	0	0	0	0	0	0	0	0	0	0	0	0	0	0	0	0	0	0	0	0	0	0	0	0	0	0	0	0	0	0	0	0	0	0	0	0	0	0	0	0
Fracture healing physiology and the quest for therapies for delayed healing and nonunion	Kostenuik, Paul; Mirza, Faisal M.	JOURNAL OF ORTHOPAEDIC RESEARCH	FEB 2017	2017	35	2	10.1002/jor.23460	105	15	0	0	0	0	0	0	0	0	0	0	0	0	0	0	0	0	0	0	0	0	0	0	0	0	0	0	0	0	0	0	0	0	0	0	0	0	0	0	0	0
Changing bone patterns with progression of chronic kidney disease	Drueeke, Tilman B.; Massy, Ziad A.	KIDNEY INTERNATIONAL	FEB 2016	2016	89	2	10.1016/j.kint.2015.12.004	105	13.13	0	0	0	0	0	0	0	0	0	0	0	0	0	0	0	0	0	0	0	0	0	0	0	0	0	0	0	0	0	0	0	0	0	0	0	0	0	0	0	0
High levels of circulating sclerostin are associated with better cardiovascular survival in incident dialysis patients: results from the NECOSAD study	Drechsler, Christiane; Evenepoel, Pieter; Vervloet, Marc G.; Wanner, Christoph; Ketteler, Markus; Marx, Nikolaus; Floege, Juergen; Dekker, Friedo W.; Brandenburg, Vincent M.	NEPHROLOGY DIALYSIS TRANSPLANTATION	FEB 2015	2015	30	2	10.1093/ndt/gfu301	105	11.67	0	0	0	0	0	0	0	0	0	0	0	0	0	0	0	0	0	0	0	0	0	0	0	0	0	0	0	0	0	0	0	0	0	0	0	0	0	0	0	0
New developments in biological markers of bone metabolism in osteoporosis	Garnero, Patrick	BONE	SEP 2014	2014	66		10.1016/j.bone.2014.05.016	105	10.5	0	0	0	0	0	0	0	0	0	0	0	0	0	0	0	0	0	0	0	0	0	0	0	0	0	0	0	0	0	0	0	0	0	0	0	0	0	0	0	0
Mechanically induced osteogenic lineage commitment of stem cells	Chen, Julia C.; Jacobs, Christopher R.	STEM CELL RESEARCH & THERAPY	SEP 4 2013	2013	4		10.1186/scrt318	105	9.55	0	0	0	0	0	0	0	0	0	0	0	0	0	0	0	0	0	0	0	0	0	0	0	0	0	0	0	0	0	0	0	0	0	0	0	0	0	0	0	0
MicroRNA-29a Protects Against Glucocorticoid-Induced Bone Loss and Fragility in Rats by Orchestrating Bone Acquisition and Resorption	Wang, Feng-Sheng; Chung, Pei-Chin; Lin, Chung-Liang; Chen, Ming-Wen; Ke, Huei-Jin; Chang, Yu-Hsuan; Chen, Yu-Shan; Wu, Shin-Long; Ko, Jih-Yang	ARTHRITIS AND RHEUMATISM	JUN 2013	2013	65	6	10.1002/art.37948	105	9.55	0	0	0	0	0	0	0	0	0	0	0	0	0	0	0	0	0	0	0	0	0	0	0	0	0	0	0	0	0	0	0	0	0	0	0	0	0	0	0	0
Wnt/β-catenin signaling enhances osteoblastogenic differentiation from human periodontal ligament fibroblasts	Heo, Jung Sun; Lee, Seung-Youp; Lee, Jeong-Chae	MOLECULES AND CELLS	NOV 2010	2010	30	5	10.1007/s10059-010-0139-3	105	7.5	0	0	0	0	0	0	0	0	0	0	0	0	0	0	0	0	0	0	0	0	0	0	0	0	0	0	0	0	0	0	0	0	0	0	0	0	0	0	0	0
Wnt signaling in heart valve development and osteogenic gene induction	Alfieri, Christina M.; Cheek, Jonathan; Chakraborty, Santanu; Yutzey, Katherine E.	DEVELOPMENTAL BIOLOGY	FEB 15 2010	2010	338	2	10.1016/j.ydbio.2009.11.030	105	7.5	0	0	0	0	0	0	0	0	0	0	0	0	0	0	0	0	0	0	0	0	0	0	0	0	0	0	0	0	0	0	0	0	0	0	0	0	0	0	0	0
Exendin-4 exerts osteogenic actions in insulin-resistant and type 2 diabetic states	Nuche-Berenguer, Bernardo; Moreno, Paola; Portal-Nunez, Sergio; Dapia, Sonia; Esbrit, Pedro; Villanueva-Penacarrillo, Maria L.	REGULATORY PEPTIDES	JAN 8 2010	2010	159	1-3	10.1016/j.regpep.2009.06.010	105	7.5	0	0	0	0	0	0	0	0	0	0	0	0	0	0	0	0	0	0	0	0	0	0	0	0	0	0	0	0	0	0	0	0	0	0	0	0	0	0	0	0
Neural induction: 10 years on since the 'default model'	Stern, Claudio D.	CURRENT OPINION IN CELL BIOLOGY	DEC 2006	2006	18	6	10.1016/j.ceb.2006.09.002	105	5.83	0	0	0	0	0	0	0	0	0	0	0	0	0	0	0	0	0	0	0	0	0	0	0	0	0	0	0	0	0	0	0	0	0	0	0	0	0	0	0	0
Common critical pathways in embryogenesis and cancer	Kelleher, FC; Fennelly, D; Rafferty, M	ACTA ONCOLOGICA	JUN 2006	2006	45	4	10.1080/02841860600602946	105	5.83	0	0	0	0	0	0	0	0	0	0	0	0	0	0	0	0	0	0	0	0	0	0	0	0	0	0	0	0	0	0	0	0	0	0	0	0	0	0	0	0
Use it or lose it to age: A review of bone and muscle communication	Bonewald, Lynda	BONE	MAR 2019	2019	120		10.1016/j.bone.2018.11.002	104	20.8	0	0	0	0	0	0	0	0	0	0	0	0	0	0	0	0	0	0	0	0	0	0	0	0	0	0	0	0	0	0	0	0	0	0	0	0	0	0	0	0
THE BMP PATHWAY AND ITS INHIBITORS IN THE SKELETON	Lowery, Jonathan W.; Rosen, Vicki	PHYSIOLOGICAL REVIEWS	OCT 2018	2018	98	4	10.1152/physrev.00028.2017	104	17.33	0	0	0	0	0	0	0	0	0	0	0	0	0	0	0	0	0	0	0	0	0	0	0	0	0	0	0	0	0	0	0	0	0	0	0	0	0	0	0	0
mTOR signaling in skeletal development and disease	Chen, Jianquan; Long, Fanxin	BONE RESEARCH	JAN 30 2018	2018	6		10.1038/s41413-017-0004-5	104	17.33	0	0	0	0	0	0	0	0	0	0	0	0	0	0	0	0	0	0	0	0	0	0	0	0	0	0	0	0	0	0	0	0	0	0	0	0	0	0	0	0
Proteomic analysis of human osteoarthritis synovial fluid	Balakrishnan, Lavanya; Nirujogi, Raja Sekhar; Ahmad, Sartaj; Bhattacharjee, Mitali; Manda, Srikanth S.; Renuse, Santosh; Kelkar, Dhanashree S.; Subbannayya, Yashwanth; Raju, Rajesh; Goel, Renu; Thomas, Joji Kurian; Kaur, Navjyot; Dhillon, Mukesh; Tankala, Shantal Gupta; Jois, Ramesh; Vasdev, Vivek; Ramachandra, Y. L.; Sahasrabuddhe, Nandini A.; Prasad, T. S. Keshava; Mohan, Sujatha; Gowda, Harsha…	CLINICAL PROTEOMICS	2014	2014	11		10.1186/1559-0275-11-6	104	10.4	0	0	0	0	0	0	0	0	0	0	0	0	0	0	0	0	0	0	0	0	0	0	0	0	0	0	0	0	0	0	0	0	0	0	0	0	0	0	0	0
The relationship between inhibitors of the Wnt signalling pathway (Dickkopf-1(DKK1) and sclerostin), bone mineral density, vascular calcification and arterial stiffness in post-menopausal women	Hampson, Geeta; Edwards, Sylvie; Conroy, Soraya; Blake, Glen M.; Fogelman, Ignac; Frost, Michelle L.	BONE	SEP 2013	2013	56	1	10.1016/j.bone.2013.05.010	104	9.45	0	0	0	0	0	0	0	0	0	0	0	0	0	0	0	0	0	0	0	0	0	0	0	0	0	0	0	0	0	0	0	0	0	0	0	0	0	0	0	0
Role for compartmentalization in nephron progenitor differentiation	Brown, Aaron C.; Muthukrishnan, Deepthi; Guay, Justin A.; Adams, Derek C.; Schafer, Dillon A.; Fetting, Jennifer L.; Oxburgh, Leif	PROCEEDINGS OF THE NATIONAL ACADEMY OF SCIENCES OF THE UNITED STATES OF AMERICA	MAR 19 2013	2013	110	12	10.1073/pnas.1213971110	104	9.45	0	0	0	0	0	0	0	0	0	0	0	0	0	0	0	0	0	0	0	0	0	0	0	0	0	0	0	0	0	0	0	0	0	0	0	0	0	0	0	0
β-catenin is Required in Odontoblasts for Tooth Root Formation	Kim, T. H.; Bae, C. H.; Lee, J. C.; Ko, S. O.; Yang, X.; Jiang, R.; Cho, E. S.	JOURNAL OF DENTAL RESEARCH	MAR 2013	2013	92	3	10.1177/0022034512470137	104	9.45	0	0	0	0	0	0	0	0	0	0	0	0	0	0	0	0	0	0	0	0	0	0	0	0	0	0	0	0	0	0	0	0	0	0	0	0	0	0	0	0
Preactivation of Human MSCs with TNF-α Enhances Tumor-Suppressive Activity	Lee, Ryang Hwa; Yoon, Nara; Reneau, John C.; Prockop, Darwin J.	CELL STEM CELL	DEC 7 2012	2012	11	6	10.1016/j.stem.2012.10.001	104	8.67	0	0	0	0	0	0	0	0	0	0	0	0	0	0	0	0	0	0	0	0	0	0	0	0	0	0	0	0	0	0	0	0	0	0	0	0	0	0	0	0
The WNT Inhibitor Dickkopf 1 and Bone Morphogenetic Protein 4 Rescue Adipogenesis in Hypertrophic Obesity in Humans	Gustafson, Birgit; Smith, Ulf	DIABETES	MAY 2012	2012	61	5	10.2337/db11-1419	104	8.67	0	0	0	0	0	0	0	0	0	0	0	0	0	0	0	0	0	0	0	0	0	0	0	0	0	0	0	0	0	0	0	0	0	0	0	0	0	0	0	0
Dietary-Induced Serum Phenolic Acids Promote Bone Growth via p38 MAPK/β-Catenin Canonical Wnt Signaling	Chen, Jin-Ran; Lazarenko, Oxana P.; Wu, Xianli; Kang, Jie; Blackburn, Michael L.; Shankar, Kartik; Badger, Thomas M.; Ronis, Martin J. J.	JOURNAL OF BONE AND MINERAL RESEARCH	NOV 2010	2010	25	11	10.1002/jbmr.137	104	7.43	0	0	0	0	0	0	0	0	0	0	0	0	0	0	0	0	0	0	0	0	0	0	0	0	0	0	0	0	0	0	0	0	0	0	0	0	0	0	0	0
Essential Role of Nuclear Factor of Activated T Cells (NFAT)-mediated Wnt Signaling in Osteoblast Differentiation Induced by Strontium Ranelate	Fromigue, Olivia; Hay, Eric; Barbara, Alain; Marie, Pierre J.	JOURNAL OF BIOLOGICAL CHEMISTRY	AUG 13 2010	2010	285	33	10.1074/jbc.M110.110502	104	7.43	0	0	0	0	0	0	0	0	0	0	0	0	0	0	0	0	0	0	0	0	0	0	0	0	0	0	0	0	0	0	0	0	0	0	0	0	0	0	0	0
Dickkopf 1 (DKK1) regulates skin pigmentation and thickness by affecting Wnt/β-catenin signaling in keratinocytes	Yamaguchi, Yuji; Passeron, Thierry; Hoashi, Toshihiko; Watabe, Hidenori; Rouzaud, Franocois; Yasumoto, Ken-ichi; Hara, Takahiko; Tohyama, Chiharu; Katayama, Ichiro; Miki, Toru; Hearing, Vincent J.	FASEB JOURNAL	APR 2008	2008	22	4	10.1096/fj.07-9475com	104	6.5	0	0	0	0	0	0	0	0	0	0	0	0	0	0	0	0	0	0	0	0	0	0	0	0	0	0	0	0	0	0	0	0	0	0	0	0	0	0	0	0
Parathyroid hormone increases β-catenin levels through Smad3 in mouse osteoblastic cells	Tobimatsu, T; Kaji, H; Sowa, H; Naito, J; Canaff, L; Hendy, GN; Sugimoto, T; Chihara, K	ENDOCRINOLOGY	MAY 2006	2006	147	5	10.1210/en.2005-1627	104	5.78	0	0	0	0	0	0	0	0	0	0	0	0	0	0	0	0	0	0	0	0	0	0	0	0	0	0	0	0	0	0	0	0	0	0	0	0	0	0	0	0
The new stem cell biology: something for everyone	Preston, SL; Alison, MR; Forbes, SJ; Direkze, NC; Poulsom, R; Wright, NA	JOURNAL OF CLINICAL PATHOLOGY-MOLECULAR PATHOLOGY	APR 2003	2003	56	2	10.1136/mp.56.2.86	104	4.95	0	0	0	0	0	0	0	0	0	0	0	0	0	0	0	0	0	0	0	0	0	0	0	0	0	0	0	0	0	0	0	0	0	0	0	0	0	0	0	0
Wnt5a induces and maintains prostate cancer cells dormancy in bone	Ren, Dong; Dai, Yuhu; Yang, Qing; Zhang, Xin; Guo, Wei; Ye, Liping; Huang, Shuai; Chen, Xu; Lai, Yingrong; Du, Hong; Lin, Chuyong; Peng, Xinsheng; Song, Libing	JOURNAL OF EXPERIMENTAL MEDICINE	FEB 2019	2019	216	2	10.1084/jem.20180661	103	20.6	0	0	0	0	0	0	0	0	0	0	0	0	0	0	0	0	0	0	0	0	0	0	0	0	0	0	0	0	0	0	0	0	0	0	0	0	0	0	0	0
Natural and synthetic polymersibioceramicsibioactive compounds-mediated cell signalling in bone tissue engineering	Rao, S. Harsha; Harini, B.; Shadamarshan, R. Pranav Kumar; Balagangadharan, K.; Selvamurugan, N.	INTERNATIONAL JOURNAL OF BIOLOGICAL MACROMOLECULES	APR 2018	2018	110		10.1016/j.ijbiomac.2017.09.029	103	17.17	0	0	0	0	0	0	0	0	0	0	0	0	0	0	0	0	0	0	0	0	0	0	0	0	0	0	0	0	0	0	0	0	0	0	0	0	0	0	0	0
Wnt Signaling Inhibits Osteoclast Differentiation by Activating Canonical and Noncanonical cAMP/PKA Pathways	Weivoda, Megan M.; Ruan, Ming; Hachfeld, Christine M.; Pederson, Larry; Howe, Alan; Davey, Rachel A.; Zajac, Jeffrey D.; Kobayashi, Yasuhiro; Williams, Bart O.; Westendorf, Jennifer J.; Khosla, Sundeep; Oursler, Merry Jo	JOURNAL OF BONE AND MINERAL RESEARCH	JAN 2016	2016	31	1	10.1002/jbmr.2599	103	12.88	0	0	0	0	0	0	0	0	0	0	0	0	0	0	0	0	0	0	0	0	0	0	0	0	0	0	0	0	0	0	0	0	0	0	0	0	0	0	0	0
Sclerostin and DKK1: new players in renal bone and vascular disease	Evenepoel, Pieter; D'Haese, Patrick; Brandenburg, Vincent	KIDNEY INTERNATIONAL	AUG 2015	2015	88	2	10.1038/ki.2015.156	103	11.44	0	0	0	0	0	0	0	0	0	0	0	0	0	0	0	0	0	0	0	0	0	0	0	0	0	0	0	0	0	0	0	0	0	0	0	0	0	0	0	0
Regulation of Wnt/β-catenin signaling within and from osteocytes	Burgers, Travis A.; Williams, Bart O.	BONE	JUN 2013	2013	54	2	10.1016/j.bone.2013.02.022	103	9.36	0	0	0	0	0	0	0	0	0	0	0	0	0	0	0	0	0	0	0	0	0	0	0	0	0	0	0	0	0	0	0	0	0	0	0	0	0	0	0	0
Hepatic stem cell niches	Kordes, Claus; Haeussinger, Dieter	JOURNAL OF CLINICAL INVESTIGATION	MAY 2013	2013	123	5	10.1172/JCI66027	103	9.36	0	0	0	0	0	0	0	0	0	0	0	0	0	0	0	0	0	0	0	0	0	0	0	0	0	0	0	0	0	0	0	0	0	0	0	0	0	0	0	0
A Comprehensive Overview of Skeletal Phenotypes Associated with Alterations in Wnt/β-catenin Signaling in Humans and Mice	Maupin, Kevin A.; Droscha, Casey J.; Williams, Bart O.	BONE RESEARCH	MAR 29 2013	2013	1		10.4248/BR201301004	103	9.36	0	0	0	0	0	0	0	0	0	0	0	0	0	0	0	0	0	0	0	0	0	0	0	0	0	0	0	0	0	0	0	0	0	0	0	0	0	0	0	0
Transcriptional profile of native CD271+ multipotential stromal cells: Evidence for multiple fates, with prominent osteogenic and wnt pathway signaling activity	Churchman, Sarah M.; Ponchel, Frederique; Boxall, Sally A.; Cuthbert, Richard; Kouroupis, Dimitrios; Roshdy, Tarek; Giannoudis, Peter V.; Emery, Paul; McGonagle, Dennis; Jones, Elena A.	ARTHRITIS AND RHEUMATISM	AUG 2012	2012	64	8	10.1002/art.34434	103	8.58	0	0	0	0	0	0	0	0	0	0	0	0	0	0	0	0	0	0	0	0	0	0	0	0	0	0	0	0	0	0	0	0	0	0	0	0	0	0	0	0
Presence of a Functional Receptor for GLP-1 in Osteoblastic Cells, Independent of the cAMP-Linked GLP-1 Receptor	Nuche-Berenguer, Bernardo; Portal-Nunez, Sergio; Moreno, Paola; Gonzalez, Nieves; Acitores, Alicia; Lopez-Herradon, Ana; Esbrit, Pedro; Valverde, Isabel; Villanueva-Penacarillo, Maria L.	JOURNAL OF CELLULAR PHYSIOLOGY	NOV 2010	2010	225	2	10.1002/jcp.22243	103	7.36	0	0	0	0	0	0	0	0	0	0	0	0	0	0	0	0	0	0	0	0	0	0	0	0	0	0	0	0	0	0	0	0	0	0	0	0	0	0	0	0
Sclerostin: A Gem From the Genome Leads to Bone-Building Antibodies	Paszty, Chris; Turner, Charles H.; Robinson, Martyn K.	JOURNAL OF BONE AND MINERAL RESEARCH	SEP 2010	2010	25	9	10.1002/jbmr.161	103	7.36	0	0	0	0	0	0	0	0	0	0	0	0	0	0	0	0	0	0	0	0	0	0	0	0	0	0	0	0	0	0	0	0	0	0	0	0	0	0	0	0
The Wnt signaling pathway and bone metabolism	Johnson, Mark L.; Kamel, Mohamed A.	CURRENT OPINION IN RHEUMATOLOGY	JUL 2007	2007	19	4	10.1097/BOR.0b013e32816e06f9	103	6.06	0	0	0	0	0	0	0	0	0	0	0	0	0	0	0	0	0	0	0	0	0	0	0	0	0	0	0	0	0	0	0	0	0	0	0	0	0	0	0	0
Diseases of Wnt signaling	Johnson, Mark L.; Rajamannan, Nalini	REVIEWS IN ENDOCRINE & METABOLIC DISORDERS	JUN 2006	2006	7	1-2	10.1007/s1154-006-9003-3	103	5.72	0	0	0	0	0	0	0	0	0	0	0	0	0	0	0	0	0	0	0	0	0	0	0	0	0	0	0	0	0	0	0	0	0	0	0	0	0	0	0	0
Molecular profiling of giant cell tumor of bone and the osteoclastic localization of ligand for receptor activator of nuclear factor κB	Morgan, T; Atkins, GJ; Trivett, MK; Johnson, SA; Kansara, M; Schlicht, SL; Slavin, JL; Simmons, P; Dickinson, I; Powell, G; Choong, PFM; Holloway, AJ; Thomas, DM	AMERICAN JOURNAL OF PATHOLOGY	JUL 2005	2005	167	1	10.1016/S0002-9440(10)62959-8	103	5.42	0	0	0	0	0	0	0	0	0	0	0	0	0	0	0	0	0	0	0	0	0	0	0	0	0	0	0	0	0	0	0	0	0	0	0	0	0	0	0	0
The chronic kidney disease - Mineral bone disorder (CKD-MBD): Advances in pathophysiology	Hruska, Keith A.; Sugatani, Toshifumi; Agapova, Olga; Fang, Yifu	BONE	JUL 2017	2017	100		10.1016/j.bone.2017.01.023	102	14.57	0	0	0	0	0	0	0	0	0	0	0	0	0	0	0	0	0	0	0	0	0	0	0	0	0	0	0	0	0	0	0	0	0	0	0	0	0	0	0	0
Wnt-Lrp5 Signaling Regulates Fatty Acid Metabolism in the Osteoblast	Frey, Julie L.; Li, Zhu; Ellis, Jessica M.; Zhang, Qian; Farber, Charles R.; Aja, Susan; Wolfgang, Michael J.; Clemens, Thomas L.; Riddle, Ryan C.	MOLECULAR AND CELLULAR BIOLOGY	JUN 2015	2015	35	11	10.1128/MCB.01343-14	102	11.33	0	0	0	0	0	0	0	0	0	0	0	0	0	0	0	0	0	0	0	0	0	0	0	0	0	0	0	0	0	0	0	0	0	0	0	0	0	0	0	0
Targeted deletion of <i>Sost</i> distal enhancer increases bone formation and bone mass	Collette, Nicole M.; Genetos, Damian C.; Economides, Aris N.; Xie, LiQin; Shahnazari, Mohammad; Yao, Wei; Lane, Nancy E.; Harland, Richard M.; Loots, Gabriela G.	PROCEEDINGS OF THE NATIONAL ACADEMY OF SCIENCES OF THE UNITED STATES OF AMERICA	AUG 28 2012	2012	109	35	10.1073/pnas.1207188109	102	8.5	0	0	0	0	0	0	0	0	0	0	0	0	0	0	0	0	0	0	0	0	0	0	0	0	0	0	0	0	0	0	0	0	0	0	0	0	0	0	0	0
Cartilage-specific β-catenin signaling regulates chondrocyte maturation, generation of ossification centers, and perichondrial bone formation during skeletal development	Dao, Debbie Y.; Jonason, Jennifer H.; Zhang, Yongchun; Hsu, Wei; Chen, Di; Hilton, Matthew J.; O'Keefe, Regis J.	JOURNAL OF BONE AND MINERAL RESEARCH	AUG 2012	2012	27	8	10.1002/jbmr.1639	102	8.5	0	0	0	0	0	0	0	0	0	0	0	0	0	0	0	0	0	0	0	0	0	0	0	0	0	0	0	0	0	0	0	0	0	0	0	0	0	0	0	0
TGF-β Regulates β-Catenin Signaling and Osteoblast Differentiation in Human Mesenchymal Stem Cells	Zhou, Shuanhu	JOURNAL OF CELLULAR BIOCHEMISTRY	JUN 2011	2011	112	6	10.1002/jcb.23079	102	7.85	0	0	0	0	0	0	0	0	0	0	0	0	0	0	0	0	0	0	0	0	0	0	0	0	0	0	0	0	0	0	0	0	0	0	0	0	0	0	0	0
Bone marrow mesenchymal stem cells from infants with MLL-AF4<SUP>+</SUP> acute leukemia harbor and express the MLL-AF4 fusion gene	Menendez, Pablo; Catalina, Purificacion; Rodriguez, Rene; Melen, Gustavo J.; Bueno, Clara; Arriero, Mar; Garcia-Sanchez, Felix; Lassaletta, Alvaro; Garcia-Sanz, Ramon; Garcia-Castro, Javier	JOURNAL OF EXPERIMENTAL MEDICINE	DEC 21 2009	2009	206	13	10.1084/jem.20091050	102	6.8	0	0	0	0	0	0	0	0	0	0	0	0	0	0	0	0	0	0	0	0	0	0	0	0	0	0	0	0	0	0	0	0	0	0	0	0	0	0	0	0
Is Wnt signalling the final common pathway leading to bone formation?	Milat, Frances; Ng, Kong Wah	MOLECULAR AND CELLULAR ENDOCRINOLOGY	OCT 30 2009	2009	310	1-2	10.1016/j.mce.2009.06.002	102	6.8	0	0	0	0	0	0	0	0	0	0	0	0	0	0	0	0	0	0	0	0	0	0	0	0	0	0	0	0	0	0	0	0	0	0	0	0	0	0	0	0
Osteoblast-targeted expression of Sfrp4 in mice results in low bone mass	Nakanishi, Rika; Akiyama, Haruhiko; Kimura, Hiroaki; Otsuki, Bungo; Shimizu, Motoyuki; Tsuboyama, Tadao; Nakamura, Takashi	JOURNAL OF BONE AND MINERAL RESEARCH	FEB 2008	2008	23	2	10.1359/JBMR.071007	102	6.38	0	0	0	0	0	0	0	0	0	0	0	0	0	0	0	0	0	0	0	0	0	0	0	0	0	0	0	0	0	0	0	0	0	0	0	0	0	0	0	0
Intestinal stem cells	Leedham, SJ; Brittan, M; McDonald, SAC; Wright, NA	JOURNAL OF CELLULAR AND MOLECULAR MEDICINE	JAN-MAR 2005	2005	9	1	10.1111/j.1582-4934.2005.tb00333.x	102	5.37	0	0	0	0	0	0	0	0	0	0	0	0	0	0	0	0	0	0	0	0	0	0	0	0	0	0	0	0	0	0	0	0	0	0	0	0	0	0	0	0
Wnt-frizzled signaling in neural crest formation	Wu, JL; Saint-Jeannet, JP; Klein, PS	TRENDS IN NEUROSCIENCES	JAN 2003	2003	26	1	10.1016/S0166-2236(02)00011-5	102	4.86	0	0	0	0	0	0	0	0	0	0	0	0	0	0	0	0	0	0	0	0	0	0	0	0	0	0	0	0	0	0	0	0	0	0	0	0	0	0	0	0
The Wnt inhibitory factor 1 restoration in prostate cancer cells was associated with reduced tumor growth, decreased capacity of cell migration and invasion and a reversal of epithelial to mesenchymal transition	Yee, David S.; Tang, Yaxiong; Li, Xuesen; Liu, Zhongbo; Guo, Yi; Ghaffar, Samia; McQueen, Peter; Atreya, Dash; Xie, Jun; Simoneau, Anne R.; Hoang, Bang H.; Zi, Xiaolin	MOLECULAR CANCER	JUN 23 2010	2010	9		10.1186/1476-4598-9-162	101	7.21	0	0	0	0	0	0	0	0	0	0	0	0	0	0	0	0	0	0	0	0	0	0	0	0	0	0	0	0	0	0	0	0	0	0	0	0	0	0	0	0
Synergistic Antitumor Effect of the Activated PPARγ and Retinoid Receptors on Human Osteosarcoma	He, Bai-Cheng; Chen, Liang; Zuo, Guo-Wei; Zhang, Wenli; Bi, Yang; Huang, Jiayi; Wang, Yi; Jiang, Wei; Luo, Qing; Shi, Qiong; Zhang, Bing-Qiang; Liu, Bo; Lei, Xia; Luo, Jinyong; Luo, Xiaoji; Wagner, Eric R.; Kim, Stephanie H.; He, Connie J.; Hu, Yawen; Shen, Jikun; Zhou, Qixin; Rastegar, Farbod; Deng, Zhong-Liang; Luu, Hue H.; He, Tong-Chuan; Haydon, Rex C.	CLINICAL CANCER RESEARCH	APR 15 2010	2010	16	8	10.1158/1078-0432.CCR-09-2499	101	7.21	0	0	0	0	0	0	0	0	0	0	0	0	0	0	0	0	0	0	0	0	0	0	0	0	0	0	0	0	0	0	0	0	0	0	0	0	0	0	0	0
Mechano-transduction in Osteoblastic Cells Involves Strain-regulated Estrogen Receptor α-mediated Control of Insulin-like Growth Factor (IGF) I Receptor Sensitivity to Ambient IGF, Leading to Phosphatidylinositol 3-Kinase/AKT-dependent Wnt/LRP5 Receptor-independent Activation of β-Catenin Signaling	Sunters, Andrew; Armstrong, Victoria J.; Zaman, Gul; Kypta, Robert M.; Kawano, Yoshiaki; Lanyon, Lance E.; Price, Joanna S.	JOURNAL OF BIOLOGICAL CHEMISTRY	MAR 19 2010	2010	285	12	10.1074/jbc.M109.027086	101	7.21	0	0	0	0	0	0	0	0	0	0	0	0	0	0	0	0	0	0	0	0	0	0	0	0	0	0	0	0	0	0	0	0	0	0	0	0	0	0	0	0
Mesenchymal stem cell differentiation and roles in regenerative medicine	Hwang, Nathaniel S.; Zhang, Chao; Hwang, Yong-Sung; Varghese, Shyni	WILEY INTERDISCIPLINARY REVIEWS-SYSTEMS BIOLOGY AND MEDICINE	JUL-AUG 2009	2009	1	1	10.1002/wsbm.26	101	6.73	0	0	0	0	0	0	0	0	0	0	0	0	0	0	0	0	0	0	0	0	0	0	0	0	0	0	0	0	0	0	0	0	0	0	0	0	0	0	0	0
Molecular switching of osteoblastogenesis versus adipogenesis: implications for targeted therapies	Takada, Ichiro; Kouzmenko, Alexander P.; Kato, Shigeaki	EXPERT OPINION ON THERAPEUTIC TARGETS	MAY 2009	2009	13	5	10.1517/14728220902915310	101	6.73	0	0	0	0	0	0	0	0	0	0	0	0	0	0	0	0	0	0	0	0	0	0	0	0	0	0	0	0	0	0	0	0	0	0	0	0	0	0	0	0
Glucocorticoid-Induced Bone Loss in Mice Can Be Reversed by the Actions of Parathyroid Hormone and Risedronate on Different Pathways for Bone Formation and Mineralization	Yao, Wei; Cheng, Zhiqiang; Pham, Aaron; Busse, Cheryl; Zimmermann, Elizabeth A.; Ritchie, Robert O.; Lane, Nancy E.	ARTHRITIS AND RHEUMATISM	NOV 2008	2008	58	11	10.1002/art.23954	101	6.31	0	0	0	0	0	0	0	0	0	0	0	0	0	0	0	0	0	0	0	0	0	0	0	0	0	0	0	0	0	0	0	0	0	0	0	0	0	0	0	0
MiR-26a functions oppositely in osteogenic differentiation of BMSCs and ADSCs depending on distinct activation and roles of Wnt and BMP signaling pathway	Su, X.; Liao, L.; Shuai, Y.; Jing, H.; Liu, S.; Zhou, H.; Liu, Y.; Jin, Y.	CELL DEATH & DISEASE	AUG 2015	2015	6		10.1038/cddis.2015.221	100	11.11	0	0	0	0	0	0	0	0	0	0	0	0	0	0	0	0	0	0	0	0	0	0	0	0	0	0	0	0	0	0	0	0	0	0	0	0	0	0	0	0
Cancer stem cell dynamics in tumor progression and metastasis: Is the microenvironment to blame?	Fessler, Evelyn; Dijkgraaf, Feline E.; Melo, Felipe De Sousa E.; Medema, Jan Paul	CANCER LETTERS	NOV 28 2013	2013	341	1	10.1016/j.canlet.2012.10.015	100	9.09	0	0	0	0	0	0	0	0	0	0	0	0	0	0	0	0	0	0	0	0	0	0	0	0	0	0	0	0	0	0	0	0	0	0	0	0	0	0	0	0
BMP9-regulated angiogenic signaling plays an important role in the osteogenic differentiation of mesenchymal progenitor cells	Hu, Ning; Jiang, Dianming; Huang, Enyi; Liu, Xing; Li, Ruidong; Liang, Xi; Kim, Stephanie H.; Chen, Xiang; Gao, Jian-Li; Zhang, Hongyu; Zhang, Wenwen; Kong, Yu-Han; Zhang, Jiye; Wang, Jinhua; Shui, Wei; Luo, Xiaoji; Liu, Bo; Cui, Jing; Rogers, Mary Rose; Shen, Jikun; Zhao, Chen; Wang, Ning; Wu, Ningning; Luu, Hue H.; Haydon, Rex C.; He, Tong-Chuan; Huang, Wei	JOURNAL OF CELL SCIENCE	JAN 15 2013	2013	126	2	10.1242/jcs.114231	100	9.09	0	0	0	0	0	0	0	0	0	0	0	0	0	0	0	0	0	0	0	0	0	0	0	0	0	0	0	0	0	0	0	0	0	0	0	0	0	0	0	0
Sustained epithelial β-catenin activity induces precocious hair development but disrupts hair follicle down-growth and hair shaft formation	Narhi, Katja; Jarvinen, Elina; Birchmeier, Walter; Taketo, Makoto M.; Mikkola, Marja L.; Thesleff, Irma	DEVELOPMENT	MAR 15 2008	2008	135	6	10.1242/dev.016550	100	6.25	0	0	0	0	0	0	0	0	0	0	0	0	0	0	0	0	0	0	0	0	0	0	0	0	0	0	0	0	0	0	0	0	0	0	0	0	0	0	0	0
Activation of peroxisome proliferator-activated receptor γ (PPARγ) by rosiglitazone suppresses components of the insulin-like growth factor regulatory system <i>in vitro</i> and <i>in vivo</i>	Lecka-Czernik, B.; Ackert-Bicknell, C.; Adamo, M. L.; Marmolejos, V.; Churchill, G. A.; Shockley, K. R.; Reid, I. R.; Grey, A.; Rosen, C. J.	ENDOCRINOLOGY	FEB 2007	2007	148	2	10.1210/en.2006-1121	100	5.88	0	0	0	0	0	0	0	0	0	0	0	0	0	0	0	0	0	0	0	0	0	0	0	0	0	0	0	0	0	0	0	0	0	0	0	0	0	0	0	0
Molecular bases of the regulation of bone remodeling by the canonical Wnt signaling pathway	Glass, Donald A., II; Karsenty, Gerard	CURRENT TOPICS IN DEVELOPMENTAL BIOLOGY, VOL 73	2006	2006	73		10.1016/S0070-2153(05)73002-7	100	5.56	0	0	0	0	0	0	0	0	0	0	0	0	0	0	0	0	0	0	0	0	0	0	0	0	0	0	0	0	0	0	0	0	0	0	0	0	0	0	0	0
EMBRYONIC INDUCTION	SLACK, JMW	MECHANISMS OF DEVELOPMENT	MAY 1993	1993	41	2-3	10.1016/0925-4773(93)90040-5	100	3.23	0	0	0	0	0	0	0	0	0	0	0	0	0	0	0	0	0	0	0	0	0	0	0	0	0	0	0	0	0	0	0	0	0	0	0	0	0	0	0	0
Magnesium Chloride promotes Osteogenesis through Notch signaling activation and expansion of Mesenchymal Stem Cells	Diaz-Tocados, Juan M.; Herencia, Carmen; Martinez-Moreno, Julio M.; Montes de Oca, Addy; Rodriguez-Ortiz, Maria E.; Vergara, Noemi; Blanco, Alfonso; Steppan, Sonja; Almaden, Yolanda; Rodriguez, Mariano; Munoz-Castaneda, Juan R.	SCIENTIFIC REPORTS	AUG 10 2017	2017	7		10.1038/s41598-017-08379-y	99	14.14	0	0	0	0	0	0	0	0	0	0	0	0	0	0	0	0	0	0	0	0	0	0	0	0	0	0	0	0	0	0	0	0	0	0	0	0	0	0	0	0
Direct inhibition of osteoblastic Wnt pathway by fibroblast growth factor 23 contributes to bone loss in chronic kidney disease	Carrillo-Lopez, Natalia; Panizo, Sara; Alonso-Montes, Cristina; Roman-Garcia, Pablo; Rodriguez, Isabel; Martinez-Salgado, Carlos; Dusso, Adriana S.; Naves, Manuel; Cannata-Andia, Jorge B.	KIDNEY INTERNATIONAL	JUL 2016	2016	90	1	10.1016/j.kint.2016.01.024	99	12.38	0	0	0	0	0	0	0	0	0	0	0	0	0	0	0	0	0	0	0	0	0	0	0	0	0	0	0	0	0	0	0	0	0	0	0	0	0	0	0	0
<i>ptk7</i> mutant zebrafish models of congenital and idiopathic scoliosis implicate dysregulated Wnt signalling in disease	Hayes, Madeline; Gao, Xiaochong; Yu, Lisa X.; Paria, Nandina; Henkelman, R. Mark; Wise, Carol A.; Ciruna, Brian	NATURE COMMUNICATIONS	SEP 2014	2014	5		10.1038/ncomms5777	99	9.9	0	0	0	0	0	0	0	0	0	0	0	0	0	0	0	0	0	0	0	0	0	0	0	0	0	0	0	0	0	0	0	0	0	0	0	0	0	0	0	0
Impact of Inflammation on the Osteoblast in Rheumatic Diseases	Baum, Rebecca; Gravallese, Ellen M.	CURRENT OSTEOPOROSIS REPORTS	MAR 2014	2014	12	1	10.1007/s11914-013-0183-y	99	9.9	0	0	0	0	0	0	0	0	0	0	0	0	0	0	0	0	0	0	0	0	0	0	0	0	0	0	0	0	0	0	0	0	0	0	0	0	0	0	0	0
Importance of Myocyte-Nonmyocyte Interactions in Cardiac Development and Disease	Tian, Ying; Morrisey, Edward E.	CIRCULATION RESEARCH	MAR 30 2012	2012	110	7	10.1161/CIRCRESAHA.111.243899	99	8.25	0	0	0	0	0	0	0	0	0	0	0	0	0	0	0	0	0	0	0	0	0	0	0	0	0	0	0	0	0	0	0	0	0	0	0	0	0	0	0	0
Baicalin, a Flavone, Induces the Differentiation of Cultured Osteoblasts <i>AN ACTION VIA THE Wnt</i>/β-<i>CATENIN SIGNALING PATHWAY</i>	Guo, Ava J. Y.; Choi, Roy C. Y.; Cheung, Anna W. H.; Chen, Vicky P.; Xu, Sherry L.; Dong, Tina T. X.; Chen, Ji J.; Tsim, Karl W. K.	JOURNAL OF BIOLOGICAL CHEMISTRY	AUG 12 2011	2011	286	32	10.1074/jbc.M111.236281	99	7.62	0	0	0	0	0	0	0	0	0	0	0	0	0	0	0	0	0	0	0	0	0	0	0	0	0	0	0	0	0	0	0	0	0	0	0	0	0	0	0	0
The role of <i>Foxg1</i> and dorsal midline signaling in the generation of cajal-retzius subtypes	Hanashima, Carina; Fernandes, Marie; Hebert, Jean M.; Fishell, Gord	JOURNAL OF NEUROSCIENCE	OCT 10 2007	2007	27	41	10.1523/JNEUROSCI.1066-07.2007	99	5.82	0	0	0	0	0	0	0	0	0	0	0	0	0	0	0	0	0	0	0	0	0	0	0	0	0	0	0	0	0	0	0	0	0	0	0	0	0	0	0	0
Germ layer induction from embryonic stem cells	Gadue, P; Huber, TL; Nostro, MC; Kattman, S; Keller, GM	EXPERIMENTAL HEMATOLOGY	SEP 2005	2005	33	9	10.1016/j.exphem.2005.06.009	99	5.21	0	0	0	0	0	0	0	0	0	0	0	0	0	0	0	0	0	0	0	0	0	0	0	0	0	0	0	0	0	0	0	0	0	0	0	0	0	0	0	0
Secreted frizzled-related protein 1 modulates glucocorticoid attenuation of osteogenic activities and bone mass	Wang, FS; Lin, CL; Chen, YJ; Wang, CJ; Yang, KD; Huang, YT; Sun, YC; Huang, HC	ENDOCRINOLOGY	MAY 2005	2005	146	5	10.1210/en.2004-1050	99	5.21	0	0	0	0	0	0	0	0	0	0	0	0	0	0	0	0	0	0	0	0	0	0	0	0	0	0	0	0	0	0	0	0	0	0	0	0	0	0	0	0
HSC Niche Biology and HSC Expansion <i>Ex Vivo</i>	Kumar, Sachin; Geiger, Hartmut	TRENDS IN MOLECULAR MEDICINE	SEP 2017	2017	23	9	10.1016/j.molmed.2017.07.003	98	14	0	0	0	0	0	0	0	0	0	0	0	0	0	0	0	0	0	0	0	0	0	0	0	0	0	0	0	0	0	0	0	0	0	0	0	0	0	0	0	0
SIKs control osteocyte responses to parathyroid hormone	Wein, Marc N.; Liang, Yanke; Goransson, Olga; Sundberg, Thomas B.; Wang, Jinhua; Williams, Elizabeth A.; O'Meara, Maureen J.; Govea, Nicolas; Beqo, Belinda; Nishimori, Shigeki; Nagano, Kenichi; Brooks, Daniel J.; Martins, Janaina S.; Corbin, Braden; Anselmo, Anthony; Sadreyev, Ruslan; Wu, Joy Y.; Sakamoto, Kei; Foretz, Marc; Xavier, Ramnik J.; Baron, Roland; Bouxsein, Mary L.; Gardella, Thomas J.…	NATURE COMMUNICATIONS	OCT 19 2016	2016	7		10.1038/ncomms13176	98	12.25	0	0	0	0	0	0	0	0	0	0	0	0	0	0	0	0	0	0	0	0	0	0	0	0	0	0	0	0	0	0	0	0	0	0	0	0	0	0	0	0
Sclerostin inhibition promotes TNF-dependent inflammatory joint destruction	Wehmeyer, Corinna; Frank, Svetlana; Beckmann, Denise; Boettcher, Martin; Cromme, Christoph; Koenig, Ulrich; Fennen, Michelle; Held, Annelena; Paruzel, Peter; Hartmann, Christine; Stratis, Athanasios; Korb-Pap, Adelheid; Kamradt, Thomas; Kramer, Ina; van den Berg, Wim; Kneissel, Michaela; Pap, Thomas; Dankbar, Berno	SCIENCE TRANSLATIONAL MEDICINE	MAR 16 2016	2016	8	330	10.1126/scitranslmed.aac4351	98	12.25	0	0	0	0	0	0	0	0	0	0	0	0	0	0	0	0	0	0	0	0	0	0	0	0	0	0	0	0	0	0	0	0	0	0	0	0	0	0	0	0
Sclerostin: another bone-related protein related to all-cause mortality in haemodialysis?	Viaene, Liesbeth; Behets, Geert J.; Claes, Kathleen; Meijers, Bjorn; Blocki, Franck; Brandenburg, Vincent; Evenepoel, Pieter; D'Haese, Patrick C.	NEPHROLOGY DIALYSIS TRANSPLANTATION	DEC 2013	2013	28	12	10.1093/ndt/gft039	98	8.91	0	0	0	0	0	0	0	0	0	0	0	0	0	0	0	0	0	0	0	0	0	0	0	0	0	0	0	0	0	0	0	0	0	0	0	0	0	0	0	0
Myeloma cells suppress osteoblasts through sclerostin secretion	Colucci, S.; Brunetti, G.; Oranger, A.; Mori, G.; Sardone, F.; Specchia, G.; Rinaldi, E.; Curci, P.; Liso, V.; Passeri, G.; Zallone, A.; Rizzi, R.; Grano, M.	BLOOD CANCER JOURNAL	JUN 2011	2011	1		10.1038/bcj.2011.22	98	7.54	0	0	0	0	0	0	0	0	0	0	0	0	0	0	0	0	0	0	0	0	0	0	0	0	0	0	0	0	0	0	0	0	0	0	0	0	0	0	0	0
Characterization of Wise Protein and Its Molecular Mechanism to Interact with both Wnt and BMP Signals	Lintern, Katherine B.; Guidato, Sonia; Rowe, Alison; Saldanha, Jose W.; Itasaki, Nobue	JOURNAL OF BIOLOGICAL CHEMISTRY	AUG 21 2009	2009	284	34	10.1074/jbc.M109.025478	98	6.53	0	0	0	0	0	0	0	0	0	0	0	0	0	0	0	0	0	0	0	0	0	0	0	0	0	0	0	0	0	0	0	0	0	0	0	0	0	0	0	0
Wnt gene expression in the post-natal growth plate: Regulation with chondrocyte differentiation	Andrade, Anenisla C.; Nilsson, Ola; Barnes, Kevin M.; Baron, Jeffrey	BONE	MAY 2007	2007	40	5	10.1016/j.bone.2007.01.005	98	5.76	0	0	0	0	0	0	0	0	0	0	0	0	0	0	0	0	0	0	0	0	0	0	0	0	0	0	0	0	0	0	0	0	0	0	0	0	0	0	0	0
Cell surface labeling and mass spectrometry reveal diversity of cell surface markers and signaling molecules expressed in undifferentiated mouse embryonic stem cells	Nunomura, K; Nagano, K; Itagaki, C; Taoka, M; Okamura, N; Yamauchi, Y; Sugano, S; Takahashi, N; Izumi, T; Isobe, T	MOLECULAR & CELLULAR PROTEOMICS	DEC 2005	2005	4	12	10.1074/mcp.M500216-MCP200	98	5.16	0	0	0	0	0	0	0	0	0	0	0	0	0	0	0	0	0	0	0	0	0	0	0	0	0	0	0	0	0	0	0	0	0	0	0	0	0	0	0	0
Phosphatidylinositol 3-kinase-Akt pathway plays a critical role in early cardiomyogenesis by regulating canonical Wnt signaling	Naito, AT; Akazawa, H; Takano, H; Minamino, T; Nagai, T; Aburatani, H; Komuro, I	CIRCULATION RESEARCH	JUL 22 2005	2005	97	2	10.1161/01.RES.0000175241.92285.f8	98	5.16	0	0	0	0	0	0	0	0	0	0	0	0	0	0	0	0	0	0	0	0	0	0	0	0	0	0	0	0	0	0	0	0	0	0	0	0	0	0	0	0
Repression of the vertebrate organizer by Wnt8 is mediated by Vent and Vox	Ramel, MC; Lekven, AC	DEVELOPMENT	AUG 2004	2004	131	16	10.1242/dev.01277	98	4.9	0	0	0	0	0	0	0	0	0	0	0	0	0	0	0	0	0	0	0	0	0	0	0	0	0	0	0	0	0	0	0	0	0	0	0	0	0	0	0	0
Molecular mechanisms of holoprosencephaly	Wallis, DE; Muenke, M	MOLECULAR GENETICS AND METABOLISM	OCT 1999	1999	68	2	10.1006/mgme.1999.2895	98	3.92	0	0	0	0	0	0	0	0	0	0	0	0	0	0	0	0	0	0	0	0	0	0	0	0	0	0	0	0	0	0	0	0	0	0	0	0	0	0	0	0
BM-MSC-derived exosomes alleviate radiation-induced bone loss by restoring the function of recipient BM-MSCs and activating Wnt/-catenin signaling	Zuo, Rui; Liu, Minghan; Wang, Yanqiu; Li, Jie; Wang, Wenkai; Wu, Junlong; Sun, Chao; Li, Bin; Wang, Ziwen; Lan, Weiren; Zhang, Chao; Shi, Chunmeng; Zhou, Yue	STEM CELL RESEARCH & THERAPY	JAN 15 2019	2019	10		10.1186/s13287-018-1121-9	97	19.4	0	0	0	0	0	0	0	0	0	0	0	0	0	0	0	0	0	0	0	0	0	0	0	0	0	0	0	0	0	0	0	0	0	0	0	0	0	0	0	0
Epigenetic inhibition of Wnt pathway suppresses osteogenic differentiation of BMSCs during osteoporosis	Jing, Huan; Su, Xiaoxia; Gao, Bo; Shuai, Yi; Chen, Ji; Deng, Zhihong; Liao, Li; Jin, Yan	CELL DEATH & DISEASE	FEB 7 2018	2018	9		10.1038/s41419-017-0231-0	97	16.17	0	0	0	0	0	0	0	0	0	0	0	0	0	0	0	0	0	0	0	0	0	0	0	0	0	0	0	0	0	0	0	0	0	0	0	0	0	0	0	0
<i>In vivo</i> mechanical loading rapidly activates β-catenin signaling in osteocytes through a prostaglandin mediated mechanism	Lara-Castillo, N.; Kim-Weroha, N. A.; Kamel, M. A.; Javaheri, B.; Ellies, D. L.; Krumlauf, R. E.; Thiagarajan, G.; Johnson, M. L.	BONE	JUL 2015	2015	76		10.1016/j.bone.2015.03.019	97	10.78	0	0	0	0	0	0	0	0	0	0	0	0	0	0	0	0	0	0	0	0	0	0	0	0	0	0	0	0	0	0	0	0	0	0	0	0	0	0	0	0
Signaling networks organizing regenerative growth of the zebrafish fin	Wehner, Daniel; Weidinger, Gilbert	TRENDS IN GENETICS	JUN 2015	2015	31	6	10.1016/j.tig.2015.03.012	97	10.78	0	0	0	0	0	0	0	0	0	0	0	0	0	0	0	0	0	0	0	0	0	0	0	0	0	0	0	0	0	0	0	0	0	0	0	0	0	0	0	0
TNF-α/TNFR1 signaling promotes gastric tumorigenesis through induction of <i>Noxo1</i> and <i>Gna14</i> in tumor cells	Oshima, H.; Ishikawa, T.; Yoshida, G. J.; Naoi, K.; Maeda, Y.; Naka, K.; Ju, X.; Yamada, Y.; Minamoto, T.; Mukaida, N.; Saya, H.; Oshima, M.	ONCOGENE	JUL 17 2014	2014	33	29	10.1038/onc.2013.356	97	9.7	0	0	0	0	0	0	0	0	0	0	0	0	0	0	0	0	0	0	0	0	0	0	0	0	0	0	0	0	0	0	0	0	0	0	0	0	0	0	0	0
Canonical Wnt signaling differently modulates osteogenic differentiation of mesenchymal stem cells derived from bone marrow and from periodontal ligament under inflammatory conditions	Liu, Wenjia; Konermann, Anna; Guo, Tao; Jaeger, Andreas; Zhang, Liqiang; Jin, Yan	BIOCHIMICA ET BIOPHYSICA ACTA-GENERAL SUBJECTS	MAR 2014	2014	1840	3	10.1016/j.bbagen.2013.11.003	97	9.7	0	0	0	0	0	0	0	0	0	0	0	0	0	0	0	0	0	0	0	0	0	0	0	0	0	0	0	0	0	0	0	0	0	0	0	0	0	0	0	0
Inhibition of the Wnt-β-catenin and Notch signaling pathways sensitizes osteosarcoma cells to chemotherapy	Ma, Yimin; Ren, Yongxin; Han, Ethan Q.; Li, Huiwu; Chen, Di; Jacobs, Joshua J.; Gitelis, Steven; O'Keefe, Regis J.; Konttinen, Yrjo T.; Yin, Guoyong; Li, Tian-Fang	BIOCHEMICAL AND BIOPHYSICAL RESEARCH COMMUNICATIONS	FEB 8 2013	2013	431	2	10.1016/j.bbrc.2012.12.118	97	8.82	0	0	0	0	0	0	0	0	0	0	0	0	0	0	0	0	0	0	0	0	0	0	0	0	0	0	0	0	0	0	0	0	0	0	0	0	0	0	0	0
Wnt signaling in development and disease	Yang, Yingzi	CELL AND BIOSCIENCE	APR 20 2012	2012	2		10.1186/2045-3701-2-14	97	8.08	0	0	0	0	0	0	0	0	0	0	0	0	0	0	0	0	0	0	0	0	0	0	0	0	0	0	0	0	0	0	0	0	0	0	0	0	0	0	0	0
Wnt Isoform-Specific Interactions with Coreceptor Specify Inhibition or Potentiation of Signaling by LRP6 Antibodies	Gong, Yan; Bourhis, Eric; Chiu, Cecilia; Stawicki, Scott; DeAlmeida, Venita I.; Liu, Bob Y.; Phamluong, Khanhky; Cao, Tim C.; Carano, Richard A. D.; Ernst, James A.; Solloway, Mark; Rubinfeld, Bonnee; Hannoush, Rami N.; Wu, Yan; Polakis, Paul; Costa, Mike	PLOS ONE	SEP 13 2010	2010	5	9	10.1371/journal.pone.0012682	97	6.93	0	0	0	0	0	0	0	0	0	0	0	0	0	0	0	0	0	0	0	0	0	0	0	0	0	0	0	0	0	0	0	0	0	0	0	0	0	0	0	0
Wnt signaling: A win for bone	Piters, Elke; Boudin, Eveline; Van Hul, Wim	ARCHIVES OF BIOCHEMISTRY AND BIOPHYSICS	MAY 15 2008	2008	473	2	10.1016/j.abb.2008.03.006	97	6.06	0	0	0	0	0	0	0	0	0	0	0	0	0	0	0	0	0	0	0	0	0	0	0	0	0	0	0	0	0	0	0	0	0	0	0	0	0	0	0	0
Thalidomide induces limb deformities by perturbing the Bmp/Dkk1/Wnt signaling pathway	Knobloch, Juergen; Shaughnessy, John D., Jr.; Ruether, Ulrich	FASEB JOURNAL	MAY 2007	2007	21	7	10.1096/fj.06-7603com	97	5.71	0	0	0	0	0	0	0	0	0	0	0	0	0	0	0	0	0	0	0	0	0	0	0	0	0	0	0	0	0	0	0	0	0	0	0	0	0	0	0	0
Wnt signalling inhibits neural differentiation of embryonic stem cells by controlling bone morphogenetic protein expression	Haegele, L; Ingold, B; Naumann, H; Tabatabai, G; Ledermann, B; Brandner, S	MOLECULAR AND CELLULAR NEUROSCIENCE	NOV 2003	2003	24	3	10.1016/S1044-7431(03)00232-X	97	4.62	0	0	0	0	0	0	0	0	0	0	0	0	0	0	0	0	0	0	0	0	0	0	0	0	0	0	0	0	0	0	0	0	0	0	0	0	0	0	0	0
Molecular and cellular biology of avian somite development	Stockdale, FE; Nikovits, W; Christ, B	DEVELOPMENTAL DYNAMICS	NOV 2000	2000	219	3	10.1002/1097-0177(2000)9999:9999<::AID-DVDY1057>3.0.CO;2-5	97	4.04	0	0	0	0	0	0	0	0	0	0	0	0	0	0	0	0	0	0	0	0	0	0	0	0	0	0	0	0	0	0	0	0	0	0	0	0	0	0	0	0
Lithium-containing biomaterials stimulate bone marrow stromal cell-derived exosomal miR-130a secretion to promote angiogenesis	Liu, Lu; Liu, Yaqin; Feng, Chun; Chang, Jiang; Fu, Runqing; Wu, Tingting; Yu, Fei; Wang, Xiaoting; Xia, Lunguo; Wu, Chengtie; Fang, Bing	BIOMATERIALS	FEB 2019	2019	192		10.1016/j.biomaterials.2018.11.007	96	19.2	0	0	0	0	0	0	0	0	0	0	0	0	0	0	0	0	0	0	0	0	0	0	0	0	0	0	0	0	0	0	0	0	0	0	0	0	0	0	0	0
Modulation of Wnt Signaling Influences Fracture Repair	Komatsu, David E.; Mary, Michelle N.; Schroeder, Robert Jason; Robling, Alex G.; Turner, Charles H.; Warden, Stuart J.	JOURNAL OF ORTHOPAEDIC RESEARCH	JUL 2010	2010	28	7	10.1002/jor.21078	96	6.86	0	0	0	0	0	0	0	0	0	0	0	0	0	0	0	0	0	0	0	0	0	0	0	0	0	0	0	0	0	0	0	0	0	0	0	0	0	0	0	0
Gastrointestinal stem cells. II. Intestinal stem cells	Bjerknes, M; Cheng, H	AMERICAN JOURNAL OF PHYSIOLOGY-GASTROINTESTINAL AND LIVER PHYSIOLOGY	SEP 2005	2005	289	3	10.1152/ajpgi.00160.2005	96	5.05	0	0	0	0	0	0	0	0	0	0	0	0	0	0	0	0	0	0	0	0	0	0	0	0	0	0	0	0	0	0	0	0	0	0	0	0	0	0	0	0
Molecular Mechanism of Runx2-Dependent Bone Development	Komori, Toshihisa	MOLECULES AND CELLS	FEB 2020	2020	43	2	10.14348/molcells.2019.0244	95	23.75	0	0	0	0	0	0	0	0	0	0	0	0	0	0	0	0	0	0	0	0	0	0	0	0	0	0	0	0	0	0	0	0	0	0	0	0	0	0	0	0
Sclerostin influences body composition by regulating catabolic and anabolic metabolism in adipocytes	Kim, Soohyun P.; Frey, Julie L.; Li, Zhu; Kushwaha, Priyanka; Zoch, Meredith L.; Tomlinson, Ryan E.; Da, Hao; Aja, Susan; Noh, Hye Lim; Kim, Jason K.; Hussain, Mehboob A.; Thorek, Daniel L. J.; Wolfgang, Michael J.; Riddle, Ryan C.	PROCEEDINGS OF THE NATIONAL ACADEMY OF SCIENCES OF THE UNITED STATES OF AMERICA	DEC 26 2017	2017	114	52	10.1073/pnas.1707876115	95	13.57	0	0	0	0	0	0	0	0	0	0	0	0	0	0	0	0	0	0	0	0	0	0	0	0	0	0	0	0	0	0	0	0	0	0	0	0	0	0	0	0
Long-Term Expansion, Enhanced Chondrogenic Potential, and Suppression of Endochondral Ossification of Adult Human MSCs via WNT Signaling Modulation	Narcisi, Roberto; Cleary, Mairead A.; Brama, Pieter A. J.; Hoogduijn, Martin J.; Tuysuz, Nesrin; ten Berge, Derk; van Osch, Gerjo J. V. M.	STEM CELL REPORTS	MAR 10 2015	2015	4	3	10.1016/j.stemcr.2015.01.017	95	10.56	0	0	0	0	0	0	0	0	0	0	0	0	0	0	0	0	0	0	0	0	0	0	0	0	0	0	0	0	0	0	0	0	0	0	0	0	0	0	0	0
miR-30e reciprocally regulates the differentiation of adipocytes and osteoblasts by directly targeting low-density lipoprotein receptor-related protein 6	Wang, J.; Guan, X.; Guo, F.; Zhou, J.; Chang, A.; Sun, B.; Cai, Y.; Ma, Z.; Dai, C.; Li, X.; Wang, B.	CELL DEATH & DISEASE	OCT 2013	2013	4		10.1038/cddis.2013.356	95	8.64	0	0	0	0	0	0	0	0	0	0	0	0	0	0	0	0	0	0	0	0	0	0	0	0	0	0	0	0	0	0	0	0	0	0	0	0	0	0	0	0
Sclerostin Antibody Improves Skeletal Parameters in a Brtl/+ Mouse Model of Osteogenesis Imperfecta	Sinder, Benjamin P.; Eddy, Mary M.; Ominsky, Michael S.; Caird, Michelle S.; Marini, Joan C.; Kozloff, Kenneth M.	JOURNAL OF BONE AND MINERAL RESEARCH	JAN 2013	2013	28	1	10.1002/jbmr.1717	95	8.64	0	0	0	0	0	0	0	0	0	0	0	0	0	0	0	0	0	0	0	0	0	0	0	0	0	0	0	0	0	0	0	0	0	0	0	0	0	0	0	0
MicroRNAs: Synthesis, Gene Regulation and Osteoblast Differentiation	Vimalraj, S.; Selvamurugan, N.	CURRENT ISSUES IN MOLECULAR BIOLOGY	2013	2013	15	1		95	8.64	0	0	0	0	0	0	0	0	0	0	0	0	0	0	0	0	0	0	0	0	0	0	0	0	0	0	0	0	0	0	0	0	0	0	0	0	0	0	0	0
The Balance of WNT and FGF Signaling Influences Mesenchymal Stem Cell Fate During Skeletal Development	Maruyama, Takamitsu; Mirando, Anthony J.; Deng, Chu-Xia; Hsu, Wei	SCIENCE SIGNALING	MAY 25 2010	2010	3	123	10.1126/scisignal.2000727	95	6.79	0	0	0	0	0	0	0	0	0	0	0	0	0	0	0	0	0	0	0	0	0	0	0	0	0	0	0	0	0	0	0	0	0	0	0	0	0	0	0	0
Hypoxia Decreases Sclerostin Expression and Increases Wnt Signaling in Osteoblasts	Genetos, Damian C.; Toupadakis, Chrisoula A.; Raheja, Leah F.; Wong, Alice; Papanicolaou, Savvas E.; Fyhrie, David P.; Loots, Gabriela G.; Yellowley, Clare E.	JOURNAL OF CELLULAR BIOCHEMISTRY	MAY 15 2010	2010	110	2	10.1002/jcb.22559	95	6.79	0	0	0	0	0	0	0	0	0	0	0	0	0	0	0	0	0	0	0	0	0	0	0	0	0	0	0	0	0	0	0	0	0	0	0	0	0	0	0	0
A small molecule inhibitor of the Wnt antagonist secreted frizzled-related protein-1 stimulates bone formation	Bodine, Peter V. N.; Stauffer, Barbara; Ponce-de-Leon, Helga; Bhat, Ramesh A.; Mangine, Annamarie; Seestaller-Wehr, Laura M.; Moran, Robert A.; Billiard, Julia; Fukayama, Shoichi; Komm, Barry S.; Pitts, Keith; Krishnamurthy, Girija; Gopalsamy, Ariamala; Shi, Mengxiao; Kern, Jeffrey C.; Commons, Thomas J.; Woodworth, Richard P.; Wilson, Matthew A.; Welmaker, Gregory S.; Trybulski, Eugene J.; Moore…	BONE	JUN 2009	2009	44	6	10.1016/j.bone.2009.02.013	95	6.33	0	0	0	0	0	0	0	0	0	0	0	0	0	0	0	0	0	0	0	0	0	0	0	0	0	0	0	0	0	0	0	0	0	0	0	0	0	0	0	0
Initiation of limb regeneration: The critical steps for regenerative capacity	Yokoyama, Hitoshi	DEVELOPMENT GROWTH & DIFFERENTIATION	JAN 2008	2008	50	1	10.1111/j.1440-169x.2007.00973.x	95	5.94	0	0	0	0	0	0	0	0	0	0	0	0	0	0	0	0	0	0	0	0	0	0	0	0	0	0	0	0	0	0	0	0	0	0	0	0	0	0	0	0
Stem cells as a source of regenerative cardiomyocytes	Fukuda, K; Yuasa, S	CIRCULATION RESEARCH	APR 28 2006	2006	98	8	10.1161/01.RES.0000218272.18669.6e	95	5.28	0	0	0	0	0	0	0	0	0	0	0	0	0	0	0	0	0	0	0	0	0	0	0	0	0	0	0	0	0	0	0	0	0	0	0	0	0	0	0	0
Expression profiles and functional analyses of Wnt-related genes in human joint disorders	Nakamura, Y; Nawata, M; Wakitani, S	AMERICAN JOURNAL OF PATHOLOGY	JUL 2005	2005	167	1	10.1016/S0002-9440(10)62957-4	95	5	0	0	0	0	0	0	0	0	0	0	0	0	0	0	0	0	0	0	0	0	0	0	0	0	0	0	0	0	0	0	0	0	0	0	0	0	0	0	0	0
Wnt signaling during BMP-2 stimulation of mesenchymal chondrogenesis	Fischer, L; Boland, G; Tuan, RS	JOURNAL OF CELLULAR BIOCHEMISTRY	2002	2002	84	4	10.1002/jcb.10091	95	4.32	0	0	0	0	0	0	0	0	0	0	0	0	0	0	0	0	0	0	0	0	0	0	0	0	0	0	0	0	0	0	0	0	0	0	0	0	0	0	0	0
The m6A methyltransferase METTL3 promotes osteosarcoma progression by regulating the m6A level of LEF1	Miao, Wujun; Chen, Jiajia; Jia, Lianshun; Ma, Jun; Song, Dianwen	BIOCHEMICAL AND BIOPHYSICAL RESEARCH COMMUNICATIONS	AUG 27 2019	2019	516	3	10.1016/j.bbrc.2019.06.128	94	18.8	0	0	0	0	0	0	0	0	0	0	0	0	0	0	0	0	0	0	0	0	0	0	0	0	0	0	0	0	0	0	0	0	0	0	0	0	0	0	0	0
The skeletal cell-derived molecule sclerostin drives bone marrow adipogenesis	Fairfield, Heather; Falank, Carolyne; Harris, Elizabeth; Demambro, Victoria; McDonald, Michelle; Pettitt, Jessica A.; Mohanty, Sindhu T.; Croucher, Peter; Kramer, Ina; Kneissel, Michaela; Rosen, Clifford J.; Reagan, Michaela R.	JOURNAL OF CELLULAR PHYSIOLOGY	FEB 2018	2018	233	2	10.1002/jcp.25976	94	15.67	0	0	0	0	0	0	0	0	0	0	0	0	0	0	0	0	0	0	0	0	0	0	0	0	0	0	0	0	0	0	0	0	0	0	0	0	0	0	0	0
BPS804 Anti-Sclerostin Antibody in Adults With Moderate Osteogenesis Imperfecta: Results of a Randomized Phase 2a Trial	Glorieux, Francis H.; Devogelaer, Jean-Pierre; Durigova, Michaela; Goemaere, Stefan; Hemsley, Sarah; Jakob, Franz; Junker, Uwe; Ruckle, Jon; Seefried, Lothar; Winkle, Peter J.	JOURNAL OF BONE AND MINERAL RESEARCH	JUL 2017	2017	32	7	10.1002/jbmr.3143	94	13.43	0	0	0	0	0	0	0	0	0	0	0	0	0	0	0	0	0	0	0	0	0	0	0	0	0	0	0	0	0	0	0	0	0	0	0	0	0	0	0	0
Cortical-Bone Fragility - Insights from sFRP4 Deficiency in Pyle's Disease	Kiper, Pelin O. Simsek; Saito, Hiroaki; Gori, Francesca; Unger, Sheila; Hesse, Eric; Yamana, Kei; Kiviranta, Riku; Solban, Nicolas; Liu, Jeff; Brommage, Robert; Boduroglu, Koray; Bonafe, Luisa; Campos-Xavier, Belinda; Dikoglu, Esra; Eastell, Richard; Gossiel, Fatma; Harshman, Keith; Nishimura, Gen; Girisha, Katta M.; Stevenson, Brian J.; Takita, Hiroyuki; Rivolta, Carlo; Superti-Furga, Andrea; Ba…	NEW ENGLAND JOURNAL OF MEDICINE	JUN 30 2016	2016	374	26	10.1056/NEJMoa1509342	94	11.75	0	0	0	0	0	0	0	0	0	0	0	0	0	0	0	0	0	0	0	0	0	0	0	0	0	0	0	0	0	0	0	0	0	0	0	0	0	0	0	0
Wnt signaling in bone and muscle	Rudnicki, Michael A.; Williams, Bart O.	BONE	NOV 2015	2015	80		10.1016/j.bone.2015.02.009	94	10.44	0	0	0	0	0	0	0	0	0	0	0	0	0	0	0	0	0	0	0	0	0	0	0	0	0	0	0	0	0	0	0	0	0	0	0	0	0	0	0	0
Sirtuin1 (Sirt1) Promotes Cortical Bone Formation by Preventing β-Catenin Sequestration by FoxO Transcription Factors in Osteoblast Progenitors	Iyer, Srividhya; Han, Li; Bartell, Shoshana M.; Kim, Ha-Neui; Gubrij, Igor; de Cabo, Rafael; O'Brien, Charles A.; Manolagas, Stavros C.; Almeida, Maria	JOURNAL OF BIOLOGICAL CHEMISTRY	AUG 29 2014	2014	289	35	10.1074/jbc.M114.561803	94	9.4	0	0	0	0	0	0	0	0	0	0	0	0	0	0	0	0	0	0	0	0	0	0	0	0	0	0	0	0	0	0	0	0	0	0	0	0	0	0	0	0
β-Catenin Promotes Bone Formation and Suppresses Bone Resorption in Postnatal Growing Mice	Chen, Jianquan; Long, Fanxin	JOURNAL OF BONE AND MINERAL RESEARCH	MAY 2013	2013	28	5	10.1002/jbmr.1834	94	8.55	0	0	0	0	0	0	0	0	0	0	0	0	0	0	0	0	0	0	0	0	0	0	0	0	0	0	0	0	0	0	0	0	0	0	0	0	0	0	0	0
Comparative RNA-seq Analysis in the Unsequenced Axolotl: The Oncogene Burst Highlights Early Gene Expression in the Blastema	Stewart, Ron; Rascon, Cynthia Alexander; Tian, Shulan; Nie, Jeff; Barry, Chris; Chu, Li-Fang; Ardalani, Hamisha; Wagner, Ryan J.; Probasco, Mitchell D.; Bolin, Jennifer M.; Leng, Ning; Sengupta, Srikumar; Volkmer, Michael; Habermann, Bianca; Tanaka, Elly M.; Thomson, James A.; Dewey, Colin N.	PLOS COMPUTATIONAL BIOLOGY	MAR 2013	2013	9	3	10.1371/journal.pcbi.1002936	94	8.55	0	0	0	0	0	0	0	0	0	0	0	0	0	0	0	0	0	0	0	0	0	0	0	0	0	0	0	0	0	0	0	0	0	0	0	0	0	0	0	0
<i>SOX9</i> gene transfer via safe, stable, replication-defective recombinant adeno-associated virus vectors as a novel, powerful tool to enhance the chondrogenic potential of human mesenchymal stem cells	Venkatesan, Jagadeesh K.; Ekici, Myriam; Madry, Henning; Schmitt, Gertrud; Kohn, Dieter; Cucchiarini, Magali	STEM CELL RESEARCH & THERAPY	JUN 28 2012	2012	3		10.1186/scrt113	94	7.83	0	0	0	0	0	0	0	0	0	0	0	0	0	0	0	0	0	0	0	0	0	0	0	0	0	0	0	0	0	0	0	0	0	0	0	0	0	0	0	0
Osteoblastogenesis regulation signals in bone remodeling	Zuo, C.; Huang, Y.; Bajis, R.; Sahih, M.; Li, Y. -P.; Dai, K.; Zhang, X.	OSTEOPOROSIS INTERNATIONAL	JUN 2012	2012	23	6	10.1007/s00198-012-1909-x	94	7.83	0	0	0	0	0	0	0	0	0	0	0	0	0	0	0	0	0	0	0	0	0	0	0	0	0	0	0	0	0	0	0	0	0	0	0	0	0	0	0	0
Intermittent Parathyroid Hormone Administration Counteracts the Adverse Effects of Glucocorticoids on Osteoblast and Osteocyte Viability, Bone Formation, and Strength in Mice	Weinstein, Robert S.; Jilka, Robert L.; Almeida, Maria; Roberson, Paula K.; Manolagas, Stavros C.	ENDOCRINOLOGY	JUN 2010	2010	151	6	10.1210/en.2009-1488	94	6.71	0	0	0	0	0	0	0	0	0	0	0	0	0	0	0	0	0	0	0	0	0	0	0	0	0	0	0	0	0	0	0	0	0	0	0	0	0	0	0	0
Does osteocytic <i>SOST</i> suppression mediate PTH bone anabolism?	Kramer, Ina; Keller, Hansjoerg; Leupin, Olivier; Kneissel, Michaela	TRENDS IN ENDOCRINOLOGY AND METABOLISM	APR 2010	2010	21	4	10.1016/j.tem.2009.12.002	94	6.71	0	0	0	0	0	0	0	0	0	0	0	0	0	0	0	0	0	0	0	0	0	0	0	0	0	0	0	0	0	0	0	0	0	0	0	0	0	0	0	0
Wnt signaling antagonists are potential prognostic biomarkers for the progression of radiographic hip osteoarthritis in elderly Caucasian women	Lane, Nancy E.; Nevitt, Michael C.; Lui, Li-Yung; de Leon, Patricia; Corr, Maripat	ARTHRITIS AND RHEUMATISM	OCT 2007	2007	56	10	10.1002/art.22867	94	5.53	0	0	0	0	0	0	0	0	0	0	0	0	0	0	0	0	0	0	0	0	0	0	0	0	0	0	0	0	0	0	0	0	0	0	0	0	0	0	0	0
Wnt target genes identified by DNA microarrays in immature CD34<SUP>+</SUP> thymocytes regulate proliferation and cell adhesion	Staal, FJT; Weerkamp, F; Baert, MRM; van den Burg, CMM; van Noort, M; de Haas, EFE; van Dongen, JJM	JOURNAL OF IMMUNOLOGY	JAN 15 2004	2004	172	2	10.4049/jimmunol.172.2.1099	94	4.7	0	0	0	0	0	0	0	0	0	0	0	0	0	0	0	0	0	0	0	0	0	0	0	0	0	0	0	0	0	0	0	0	0	0	0	0	0	0	0	0
Simian virus 40 infection in humans and association with human diseases: results and hypotheses	Barbanti-Brodano, G; Sabbioni, S; Martini, F; Negrini, M; Corallini, A; Tognon, M	VIROLOGY	JAN 5 2004	2004	318	1	10.1016/j.virol.2003.09.004	94	4.7	0	0	0	0	0	0	0	0	0	0	0	0	0	0	0	0	0	0	0	0	0	0	0	0	0	0	0	0	0	0	0	0	0	0	0	0	0	0	0	0
The life cycle of chondrocytes in the developing skeleton	Shum, L; Nuckolls, G	ARTHRITIS RESEARCH	2002	2002	4	2	10.1186/ar396	94	4.27	0	0	0	0	0	0	0	0	0	0	0	0	0	0	0	0	0	0	0	0	0	0	0	0	0	0	0	0	0	0	0	0	0	0	0	0	0	0	0	0
Wnt signaling: a promising target for osteoarthritis therapy	Wang, Yudan; Fan, Xinhao; Xing, Lei; Tian, Faming	CELL COMMUNICATION AND SIGNALING	AUG 16 2019	2019	17	1	10.1186/s12964-019-0411-x	93	18.6	0	0	0	0	0	0	0	0	0	0	0	0	0	0	0	0	0	0	0	0	0	0	0	0	0	0	0	0	0	0	0	0	0	0	0	0	0	0	0	0
A pH-Triggered, Self-Assembled, and Bioprintable Hybrid Hydrogel Scaffold for Mesenchymal Stem Cell Based Bone Tissue Engineering	Zhao, Chen; Qazvini, Nader Taheri; Sadati, Monirosadat; Zeng, Zongyue; Huang, Shifeng; De la Lastra, Ana Losada; Zhang, Linghuan; Feng, Yixiao; Liu, Wei; Huang, Bo; Zhang, Bo; Dai, Zhengyu; Shen, Yi; Wang, Xi; Luo, Wenping; Liu, Bo; Lei, Yan; Ye, Zhenyu; Zhao, Ling; Cao, Daigui; Yang, Lijuan; Chen, Xian; Athiviraham, Aravind; Lee, Michael J.; Wolf, Jennifer Moriatis; Reid, Russell R.; Tirrell, Ma…	ACS APPLIED MATERIALS & INTERFACES	MAR 6 2019	2019	11	9	10.1021/acsami.8b19094	93	18.6	0	0	0	0	0	0	0	0	0	0	0	0	0	0	0	0	0	0	0	0	0	0	0	0	0	0	0	0	0	0	0	0	0	0	0	0	0	0	0	0
lncRNA H19 mediates BMP9-induced osteogenic differentiation of mesenchymal stem cells (MSCs) through Notch signaling	Liao, Junyi; Yu, Xinyi; Hu, Xue; Fan, Jiaming; Wang, Jing; Zhang, Zhicai; Zhao, Chen; Zeng, Zongyue; Shu, Yi; Zhang, Ruyi; Yan, Shujuan; Li, Yasha; Zhang, Wenwen; Cui, Jing; Ma, Chao; Li, Li; Yu, Yichun; Wu, Tingting; Wu, Xingye; Lei, Jiayan; Wang, Jia; Yang, Chao; Wu, Ke; Wu, Ying; Tang, Jun; He, Bai-Cheng; Deng, Zhong-Liang; Luu, Hue H.; Haydon, Rex C.; Reid, Russell R.; Lee, Michael J.; Wolf, …	ONCOTARGET	AUG 8 2017	2017	8	32	10.18632/oncotarget.18655	93	13.29	0	0	0	0	0	0	0	0	0	0	0	0	0	0	0	0	0	0	0	0	0	0	0	0	0	0	0	0	0	0	0	0	0	0	0	0	0	0	0	0
Deregulation and therapeutic potential of microRNAs in arthritic diseases	Vicente, Rita; Noel, Daniele; Pers, Yves-Marie; Apparailly, Florence; Jorgensen, Christian	NATURE REVIEWS RHEUMATOLOGY	APR 2016	2016	12	4	10.1038/nrrheum.2015.162	93	11.63	0	0	0	0	0	0	0	0	0	0	0	0	0	0	0	0	0	0	0	0	0	0	0	0	0	0	0	0	0	0	0	0	0	0	0	0	0	0	0	0
Secreted Frizzled-related Protein 5 Diminishes Cardiac Inflammation and Protects the Heart from Ischemia/Reperfusion Injury	Nakamura, Kazuto; Sano, Soichi; Fuster, Jose J.; Kikuchi, Ryosuke; Shimizu, Ippei; Ohshima, Kousei; Katanasaka, Yasufumi; Ouchi, Noriyuki; Walsh, Kenneth	JOURNAL OF BIOLOGICAL CHEMISTRY	FEB 5 2016	2016	291	6	10.1074/jbc.M115.693937	93	11.63	0	0	0	0	0	0	0	0	0	0	0	0	0	0	0	0	0	0	0	0	0	0	0	0	0	0	0	0	0	0	0	0	0	0	0	0	0	0	0	0
Osteoprotegerin and sclerostin in chronic kidney disease prior to dialysis: potential partners in vascular calcifications	Morena, Marion; Jaussent, Isabelle; Dupuy, Anne-Marie; Bargnoux, Anne-Sophie; Kuster, Nils; Chenine, Leila; Leray-Moragues, Helene; Klouche, Kada; Vernhet, Helene; Canaud, Bernard; Cristol, Jean-Paul	NEPHROLOGY DIALYSIS TRANSPLANTATION	AUG 2015	2015	30	8	10.1093/ndt/gfv081	93	10.33	0	0	0	0	0	0	0	0	0	0	0	0	0	0	0	0	0	0	0	0	0	0	0	0	0	0	0	0	0	0	0	0	0	0	0	0	0	0	0	0
Dkk-1-Mediated Inhibition of Wnt Signaling in Bone Ameliorates Osteoarthritis in Mice	Funck-Brentano, Thomas; Bouaziz, Wafa; Marty, Caroline; Geoffroy, Valerie; Hay, Eric; Cohen-Solal, Martine	ARTHRITIS & RHEUMATOLOGY	NOV 2014	2014	66	11	10.1002/art.38799	93	9.3	0	0	0	0	0	0	0	0	0	0	0	0	0	0	0	0	0	0	0	0	0	0	0	0	0	0	0	0	0	0	0	0	0	0	0	0	0	0	0	0
sFRP2 Suppression of Bone Morphogenic Protein (BMP) and Wnt Signaling Mediates Mesenchymal Stem Cell (MSC) Self-renewal Promoting Engraftment and Myocardial Repair	Alfaro, Maria P.; Vincent, Alicia; Saraswati, Sarika; Thorne, Curtis A.; Hong, Charles C.; Lee, Ethan; Young, Pampee P.	JOURNAL OF BIOLOGICAL CHEMISTRY	NOV 12 2010	2010	285	46	10.1074/jbc.M110.135335	93	6.64	0	0	0	0	0	0	0	0	0	0	0	0	0	0	0	0	0	0	0	0	0	0	0	0	0	0	0	0	0	0	0	0	0	0	0	0	0	0	0	0
Indian Hedgehog Regulates Intestinal Stem Cell Fate Through Epithelial-Mesenchymal Interactions During Development	Kosinski, Cynthia; Stange, Daniel E.; Xu, Chuanrui; Chan, Annie Sy; Ho, Coral; Yuen, Siu Tsan; Mifflin, Randy C.; Powell, Don W.; Clevers, Hans; Leung, Suet Yi; Chen, Xin	GASTROENTEROLOGY	SEP 2010	2010	139	3	10.1053/j.gastro.2010.06.014	93	6.64	0	0	0	0	0	0	0	0	0	0	0	0	0	0	0	0	0	0	0	0	0	0	0	0	0	0	0	0	0	0	0	0	0	0	0	0	0	0	0	0
Novel Regulators of Fgf23 Expression and Mineralization in Hyp Bone	Liu, Shiguang; Tang, Wen; Fang, Jianwen; Ren, Jinyu; Li, Hua; Xiao, Zhousheng; Quarles, L. D.	MOLECULAR ENDOCRINOLOGY	SEP 2009	2009	23	9	10.1210/me.2009-0085	93	6.2	0	0	0	0	0	0	0	0	0	0	0	0	0	0	0	0	0	0	0	0	0	0	0	0	0	0	0	0	0	0	0	0	0	0	0	0	0	0	0	0
A novel role for Lef-1, a central transcription mediator of Wnt signaling, in leukemogenesis	Petropoulos, Konstantin; Arseni, Natalia; Schessl, Christina; Stadler, Christiane R.; Rawat, Vijay P. S.; Deshpande, Aniruddha J.; Heilmeier, Bernhard; Hiddemann, Wolfgang; Quintanilla-Martinez, Leticia; Bohlander, Stefan K.; Feuring-Buske, Michaela; Buskel, Christian	JOURNAL OF EXPERIMENTAL MEDICINE	MAR 17 2008	2008	205	3	10.1084/jem.20071875	93	5.81	0	0	0	0	0	0	0	0	0	0	0	0	0	0	0	0	0	0	0	0	0	0	0	0	0	0	0	0	0	0	0	0	0	0	0	0	0	0	0	0
The wnt signal transduction pathway in stem cells and cancer cells: influence on cellular invasion	Neth, Peter; Ries, Christian; Karow, Marisa; Egea, Virginia; Ilmer, Matthias; Jochum, Marianne	STEM CELL REVIEWS	2007	2007	3	1	10.1007/s12015-007-0001-y	93	5.47	0	0	0	0	0	0	0	0	0	0	0	0	0	0	0	0	0	0	0	0	0	0	0	0	0	0	0	0	0	0	0	0	0	0	0	0	0	0	0	0
Polymorphisms of the low-density lipoprotein-receptor-related-protein-5 (<i>LRP5</i>) gene are associated with obesity phenotypes in a large family-based association study	Guo, Yan-fang; Xiong, Dong-hai; Shen, Hui; Zhao, Lan-juan; Xiao, Peng; Guo, Yan; Wang, Wei; Yang, Tie-lin; Recker, Robert R.; Deng, Hong-wen	JOURNAL OF MEDICAL GENETICS	OCT 2006	2006	43	10	10.1136/jmg.2006.041715	93	5.17	0	0	0	0	0	0	0	0	0	0	0	0	0	0	0	0	0	0	0	0	0	0	0	0	0	0	0	0	0	0	0	0	0	0	0	0	0	0	0	0
Integrin and cadherin signaling in bone: role and potential therapeutic targets	Marie, Pierre J.; Hay, Eric; Saidak, Zuzana	TRENDS IN ENDOCRINOLOGY AND METABOLISM	NOV 2014	2014	25	11	10.1016/j.tem.2014.06.009	92	9.2	0	0	0	0	0	0	0	0	0	0	0	0	0	0	0	0	0	0	0	0	0	0	0	0	0	0	0	0	0	0	0	0	0	0	0	0	0	0	0	0
Deletion of a Single β-Catenin Allele in Osteocytes Abolishes the Bone Anabolic Response to Loading	Javaheri, Behzad; Stern, Amber Rath; Lara, Nuria; Dallas, Mark; Zhao, Hong; Liu, Ying; Bonewald, Lynda F.; Johnson, Mark L.	JOURNAL OF BONE AND MINERAL RESEARCH	MAR 2014	2014	29	3	10.1002/jbmr.2064	92	9.2	0	0	0	0	0	0	0	0	0	0	0	0	0	0	0	0	0	0	0	0	0	0	0	0	0	0	0	0	0	0	0	0	0	0	0	0	0	0	0	0
Evidence of a role for CD44 and cell adhesion in mediating resistance to lenalidomide in multiple myeloma: therapeutic implications	Bjorklund, C. C.; Baladandayuthapani, V.; Lin, H. Y.; Jones, R. J.; Kuiatse, I.; Wang, H.; Yang, J.; Shah, J. J.; Thomas, S. K.; Wang, M.; Weber, D. M.; Orlowski, R. Z.	LEUKEMIA	FEB 2014	2014	28	2	10.1038/leu.2013.174	92	9.2	0	0	0	0	0	0	0	0	0	0	0	0	0	0	0	0	0	0	0	0	0	0	0	0	0	0	0	0	0	0	0	0	0	0	0	0	0	0	0	0
Molecular patterning of the mammalian dentition	Lan, Yu; Jia, Shihai; Jiang, Rulang	SEMINARS IN CELL & DEVELOPMENTAL BIOLOGY	JAN-FEB 2014	2014	25		10.1016/j.semcdb.2013.12.003	92	9.2	0	0	0	0	0	0	0	0	0	0	0	0	0	0	0	0	0	0	0	0	0	0	0	0	0	0	0	0	0	0	0	0	0	0	0	0	0	0	0	0
Sclerostin antibody treatment improves bone mass, bone strength, and bone defect regeneration in rats with type 2 diabetes mellitus	Hamann, Christine; Rauner, Martina; Hoehna, Yvonne; Bernhardt, Ricardo; Mettelsiefen, Jan; Goettsch, Claudia; Guenther, Klaus-Peter; Stolina, Marina; Han, Chun-Ya; Asuncion, Franklin J.; Ominsky, Michael S.; Hofbauer, Lorenz C.	JOURNAL OF BONE AND MINERAL RESEARCH	MAR 2013	2013	28	3	10.1002/jbmr.1803	92	8.36	0	0	0	0	0	0	0	0	0	0	0	0	0	0	0	0	0	0	0	0	0	0	0	0	0	0	0	0	0	0	0	0	0	0	0	0	0	0	0	0
WNT signaling increases proliferation and impairs differentiation of stem cells in the developing cerebellum	Pei, Yanxin; Brun, Sonja N.; Markant, Shirley L.; Lento, William; Gibson, Paul; Taketo, Makoto M.; Giovannini, Marco; Gilbertson, Richard J.; Wechsler-Reya, Robert J.	DEVELOPMENT	MAY 15 2012	2012	139	10	10.1242/dev.050104	92	7.67	0	0	0	0	0	0	0	0	0	0	0	0	0	0	0	0	0	0	0	0	0	0	0	0	0	0	0	0	0	0	0	0	0	0	0	0	0	0	0	0
Insulin-dependent diabetes mellitus decreases osteoblastogenesis associated with the inhibition of Wnt signaling through increased expression of Sost and Dkk1 and inhibition of Akt activation	Hie, Mamiko; Iitsuka, Natsumi; Otsuka, Tomoyo; Tsukamoto, Ikuyo	INTERNATIONAL JOURNAL OF MOLECULAR MEDICINE	SEP 2011	2011	28	3	10.3892/ijmm.2011.697	92	7.08	0	0	0	0	0	0	0	0	0	0	0	0	0	0	0	0	0	0	0	0	0	0	0	0	0	0	0	0	0	0	0	0	0	0	0	0	0	0	0	0
Pharmaceutical modulation of canonical Wnt signaling in multipotent stromal cells for improved osteoinductive therapy	Krause, Ulf; Harris, Sean; Green, Angela; Ylostalo, Joni; Zeitouni, Suzanne; Lee, Narae; Gregory, Carl A.	PROCEEDINGS OF THE NATIONAL ACADEMY OF SCIENCES OF THE UNITED STATES OF AMERICA	MAR 2 2010	2010	107	9	10.1073/pnas.0914360107	92	6.57	0	0	0	0	0	0	0	0	0	0	0	0	0	0	0	0	0	0	0	0	0	0	0	0	0	0	0	0	0	0	0	0	0	0	0	0	0	0	0	0
PPAR-γ and Wnt Regulate the Differentiation of MSCs into Adipocytes and Osteoblasts Respectively	Li, Yue; Jin, Daxiang; Xie, Weixing; Wen, Longfei; Chen, Weijian; Xu, Jixi; Ding, Jinyong; Ren, Dongcheng	CURRENT STEM CELL RESEARCH & THERAPY	2018	2018	13	3	10.2174/1574888X12666171012141908	91	15.17	0	0	0	0	0	0	0	0	0	0	0	0	0	0	0	0	0	0	0	0	0	0	0	0	0	0	0	0	0	0	0	0	0	0	0	0	0	0	0	0
Gold nanoparticles promote osteogenic differentiation in human adipose-derived mesenchymal stem cells through the Wnt/β-catenin signaling pathway	Choi, Seon Young; Song, Min Seok; Ryu, Pan Dong; Anh Thu Ngoc Lam; Joo, Sang-Woo; Lee, So Yeong	INTERNATIONAL JOURNAL OF NANOMEDICINE	2015	2015	10		10.2147/IJN.S78775	91	10.11	0	0	0	0	0	0	0	0	0	0	0	0	0	0	0	0	0	0	0	0	0	0	0	0	0	0	0	0	0	0	0	0	0	0	0	0	0	0	0	0
Histone Deacetylase Inhibitors Stimulate Dedifferentiation of Human Breast Cancer Cells Through WNT/β-Catenin Signaling	Debeb, Bisrat G.; Lacerda, Lara; Xu, Wei; Larson, Richard; Solley, Travis; Atkinson, Rachel; Sulman, Erik P.; Ueno, Naoto T.; Krishnamurthy, Savitri; Reuben, James M.; Buchholz, Thomas A.; Woodward, Wendy A.	STEM CELLS	NOV 2012	2012	30	11	10.1002/stem.1219	91	7.58	0	0	0	0	0	0	0	0	0	0	0	0	0	0	0	0	0	0	0	0	0	0	0	0	0	0	0	0	0	0	0	0	0	0	0	0	0	0	0	0
The role of the Wnt/β-catenin pathway in the effect of implant topography on MG63 differentiation	Wang, Wei; Zhao, Lingzhou; Ma, Qianli; Wang, Qintao; Chu, Paul K.; Zhang, Yumei	BIOMATERIALS	NOV 2012	2012	33	32	10.1016/j.biomaterials.2012.07.064	91	7.58	0	0	0	0	0	0	0	0	0	0	0	0	0	0	0	0	0	0	0	0	0	0	0	0	0	0	0	0	0	0	0	0	0	0	0	0	0	0	0	0
Structural and Functional Studies of LRP6 Ectodomain Reveal a Platform for Wnt Signaling	Chen, Shuo; Bubeck, Doryen; MacDonald, Bryan T.; Liang, Wen-Xue; Mao, Jian-Hua; Malinauskas, Tomas; Llorca, Oscar; Aricescu, A. Radu; Siebold, Christian; He, Xi; Jones, E. Yvonne	DEVELOPMENTAL CELL	NOV 15 2011	2011	21	5	10.1016/j.devcel.2011.09.007	91	7	0	0	0	0	0	0	0	0	0	0	0	0	0	0	0	0	0	0	0	0	0	0	0	0	0	0	0	0	0	0	0	0	0	0	0	0	0	0	0	0
A Role for Ethanol-Induced Oxidative Stress in Controlling Lineage Commitment of Mesenchymal Stromal Cells Through Inhibition of Wnt/β-Catenin Signaling	Chen, Jin-Ran; Lazarenko, Oxana P.; Shankar, Kartik; Blackburn, Michael L.; Badger, Thomas M.; Ronis, Martin J.	JOURNAL OF BONE AND MINERAL RESEARCH	MAY 2010	2010	25	5	10.1002/jbmr.7	91	6.5	0	0	0	0	0	0	0	0	0	0	0	0	0	0	0	0	0	0	0	0	0	0	0	0	0	0	0	0	0	0	0	0	0	0	0	0	0	0	0	0
Noncanonical frizzled signaling regulates cell polarity of growth plate chondrocytes	Li, Yuwei; Dudley, Andrew T.	DEVELOPMENT	APR 1 2009	2009	136	7	10.1242/dev.023820	91	6.07	0	0	0	0	0	0	0	0	0	0	0	0	0	0	0	0	0	0	0	0	0	0	0	0	0	0	0	0	0	0	0	0	0	0	0	0	0	0	0	0
Molecular mechanisms of inflammatory bone damage:: emerging targets for therapy	Herman, Sonja; Kroenke, Gerhard; Schett, Georg	TRENDS IN MOLECULAR MEDICINE	JUN 2008	2008	14	6	10.1016/j.molmed.2008.04.001	91	5.69	0	0	0	0	0	0	0	0	0	0	0	0	0	0	0	0	0	0	0	0	0	0	0	0	0	0	0	0	0	0	0	0	0	0	0	0	0	0	0	0
Wnt signaling activation during bone regeneration and the role of Dishevelled in chondrocyte proliferation and differentiation	Zhong, Nan; Gersch, Robert P.; Hadjiargyrou, Michael	BONE	JUL 2006	2006	39	1	10.1016/j.bone.2005.12.008	91	5.06	0	0	0	0	0	0	0	0	0	0	0	0	0	0	0	0	0	0	0	0	0	0	0	0	0	0	0	0	0	0	0	0	0	0	0	0	0	0	0	0
EBF2 regulates osteoblast-dependent differentiation of osteoclasts	Kieslinger, M; Folberth, S; Dobreva, G; Dorn, T; Croci, L; Erben, R; Consalez, GG; Grosschedl, R	DEVELOPMENTAL CELL	DEC 2005	2005	9	6	10.1016/j.devcel.2005.10.009	91	4.79	0	0	0	0	0	0	0	0	0	0	0	0	0	0	0	0	0	0	0	0	0	0	0	0	0	0	0	0	0	0	0	0	0	0	0	0	0	0	0	0
Regulatory Effects and Interactions of the Wnt and OPG-RANKL-RANK Signaling at the Bone-Cartilage Interface in Osteoarthritis	Kovacs, Bela; Vajda, Eniko; Nagy, Elod Erno	INTERNATIONAL JOURNAL OF MOLECULAR SCIENCES	SEP 2 2019	2019	20	18	10.3390/ijms20184653	90	18	0	0	0	0	0	0	0	0	0	0	0	0	0	0	0	0	0	0	0	0	0	0	0	0	0	0	0	0	0	0	0	0	0	0	0	0	0	0	0	0
Nanoparticles to Knockdown Osteoporosis-Related Gene and Promote Osteogenic Marker Expression for Osteoporosis Treatment	Mora-Raimundo, Patricia; Lozano, Daniel; Manzano, Miguel; Vallet-Regi, Maria	ACS NANO	MAY 2019	2019	13	5	10.1021/acsnano.9b00241	90	18	0	0	0	0	0	0	0	0	0	0	0	0	0	0	0	0	0	0	0	0	0	0	0	0	0	0	0	0	0	0	0	0	0	0	0	0	0	0	0	0
NGF-TrkA signaling in sensory nerves is required for skeletal adaptation to mechanical loads in mice	Tomlinson, Ryan E.; Li, Zhi; Li, Zhu; Minichiello, Liliana; Riddle, Ryan C.; Venkatesan, Arun; Clemens, Thomas L.	PROCEEDINGS OF THE NATIONAL ACADEMY OF SCIENCES OF THE UNITED STATES OF AMERICA	MAY 2 2017	2017	114	18	10.1073/pnas.1701054114	90	12.86	0	0	0	0	0	0	0	0	0	0	0	0	0	0	0	0	0	0	0	0	0	0	0	0	0	0	0	0	0	0	0	0	0	0	0	0	0	0	0	0
Activation of Wnt Signaling by Mechanical Loading Is Impaired in the Bone of Old Mice	Holguin, Nilsson; Brodt, Michael D.; Silva, Matthew J.	JOURNAL OF BONE AND MINERAL RESEARCH	DEC 2016	2016	31	12	10.1002/jbmr.2900	90	11.25	0	0	0	0	0	0	0	0	0	0	0	0	0	0	0	0	0	0	0	0	0	0	0	0	0	0	0	0	0	0	0	0	0	0	0	0	0	0	0	0
NKD2, a negative regulator of Wnt signaling, suppresses tumor growth and metastasis in osteosarcoma	Zhao, S.; Kurenbekova, L.; Gao, Y.; Roos, A.; Creighton, C. J.; Rao, P.; Hicks, J.; Man, T-K; Lau, C.; Brown, A. M. C.; Jones, S. N.; Lazar, A. J.; Ingram, D.; Lev, D.; Donehower, L. A.; Yustein, J. T.	ONCOGENE	SEP 24 2015	2015	34	39	10.1038/onc.2014.429	90	10	0	0	0	0	0	0	0	0	0	0	0	0	0	0	0	0	0	0	0	0	0	0	0	0	0	0	0	0	0	0	0	0	0	0	0	0	0	0	0	0
Extracellular Purines Promote the Differentiation of Human Bone Marrow-Derived Mesenchymal Stem Cells to the Osteogenic and Adipogenic Lineages	Ciciarello, Marilena; Zini, Roberta; Rossi, Lara; Salvestrini, Valentina; Ferrari, Davide; Manfredini, Rossella; Lemoli, Roberto M.	STEM CELLS AND DEVELOPMENT	APR 2013	2013	22	7	10.1089/scd.2012.0432	90	8.18	0	0	0	0	0	0	0	0	0	0	0	0	0	0	0	0	0	0	0	0	0	0	0	0	0	0	0	0	0	0	0	0	0	0	0	0	0	0	0	0
Primary cilia elongation in response to interleukin-1 mediates the inflammatory response	Wann, A. K. T.; Knight, M. M.	CELLULAR AND MOLECULAR LIFE SCIENCES	SEP 2012	2012	69	17	10.1007/s00018-012-0980-y	90	7.5	0	0	0	0	0	0	0	0	0	0	0	0	0	0	0	0	0	0	0	0	0	0	0	0	0	0	0	0	0	0	0	0	0	0	0	0	0	0	0	0
Mechanisms of ectopic bone formation by human osteoprogenitor cells on CaP biomaterial carriers	Chai, Yoke Chin; Roberts, Scott J.; Desmet, Eline; Kerckhofs, Greet; van Gastel, Nick; Geris, Liesbet; Carmeliet, Geert; Schrooten, Jan; Luyten, Frank P.	BIOMATERIALS	APR 2012	2012	33	11	10.1016/j.biomaterials.2012.01.015	90	7.5	0	0	0	0	0	0	0	0	0	0	0	0	0	0	0	0	0	0	0	0	0	0	0	0	0	0	0	0	0	0	0	0	0	0	0	0	0	0	0	0
Regulatory Mechanism of Osteoclastogenesis by RANKL and Wnt Signals	Takahashi, Naoyuki; Maeda, Kazuhiro; Ishihara, Akihiro; Uehara, Shunsuke; Kobayashi, Yasuhiro	FRONTIERS IN BIOSCIENCE-LANDMARK	JAN 1 2011	2011	16		10.2741/3673	90	6.92	0	0	0	0	0	0	0	0	0	0	0	0	0	0	0	0	0	0	0	0	0	0	0	0	0	0	0	0	0	0	0	0	0	0	0	0	0	0	0	0
SIRT1 regulates Dishevelled proteins and promotes transient and constitutive Wnt signaling	Holloway, Kimberly R.; Calhoun, Tara N.; Saxena, Madhurima; Metoyer, Cheynita F.; Kandler, Ethan F.; Rivera, Chantal A.; Pruitt, Kevin	PROCEEDINGS OF THE NATIONAL ACADEMY OF SCIENCES OF THE UNITED STATES OF AMERICA	MAY 18 2010	2010	107	20	10.1073/pnas.0911325107	90	6.43	0	0	0	0	0	0	0	0	0	0	0	0	0	0	0	0	0	0	0	0	0	0	0	0	0	0	0	0	0	0	0	0	0	0	0	0	0	0	0	0
Eight genes are highly associated with BMD variation in postmenopausal Caucasian women	Reppe, Sjur; Refvem, Hilde; Gautvik, Vigdis T.; Olstad, Ole K.; Hovring, Per I.; Reinholt, Finn P.; Holden, Marit; Frigessi, Arnoldo; Jemtland, Rune; Gautvik, Kaare M.	BONE	MAR 2010	2010	46	3	10.1016/j.bone.2009.11.007	90	6.43	0	0	0	0	0	0	0	0	0	0	0	0	0	0	0	0	0	0	0	0	0	0	0	0	0	0	0	0	0	0	0	0	0	0	0	0	0	0	0	0
Breast cancer-derived Dickkopf1 inhibits osteoblast differentiation and osteoprotegerin expression: Implication for breast cancer osteolytic bone metastases	Bu, Guojun; Lu, Wenyan; Liu, Chia-Chen; Selander, Katri; Yoneda, Toshiyuki; Hall, Christopher; Keller, Evan T.; Li, Yonghe	INTERNATIONAL JOURNAL OF CANCER	SEP 1 2008	2008	123	5	10.1002/ijc.23625	90	5.63	0	0	0	0	0	0	0	0	0	0	0	0	0	0	0	0	0	0	0	0	0	0	0	0	0	0	0	0	0	0	0	0	0	0	0	0	0	0	0	0
Craniosynostosis caused by Axin2 deficiency is mediated through distinct functions of β-catenin in proliferation and differentiation	Liu, Bo; Yu, Hsiao-Man Ivy; Hsu, Wei	DEVELOPMENTAL BIOLOGY	JAN 1 2007	2007	301	1	10.1016/j.ydbio.2006.10.018	90	5.29	0	0	0	0	0	0	0	0	0	0	0	0	0	0	0	0	0	0	0	0	0	0	0	0	0	0	0	0	0	0	0	0	0	0	0	0	0	0	0	0
TGF-β signaling in chondrocytes	Li, TF; O'Keefe, RJ; Chen, D	FRONTIERS IN BIOSCIENCE-LANDMARK	JAN 1 2005	2005	10		10.2741/1563	90	4.74	0	0	0	0	0	0	0	0	0	0	0	0	0	0	0	0	0	0	0	0	0	0	0	0	0	0	0	0	0	0	0	0	0	0	0	0	0	0	0	0
Linc-ROR Promotes Osteogenic Differentiation of Mesenchymal Stem Cells by Functioning as a Competing Endogenous RNA for miR-138 and miR-145	Feng, Lu; Shi, Liu; Lu, Ying-fei; Wang, Bin; Tang, Tao; Fu, Wei-ming; He, Wei; Li, Gang; Zhang, Jin-fang	MOLECULAR THERAPY-NUCLEIC ACIDS	JUN 1 2018	2018	11		10.1016/j.omtn.2018.03.004	89	14.83	0	0	0	0	0	0	0	0	0	0	0	0	0	0	0	0	0	0	0	0	0	0	0	0	0	0	0	0	0	0	0	0	0	0	0	0	0	0	0	0
Sclerostin and Insulin Resistance in Prediabetes: Evidence of a Cross Talk Between Bone and Glucose Metabolism	Daniele, Giuseppe; Winnier, Deidre; Mari, Andrea; Bruder, Jan; Fourcaudot, Marcel; Zuo Pengou; Tripathy, Devjit; Jenkinson, Christopher; Folli, Franco	DIABETES CARE	AUG 2015	2015	38	8	10.2337/dc14-2989	89	9.89	0	0	0	0	0	0	0	0	0	0	0	0	0	0	0	0	0	0	0	0	0	0	0	0	0	0	0	0	0	0	0	0	0	0	0	0	0	0	0	0
Disruption of Lrp4 function by genetic deletion or pharmacological blockade increases bone mass and serum sclerostin levels	Chang, Ming-Kang; Kramer, Ina; Huber, Thomas; Kinzel, Bernd; Guth-Gundel, Sabine; Leupin, Olivier; Kneissel, Michaela	PROCEEDINGS OF THE NATIONAL ACADEMY OF SCIENCES OF THE UNITED STATES OF AMERICA	DEC 2 2014	2014	111	48	10.1073/pnas.1413828111	89	8.9	0	0	0	0	0	0	0	0	0	0	0	0	0	0	0	0	0	0	0	0	0	0	0	0	0	0	0	0	0	0	0	0	0	0	0	0	0	0	0	0
A signal-amplification circuit between miR-218 and Wnt/β-catenin signal promotes human adipose tissue-derived stem cells osteogenic differentiation	Zhang, Wei-Bing; Zhong, Wei-Jie; Wang, Lin	BONE	JAN 2014	2014	58		10.1016/j.bone.2013.09.015	89	8.9	0	0	0	0	0	0	0	0	0	0	0	0	0	0	0	0	0	0	0	0	0	0	0	0	0	0	0	0	0	0	0	0	0	0	0	0	0	0	0	0
The Wnt Coreceptor Ryk Regulates Wnt/Planar Cell Polarity by Modulating the Degradation of the Core Planar Cell Polarity Component Vangl2	Andre, Philipp; Wang, Qianyi; Wang, Na; Gao, Bo; Schilit, Arielle; Halford, Michael M.; Stacker, Steven A.; Zhang, Xuemin; Yang, Yingzi	JOURNAL OF BIOLOGICAL CHEMISTRY	DEC 28 2012	2012	287	53	10.1074/jbc.M112.414441	89	7.42	0	0	0	0	0	0	0	0	0	0	0	0	0	0	0	0	0	0	0	0	0	0	0	0	0	0	0	0	0	0	0	0	0	0	0	0	0	0	0	0
The connections between vascular calcification and bone health	Cannata-Andia, Jorge B.; Roman-Garcia, Pablo; Hruska, Keith	NEPHROLOGY DIALYSIS TRANSPLANTATION	NOV 2011	2011	26	11	10.1093/ndt/gfr591	89	6.85	0	0	0	0	0	0	0	0	0	0	0	0	0	0	0	0	0	0	0	0	0	0	0	0	0	0	0	0	0	0	0	0	0	0	0	0	0	0	0	0
An Akt-dependent Increase in Canonical Wnt Signaling and a Decrease in Sclerostin Protein Levels Are Involved in Strontium Ranelate-induced Osteogenic Effects in Human Osteoblasts	Rybchyn, Mark S.; Slater, Michael; Conigrave, Arthur D.; Mason, Rebecca S.	JOURNAL OF BIOLOGICAL CHEMISTRY	JUL 8 2011	2011	286	27	10.1074/jbc.M111.251116	89	6.85	0	0	0	0	0	0	0	0	0	0	0	0	0	0	0	0	0	0	0	0	0	0	0	0	0	0	0	0	0	0	0	0	0	0	0	0	0	0	0	0
Decreased oxidative stress and greater bone anabolism in the aged, when compared to the young, murine skeleton with parathyroid hormone administration	Jilka, Robert L.; Almeida, Maria; Ambrogini, Elena; Han, Li; Roberson, Paula K.; Weinstein, Robert S.; Manolagas, Starros C.	AGING CELL	OCT 2010	2010	9	5	10.1111/j.1474-9726.2010.00616.x	89	6.36	0	0	0	0	0	0	0	0	0	0	0	0	0	0	0	0	0	0	0	0	0	0	0	0	0	0	0	0	0	0	0	0	0	0	0	0	0	0	0	0
Resveratrol augments the canonical Wnt signaling pathway in promoting osteoblastic differentiation of multipotent mesenchymal cells	Zhou, Haibin; Shang, Linshan; Li, Xi; Zhang, Xiyu; Gao, Guimin; Guo, Chenhong; Chen, Bingxi; Liu, Qiji; Gong, Yaoqin; Shao, Changshun	EXPERIMENTAL CELL RESEARCH	OCT 15 2009	2009	315	17	10.1016/j.yexcr.2009.07.030	89	5.93	0	0	0	0	0	0	0	0	0	0	0	0	0	0	0	0	0	0	0	0	0	0	0	0	0	0	0	0	0	0	0	0	0	0	0	0	0	0	0	0
Wnt/Lrp/β-catenin signaling suppresses adipogenesis by inhibiting mutual activation of PPARγ and C/EBPα	Kawai, Masanobu; Mushiake, Sotaro; Bessho, Kazuhiko; Murakami, Mari; Namba, Norlyuki; Kokubu, Chikara; Michigami, Toshimi; Ozono, Keiichi	BIOCHEMICAL AND BIOPHYSICAL RESEARCH COMMUNICATIONS	NOV 16 2007	2007	363	2	10.1016/j.bbrc.2007.08.088	89	5.24	0	0	0	0	0	0	0	0	0	0	0	0	0	0	0	0	0	0	0	0	0	0	0	0	0	0	0	0	0	0	0	0	0	0	0	0	0	0	0	0
Disruption of heparan and chondroitin sulfate signaling enhances mesenchymal stem cell-derived osteogenic differentiation via bone morphogenetic protein signaling pathways	Manton, Kerry J.; Leong, Denise F. M.; Cool, Simon M.; Nurcombe, Victor	STEM CELLS	NOV 2007	2007	25	11	10.1634/stemcells.2007-0065	89	5.24	0	0	0	0	0	0	0	0	0	0	0	0	0	0	0	0	0	0	0	0	0	0	0	0	0	0	0	0	0	0	0	0	0	0	0	0	0	0	0	0
Endogenous Wnt signaling promotes proliferation and suppresses osteogenic differentiation in human adipose derived stromal cells	Cho, HH; Kim, YJ; Kim, SJ; Kim, JH; Bae, YC; Ba, B; Jung, JS	TISSUE ENGINEERING	JAN 2006	2006	12	1	10.1089/ten.2006.12.111	89	4.94	0	0	0	0	0	0	0	0	0	0	0	0	0	0	0	0	0	0	0	0	0	0	0	0	0	0	0	0	0	0	0	0	0	0	0	0	0	0	0	0
Loss of β<sub>1</sub> integrin function results in a retardation of myogenic, but an acceleration of neuronal, differentiation of embryonic stem cells <i>in vitro</i>	Rohwedel, J; Guan, KM; Zuschratter, W; Jin, S; Ahnert-Hilger, G; Fürst, D; Fässler, R; Wobus, AM	DEVELOPMENTAL BIOLOGY	SEP 15 1998	1998	201	2	10.1006/dbio.1998.9002	89	3.42	0	0	0	0	0	0	0	0	0	0	0	0	0	0	0	0	0	0	0	0	0	0	0	0	0	0	0	0	0	0	0	0	0	0	0	0	0	0	0	0
Biodegradable Zn-Sr alloy for bone regeneration in rat femoral condyle defect model: In vitro and in vivo studies	Jia, Bo; Yang, Hongtao; Zhang, Zechuan; Qu, Xinhua; Jia, Xiufeng; Wu, Qiang; Han, Yu; Zheng, Yufeng; Dai, Kerong	BIOACTIVE MATERIALS	JUN 2021	2021	6	6	10.1016/j.bioactmat.2020.11.007	88	29.33	0	0	0	0	0	0	0	0	0	0	0	0	0	0	0	0	0	0	0	0	0	0	0	0	0	0	0	0	0	0	0	0	0	0	0	0	0	0	0	0
Definition of Prostaglandin E<sub>2</sub>-EP2 Signals in the Colon Tumor Microenvironment That Amplify Inflammation and Tumor Growth	Ma, Xiaojun; Aoki, Tomohiro; Tsuruyama, Tatsuaki; Narumiya, Shuh	CANCER RESEARCH	JUL 15 2015	2015	75	14	10.1158/0008-5472.CAN-15-0125	88	9.78	0	0	0	0	0	0	0	0	0	0	0	0	0	0	0	0	0	0	0	0	0	0	0	0	0	0	0	0	0	0	0	0	0	0	0	0	0	0	0	0
Translational potential of cancer stem cells: A review of the detection of cancer stem cells and their roles in cancer recurrence and cancer treatment	Islam, Farhadul; Gopalan, Vinod; Smith, Robert A.; Lam, Alfred K. -Y.	EXPERIMENTAL CELL RESEARCH	JUL 1 2015	2015	335	1	10.1016/j.yexcr.2015.04.018	88	9.78	0	0	0	0	0	0	0	0	0	0	0	0	0	0	0	0	0	0	0	0	0	0	0	0	0	0	0	0	0	0	0	0	0	0	0	0	0	0	0	0
Anti-Sclerostin Antibody Treatment in a Rat Model of Progressive Renal Osteodystrophy	Moe, Sharon M.; Chen, Neal X.; Newman, Christopher L.; Organ, Jason M.; Kneissel, Michaela; Kramer, Ina; Gattone, Vincent H., II; Allen, Matthew R.	JOURNAL OF BONE AND MINERAL RESEARCH	MAR 2015	2015	30	3	10.1002/jbmr.2372	88	9.78	0	0	0	0	0	0	0	0	0	0	0	0	0	0	0	0	0	0	0	0	0	0	0	0	0	0	0	0	0	0	0	0	0	0	0	0	0	0	0	0
WNT4 Acts Downstream of BMP2 and Functions via β-Catenin Signaling Pathway to Regulate Human Endometrial Stromal Cell Differentiation	Li, Quanxi; Kannan, Athilakshmi; Das, Amrita; DeMayo, Franco J.; Hornsby, Peter J.; Young, Steven L.; Taylor, Robert N.; Bagchi, Milan K.; Bagchi, Indrani C.	ENDOCRINOLOGY	JAN 2013	2013	154	1	10.1210/en.2012-1585	88	8	0	0	0	0	0	0	0	0	0	0	0	0	0	0	0	0	0	0	0	0	0	0	0	0	0	0	0	0	0	0	0	0	0	0	0	0	0	0	0	0
CD73-generated adenosine promotes osteoblast differentiation	Takedachi, Masahide; Oohara, Hiroyuki; Smith, Brenda J.; Iyama, Mitsuyoshi; Kobashi, Mariko; Maeda, Kenichiro; Long, Courtney L.; Humphrey, Mary B.; Stoecker, Barbara J.; Toyosawa, Satoru; Thompson, Linda F.; Murakami, Shinya	JOURNAL OF CELLULAR PHYSIOLOGY	JUN 2012	2012	227	6	10.1002/jcp.23001	88	7.33	0	0	0	0	0	0	0	0	0	0	0	0	0	0	0	0	0	0	0	0	0	0	0	0	0	0	0	0	0	0	0	0	0	0	0	0	0	0	0	0
Dickkopf-1 (DKK-1) Stimulated Prostate Cancer Growth and Metastasis and Inhibited Bone Formation in Osteoblastic Bone Metastases	Thudi, Nanda K.; Martin, Chelsea K.; Murahari, Sridhar; Shu, Sherry T.; Lanigan, Lisa G.; Werbeck, Jillian L.; Keller, Evan T.; McCauley, Laurie K.; Pinzone, Joseph J.; Rosol, Thomas J.	PROSTATE	MAY 2011	2011	71	6	10.1002/pros.21277	88	6.77	0	0	0	0	0	0	0	0	0	0	0	0	0	0	0	0	0	0	0	0	0	0	0	0	0	0	0	0	0	0	0	0	0	0	0	0	0	0	0	0
Early activation of the β-catenin pathway in osteocytes is mediated by nitric oxide, phosphatidyl inositol-3 kinase/Akt, and focal adhesion kinase	Santos, Ana; Bakker, Astrid D.; Zandieh-Doulabi, Behrouz; de Blieck-Hogervorst, Jolanda M. A.; Klein-Nulend, Jenneke	BIOCHEMICAL AND BIOPHYSICAL RESEARCH COMMUNICATIONS	JAN 1 2010	2010	391	1	10.1016/j.bbrc.2009.11.064	88	6.29	0	0	0	0	0	0	0	0	0	0	0	0	0	0	0	0	0	0	0	0	0	0	0	0	0	0	0	0	0	0	0	0	0	0	0	0	0	0	0	0
Stimulation of new bone formation by the proteasome inhibitor, bortezomib:: implications for myeloma bone disease	Oyajobi, Babatunde O.; Garrett, I. Ross; Gupta, Anjana; Flores, Alda; Esparza, Javier; Munoz, Steve; Zhao, Ming; Mundy, Gregory R.	BRITISH JOURNAL OF HAEMATOLOGY	NOV 2007	2007	139	3	10.1111/j.1365-2141.2007.06829.x	88	5.18	0	0	0	0	0	0	0	0	0	0	0	0	0	0	0	0	0	0	0	0	0	0	0	0	0	0	0	0	0	0	0	0	0	0	0	0	0	0	0	0
Production of Wnt inhibitors by myeloma cells: Potential effects on canonical Wnt pathway in the bone microenvironment	Giuliani, Nicola; Morandi, Francesca; Tagliaferri, Sara; Lazzaretti, Mirca; Donofrio, Gaetano; Bonomini, Sabrina; Sala, Roberto; Mangoni, Marcellina; Rizzoli, Vittorio	CANCER RESEARCH	AUG 15 2007	2007	67	16	10.1158/0008-5472.CAN-06-4666	88	5.18	0	0	0	0	0	0	0	0	0	0	0	0	0	0	0	0	0	0	0	0	0	0	0	0	0	0	0	0	0	0	0	0	0	0	0	0	0	0	0	0
Genetic variation at the low-density lipoprotein receptor-related protein 5 (LRP5) locus modulates Wnt signaling and the relationship of physical activity with bone mineral density in men	Kiel, Douglas P.; Ferrari, Serge L.; Cupples, L. Adrienne; Karasik, David; Manen, Danielle; Imamovic, Alma; Herbert, Alan G.; Dupuis, Josee	BONE	MAR 2007	2007	40	3	10.1016/j.bone.2006.09.029	88	5.18	0	0	0	0	0	0	0	0	0	0	0	0	0	0	0	0	0	0	0	0	0	0	0	0	0	0	0	0	0	0	0	0	0	0	0	0	0	0	0	0
Direct interactions of Runx2 and canonical Wnt signaling induce FGF18	Reinhold, Martina I.; Naski, Michael C.	JOURNAL OF BIOLOGICAL CHEMISTRY	FEB 9 2007	2007	282	6	10.1074/jbc.M608995200	88	5.18	0	0	0	0	0	0	0	0	0	0	0	0	0	0	0	0	0	0	0	0	0	0	0	0	0	0	0	0	0	0	0	0	0	0	0	0	0	0	0	0
WNT signaling modulates the diversification of hematopoietic cells	Brandon, C; Eisenberg, LM; Eisenberg, CA	BLOOD	DEC 15 2000	2000	96	13	10.1182/blood.V96.13.4132.h8004132_4132_4141	88	3.67	0	0	0	0	0	0	0	0	0	0	0	0	0	0	0	0	0	0	0	0	0	0	0	0	0	0	0	0	0	0	0	0	0	0	0	0	0	0	0	0
Arterial Calcification in Diabetes Mellitus Preclinical Models and Translational Implications	Stabley, John N.; Towler, Dwight A.	ARTERIOSCLEROSIS THROMBOSIS AND VASCULAR BIOLOGY	FEB 2017	2017	37	2	10.1161/ATVBAHA.116.306258	87	12.43	0	0	0	0	0	0	0	0	0	0	0	0	0	0	0	0	0	0	0	0	0	0	0	0	0	0	0	0	0	0	0	0	0	0	0	0	0	0	0	0
Mechanical Load Increases in Bone Formation via a Sclerostin-Independent Pathway	Morse, A.; McDonald, M. M.; Kelly, N. H.; Melville, K. M.; Schindeler, A.; Kramer, I.; Kneissel, M.; van der Meulen, M. C. H.; Little, D. G.	JOURNAL OF BONE AND MINERAL RESEARCH	NOV 2014	2014	29	11	10.1002/jbmr.2278	87	8.7	0	0	0	0	0	0	0	0	0	0	0	0	0	0	0	0	0	0	0	0	0	0	0	0	0	0	0	0	0	0	0	0	0	0	0	0	0	0	0	0
Thyroid Hormone-Mediated Growth and Differentiation of Growth Plate Chondrocytes Involves IGF-1 Modulation of β-Catenin Signaling	Wang, Lai; Shao, Yvonne Y.; Ballock, R. Tracy	JOURNAL OF BONE AND MINERAL RESEARCH	MAY 2010	2010	25	5	10.1002/jbmr.5	87	6.21	0	0	0	0	0	0	0	0	0	0	0	0	0	0	0	0	0	0	0	0	0	0	0	0	0	0	0	0	0	0	0	0	0	0	0	0	0	0	0	0
Osteocytes and WNT: the Mechanical Control of Bone Formation	Galli, C.; Passeri, G.; Macaluso, G. M.	JOURNAL OF DENTAL RESEARCH	APR 2010	2010	89	4	10.1177/0022034510363963	87	6.21	0	0	0	0	0	0	0	0	0	0	0	0	0	0	0	0	0	0	0	0	0	0	0	0	0	0	0	0	0	0	0	0	0	0	0	0	0	0	0	0
BMP/Wnt antagonists are upregulated by dexamethasone in osteoblasts and reversed by alendronate and PTH: Potential therapeutic targets for glucocorticoid-induced osteoporosis	Hayashi, Kumi; Yamaguchi, Toru; Yano, Shozo; Kanazawa, Ippei; Yamauchi, Mika; Yamamoto, Masahiro; Sugimoto, Toshitsugu	BIOCHEMICAL AND BIOPHYSICAL RESEARCH COMMUNICATIONS	FEB 6 2009	2009	379	2	10.1016/j.bbrc.2008.12.035	87	5.8	0	0	0	0	0	0	0	0	0	0	0	0	0	0	0	0	0	0	0	0	0	0	0	0	0	0	0	0	0	0	0	0	0	0	0	0	0	0	0	0
Wnt signaling in cartilage development and degeneration	Chun, Jang-Soo; Oh, Hwanhee; Yang, Siyoung; Park, Meeyoung	BMB REPORTS	JUL 31 2008	2008	41	7	10.5483/BMBRep.2008.41.7.485	87	5.44	0	0	0	0	0	0	0	0	0	0	0	0	0	0	0	0	0	0	0	0	0	0	0	0	0	0	0	0	0	0	0	0	0	0	0	0	0	0	0	0
The effects of myostatin on adipogenic differentiation of human bone marrow-derived mesenchymal stem cells are mediated through cross-communication between Smad3 and Wnt/β-catenin signaling pathways	Guo, Wen; Flanagan, John; Jasuja, Ravi; Kirkland, James; Jiang, Lan; Bhasin, Shalender	JOURNAL OF BIOLOGICAL CHEMISTRY	APR 4 2008	2008	283	14	10.1074/jbc.M708968200	87	5.44	0	0	0	0	0	0	0	0	0	0	0	0	0	0	0	0	0	0	0	0	0	0	0	0	0	0	0	0	0	0	0	0	0	0	0	0	0	0	0	0
Conditional deletion of gremlin causes a transient increase in bone formation and bone mass	Gazzerro, Elisabetta; Smerdel-Ramoya, Anna; Zanotti, Stefano; Stadmeyer, Lisa; Durant, Deena; Economides, Aris N.; Canalis, Ernesto	JOURNAL OF BIOLOGICAL CHEMISTRY	OCT 26 2007	2007	282	43	10.1074/jbc.M701317200	87	5.12	0	0	0	0	0	0	0	0	0	0	0	0	0	0	0	0	0	0	0	0	0	0	0	0	0	0	0	0	0	0	0	0	0	0	0	0	0	0	0	0
Heparan sulfate biosynthetic gene <i>Ndst1</i> is required for FGF signaling in early lens development	Pan, Yi; Woodbury, Andrea; Esko, Jeffrey D.; Grobe, Kay; Zhang, Xin	DEVELOPMENT	DEC 15 2006	2006	133	24	10.1242/dev.02679	87	4.83	0	0	0	0	0	0	0	0	0	0	0	0	0	0	0	0	0	0	0	0	0	0	0	0	0	0	0	0	0	0	0	0	0	0	0	0	0	0	0	0
Flt3 tandem duplication mutations cooperate with Wnt signaling in leukemic signal transduction	Tickenbrock, L; Schwäble, J; Wiedehage, M; Steffen, B; Sargin, B; Choudhary, C; Brandts, C; Berdel, WE; Müller-Tidow, C; Serve, H	BLOOD	MAY 1 2005	2005	105	9	10.1182/blood-2004-07-2924	87	4.58	0	0	0	0	0	0	0	0	0	0	0	0	0	0	0	0	0	0	0	0	0	0	0	0	0	0	0	0	0	0	0	0	0	0	0	0	0	0	0	0
The WNT antagonist cSFRP2 modulates programmed cell death in the developing hindbrain	Ellies, DL; Church, V; Francis-West, P; Lumsden, A	DEVELOPMENT	DEC 2000	2000	127	24		87	3.63	0	0	0	0	0	0	0	0	0	0	0	0	0	0	0	0	0	0	0	0	0	0	0	0	0	0	0	0	0	0	0	0	0	0	0	0	0	0	0	0
Loss of sclerostin promotes osteoarthritis in mice via β-catenin-dependent and -independent Wnt pathways	Bouaziz, Wafa; Funck-Brentano, Thomas; Lin, Hilene; Marty, Caroline; Ea, Hang-Korng; Hay, Eric; Cohen-Solal, Martine	ARTHRITIS RESEARCH & THERAPY	FEB 6 2015	2015	17		10.1186/s13075-015-0540-6	86	9.56	0	0	0	0	0	0	0	0	0	0	0	0	0	0	0	0	0	0	0	0	0	0	0	0	0	0	0	0	0	0	0	0	0	0	0	0	0	0	0	0
Lrp5 and Lrp6 Exert Overlapping Functions in Osteoblasts during Postnatal Bone Acquisition	Riddle, Ryan C.; Diegel, Cassandra R.; Leslie, Julie M.; Van Koevering, Kyle K.; Faugere, Marie-Claude; Clemens, Thomas L.; Williams, Bart O.	PLOS ONE	MAY 10 2013	2013	8	5	10.1371/journal.pone.0063323	86	7.82	0	0	0	0	0	0	0	0	0	0	0	0	0	0	0	0	0	0	0	0	0	0	0	0	0	0	0	0	0	0	0	0	0	0	0	0	0	0	0	0
Sclerostin and DKK1 in Postmenopausal Osteoporosis Treated With Denosumab	Gatti, Davide; Viapiana, Ombretta; Fracassi, Elena; Idolazzi, Luca; Dartizio, Carmela; Povino, Maria Rosaria; Adami, Silvano; Rossini, Maurizio	JOURNAL OF BONE AND MINERAL RESEARCH	NOV 2012	2012	27	11	10.1002/jbmr.1681	86	7.17	0	0	0	0	0	0	0	0	0	0	0	0	0	0	0	0	0	0	0	0	0	0	0	0	0	0	0	0	0	0	0	0	0	0	0	0	0	0	0	0
SKELETAL MUSCLE SECRETED FACTORS PREVENT GLUCOCORTICOID-INDUCED OSTEOCYTE APOPTOSIS THROUGH ACTIVATION OF B-CATENIN	Jaehn, K.; Lara-Castillo, N.; Brotto, L.; Mo, C. L.; Johnson, M. L.; Brotto, M.; Bonewald, L. F.	EUROPEAN CELLS & MATERIALS	JUL-DEC 2012	2012	24			86	7.17	0	0	0	0	0	0	0	0	0	0	0	0	0	0	0	0	0	0	0	0	0	0	0	0	0	0	0	0	0	0	0	0	0	0	0	0	0	0	0	0
Dickkopf1: A tumor suppressor or metastasis promoter?	Menezes, Mitchell E.; Devine, Daniel J.; Shevde, Lalita A.; Samant, Rajeev S.	INTERNATIONAL JOURNAL OF CANCER	APR 1 2012	2012	130	7	10.1002/ijc.26449	86	7.17	0	0	0	0	0	0	0	0	0	0	0	0	0	0	0	0	0	0	0	0	0	0	0	0	0	0	0	0	0	0	0	0	0	0	0	0	0	0	0	0
Activation of Vascular Smooth Muscle Parathyroid Hormone Receptor Inhibits Wnt/β-Catenin Signaling and Aortic Fibrosis in Diabetic Arteriosclerosis	Cheng, Su-Li; Shao, Jian-Su; Halstead, Linda R.; Distelhorst, Kathryn; Sierra, Oscar; Towler, Dwight A.	CIRCULATION RESEARCH	JUL 23 2010	2010	107	2	10.1161/CIRCRESAHA.110.219899	86	6.14	0	0	0	0	0	0	0	0	0	0	0	0	0	0	0	0	0	0	0	0	0	0	0	0	0	0	0	0	0	0	0	0	0	0	0	0	0	0	0	0
Role of Wnt-5a in the Determination of Human Mesenchymal Stem Cells into Preadipocytes	Bilkovski, Roman; Schulte, Dominik M.; Oberhauser, Frank; Gomolka, Matthias; Udelhoven, Michael; Hettich, Moritz M.; Roth, Bernhard; Heidenreich, Axel; Gutschow, Christian; Krone, Wilhelm; Laudes, Matthias	JOURNAL OF BIOLOGICAL CHEMISTRY	FEB 26 2010	2010	285	9	10.1074/jbc.M109.054338	86	6.14	0	0	0	0	0	0	0	0	0	0	0	0	0	0	0	0	0	0	0	0	0	0	0	0	0	0	0	0	0	0	0	0	0	0	0	0	0	0	0	0
Mechanisms of hepatocyte growth factor-mediated and epidermal growth factor-mediated signaling in transdifferentiation of rat hepatocytes to biliary epithelium	Limaye, Pallavi B.; Bowen, William C.; Orr, Anne V.; Luo, Jianhua; Tseng, George C.; Michalopoulos, George K.	HEPATOLOGY	MAY 2008	2008	47	5	10.1002/hep.22221	86	5.38	0	0	0	0	0	0	0	0	0	0	0	0	0	0	0	0	0	0	0	0	0	0	0	0	0	0	0	0	0	0	0	0	0	0	0	0	0	0	0	0
Secreted frizzled related protein 1 regulates Wnt signaling for BMP2 induced chondrocyte differentiation	Gaur, Tripti; Rich, Lillian; Lengner, Christopher J.; Hussain, Sadiq; Trevant, Rune; Ayers, David; Stein, Janet L.; Bodine, Peter V. N.; Komm, Barry S.; Stein, Gary S.; Lian, Jane B.	JOURNAL OF CELLULAR PHYSIOLOGY	JUL 2006	2006	208	1	10.1002/jcp.20637	86	4.78	0	0	0	0	0	0	0	0	0	0	0	0	0	0	0	0	0	0	0	0	0	0	0	0	0	0	0	0	0	0	0	0	0	0	0	0	0	0	0	0
The homeobox gene <i>bozozok</i> promotes anterior neuroectoderm formation in zebrafish through negative regulation of BMP2/4 and Wnt pathways	Fekany-Lee, K; Gonzalez, E; Miller-Bertoglio, V; Solnica-Krezel, L	DEVELOPMENT	JUN 2000	2000	127	11		86	3.58	0	0	0	0	0	0	0	0	0	0	0	0	0	0	0	0	0	0	0	0	0	0	0	0	0	0	0	0	0	0	0	0	0	0	0	0	0	0	0	0
The signaling protein Wnt5a promotes TGF1-mediated macrophage polarization and kidney fibrosis by inducing the transcriptional regulators Yap/Taz	Feng, Ye; Liang, Yan; Zhu, Xingwen; Wang, Mingjie; Gui, Yuan; Lu, Qingmiao; Gu, Mengru; Xue, Xian; Sun, Xiaoli; He, Weichun; Yang, Junwei; Johnson, Randy L.; Dai, Chunsun	JOURNAL OF BIOLOGICAL CHEMISTRY	DEC 14 2018	2018	293	50	10.1074/jbc.RA118.005457	85	14.17	0	0	0	0	0	0	0	0	0	0	0	0	0	0	0	0	0	0	0	0	0	0	0	0	0	0	0	0	0	0	0	0	0	0	0	0	0	0	0	0
Esophageal Organoids from Human Pluripotent Stem Cells Delineate Sox2 Functions during Esophageal Specification	Trisno, Stephen L.; Philo, Katherine E. D.; McCracken, Kyle W.; Cata, Emily M.; Ruiz-Torres, Sonya; Rankin, Scott A.; Han, Lu; Nasr, Talia; Chaturvedi, Praneet; Rothenberg, Marc E.; Mandegar, Mohammad A.; Wells, Susanne I.; Zorn, Aaron M.; Wells, James M.	CELL STEM CELL	OCT 4 2018	2018	23	4	10.1016/j.stem.2018.08.008	85	14.17	0	0	0	0	0	0	0	0	0	0	0	0	0	0	0	0	0	0	0	0	0	0	0	0	0	0	0	0	0	0	0	0	0	0	0	0	0	0	0	0
A novel Wnt pathway inhibitor, SM04690, for the treatment of moderate to severe osteoarthritis of the knee: results of a 24-week, randomized, controlled, phase 1 study	Yazici, Y.; McAlindon, T. E.; Fleischmann, R.; Gibofsky, A.; Lane, N. E.; Kivitz, A. J.; Skrepnik, N.; Armas, E.; Swearingen, C. J.; DiFrancesco, A.; Tambiah, J. R. S.; Hood, J.; Hochberg, M. C.	OSTEOARTHRITIS AND CARTILAGE	OCT 2017	2017	25	10	10.1016/j.joca.2017.07.006	85	12.14	0	0	0	0	0	0	0	0	0	0	0	0	0	0	0	0	0	0	0	0	0	0	0	0	0	0	0	0	0	0	0	0	0	0	0	0	0	0	0	0
Spatiotemporal antagonism in mesenchymal-epithelial signaling in sweat versus hair fate decision	Lu, Catherine P.; Polak, Lisa; Keyes, Brice E.; Fuchs, Elaine	SCIENCE	DEC 23 2016	2016	354	6319	10.1126/science.aah6102	85	10.63	0	0	0	0	0	0	0	0	0	0	0	0	0	0	0	0	0	0	0	0	0	0	0	0	0	0	0	0	0	0	0	0	0	0	0	0	0	0	0	0
Bone marrow niche-mediated survival of leukemia stem cells in acute myeloid leukemia: Yin and Yang	Zhou, Hong-Sheng; Carter, Bing Z.; Andreeff, Michael	CANCER BIOLOGY & MEDICINE	JUN 2016	2016	13	2	10.20892/j.issn.2095-3941.2016.0023	85	10.63	0	0	0	0	0	0	0	0	0	0	0	0	0	0	0	0	0	0	0	0	0	0	0	0	0	0	0	0	0	0	0	0	0	0	0	0	0	0	0	0
WNT signaling in bone development and homeostasis	Zhong, Zhendong; Ethen, Nicole J.; Williams, Bart O.	WILEY INTERDISCIPLINARY REVIEWS-DEVELOPMENTAL BIOLOGY	NOV-DEC 2014	2014	3	6	10.1002/wdev.159	85	8.5	0	0	0	0	0	0	0	0	0	0	0	0	0	0	0	0	0	0	0	0	0	0	0	0	0	0	0	0	0	0	0	0	0	0	0	0	0	0	0	0
Canonical Wnt signalling activates TAZ through PP1A during osteogenic differentiation	Byun, M. R.; Hwang, J-H; Kim, A. R.; Kim, K. M.; Hwang, E. S.; Yaffe, M. B.; Hong, J-H	CELL DEATH AND DIFFERENTIATION	JUN 2014	2014	21	6	10.1038/cdd.2014.8	85	8.5	0	0	0	0	0	0	0	0	0	0	0	0	0	0	0	0	0	0	0	0	0	0	0	0	0	0	0	0	0	0	0	0	0	0	0	0	0	0	0	0
Crosstalk between Wnt/β-Catenin and Estrogen Receptor Signaling Synergistically Promotes Osteogenic Differentiation of Mesenchymal Progenitor Cells	Gao, Yanhong; Huang, Enyi; Zhang, Hongmei; Wang, Jinhua; Wu, Ningning; Chen, Xian; Wang, Ning; Wen, Sheng; Nan, Guoxin; Deng, Fang; Liao, Zhan; Wu, Di; Zhang, Bosi; Zhang, Junhui; Haydon, Rex C.; Luu, Hue H.; Shi, Lewis L.; He, Tong-Chuan	PLOS ONE	DEC 5 2013	2013	8	12	10.1371/journal.pone.0082436	85	7.73	0	0	0	0	0	0	0	0	0	0	0	0	0	0	0	0	0	0	0	0	0	0	0	0	0	0	0	0	0	0	0	0	0	0	0	0	0	0	0	0
The galectin-3/RAGE dyad modulates vascular osteogenesis in atherosclerosis	Menini, Stefano; Iacobini, Carla; Ricci, Carlo; Fantauzzi, Claudia Blasetti; Salvi, Laura; Pesce, Carlo M.; Relucenti, Michela; Familiari, Giuseppe; Taurino, Maurizio; Pugliese, Giuseppe	CARDIOVASCULAR RESEARCH	DEC 1 2013	2013	100	3	10.1093/cvr/cvt206	85	7.73	0	0	0	0	0	0	0	0	0	0	0	0	0	0	0	0	0	0	0	0	0	0	0	0	0	0	0	0	0	0	0	0	0	0	0	0	0	0	0	0
Mesenchymal stem cell signaling in cancer progression	Torsvik, Anja; Bjerkvig, Rolf	CANCER TREATMENT REVIEWS	APR 2013	2013	39	2	10.1016/j.ctrv.2012.03.005	85	7.73	0	0	0	0	0	0	0	0	0	0	0	0	0	0	0	0	0	0	0	0	0	0	0	0	0	0	0	0	0	0	0	0	0	0	0	0	0	0	0	0
Axin2 controls bone remodeling through the β-catenin-BMP signaling pathway in adult mice	Yan, Ying; Tang, Dezhi; Chen, Mo; Huang, Jian; Xie, Rong; Jonason, Jennifer H.; Tan, Xiaohong; Hou, Wei; Reynolds, David; Hsu, Wei; Harris, Stephen E.; Puzas, J. Edward; Awad, Hani; O'Keefe, Regis J.; Boyce, Brendan F.; Chen, Di	JOURNAL OF CELL SCIENCE	OCT 2009	2009	122	19	10.1242/jcs.051904	85	5.67	0	0	0	0	0	0	0	0	0	0	0	0	0	0	0	0	0	0	0	0	0	0	0	0	0	0	0	0	0	0	0	0	0	0	0	0	0	0	0	0
CCN3/NOV inhibits BMP-2-induced osteoblast differentiation by interacting with BMP and Notch signaling pathways	Minamizato, Tokutaro; Sakamoto, Kei; Liu, Tingjiao; Kokubo, Hiroki; Katsube, Ken-ichi; Perbal, Bernard; Nakamura, Seiji; Yamaguchi, Akira	BIOCHEMICAL AND BIOPHYSICAL RESEARCH COMMUNICATIONS	MAR 9 2007	2007	354	2	10.1016/j.bbrc.2007.01.029	85	5	0	0	0	0	0	0	0	0	0	0	0	0	0	0	0	0	0	0	0	0	0	0	0	0	0	0	0	0	0	0	0	0	0	0	0	0	0	0	0	0
Glucocorticoid Signaling and Bone Biology	Komori, T.	HORMONE AND METABOLIC RESEARCH	NOV 2016	2016	48	11	10.1055/s-0042-110571	84	10.5	0	0	0	0	0	0	0	0	0	0	0	0	0	0	0	0	0	0	0	0	0	0	0	0	0	0	0	0	0	0	0	0	0	0	0	0	0	0	0	0
MicroRNA-34a regulates WNT/TCF7 signaling and inhibits bone metastasis in Ras-activated prostate cancer	Chen, Wei-Yu; Liu, Shih-Yang; Chang, Yung-Sheng; Yin, Juan Juan; Yeh, Hsiu-Lien; Mouhieddine, Tarek H.; Hadadeh, Ola; Abou-Kheir, Wassim; Liu, Yen-Nien	ONCOTARGET	JAN 1 2015	2015	6	1	10.18632/oncotarget.2690	84	9.33	0	0	0	0	0	0	0	0	0	0	0	0	0	0	0	0	0	0	0	0	0	0	0	0	0	0	0	0	0	0	0	0	0	0	0	0	0	0	0	0
Pulsed Electromagnetic Fields Partially Preserve Bone Mass, Microarchitecture, and Strength by Promoting Bone Formation in Hindlimb-Suspended Rats	Jing, Da; Cai, Jing; Wu, Yan; Shen, Guanghao; Li, Feijiang; Xu, Qiaoling; Xie, Kangning; Tang, Chi; Liu, Juan; Guo, Wei; Wu, Xiaoming; Jiang, Maogang; Luo, Erping	JOURNAL OF BONE AND MINERAL RESEARCH	OCT 2014	2014	29	10	10.1002/jbmr.2260	84	8.4	0	0	0	0	0	0	0	0	0	0	0	0	0	0	0	0	0	0	0	0	0	0	0	0	0	0	0	0	0	0	0	0	0	0	0	0	0	0	0	0
The promotion of osteointegration under diabetic conditions using chitosan/hydroxyapatite composite coating on porous titanium surfaces	Ma, Xiang-Yu; Feng, Ya-Fei; Ma, Zhen-Sheng; Li, Xiang; Wang, Jian; Wang, Lin; Lei, Wei	BIOMATERIALS	AUG 2014	2014	35	26	10.1016/j.biomaterials.2014.05.028	84	8.4	0	0	0	0	0	0	0	0	0	0	0	0	0	0	0	0	0	0	0	0	0	0	0	0	0	0	0	0	0	0	0	0	0	0	0	0	0	0	0	0
Wnt Coreceptor <i>Lrp5</i> Is a Driver of Idiopathic Pulmonary Fibrosis	Lam, Anna P.; Herazo-Maya, Jose D.; Sennello, Joseph A.; Flozak, Annette S.; Russell, Susan; Mutlu, Goekhan M.; Budinger, G. R. Scott; DasGupta, Ramanuj; Varga, John; Kaminski, Naftali; Gottardi, Cara J.	AMERICAN JOURNAL OF RESPIRATORY AND CRITICAL CARE MEDICINE	JUL 15 2014	2014	190	2	10.1164/rccm.201401-0079OC	84	8.4	0	0	0	0	0	0	0	0	0	0	0	0	0	0	0	0	0	0	0	0	0	0	0	0	0	0	0	0	0	0	0	0	0	0	0	0	0	0	0	0
Wnt Pathway in Osteosarcoma, from Oncogenic to Therapeutic	Cai, Yu; Cai, Tiange; Chen, Yan	JOURNAL OF CELLULAR BIOCHEMISTRY	APR 2014	2014	115	4	10.1002/jcb.24708	84	8.4	0	0	0	0	0	0	0	0	0	0	0	0	0	0	0	0	0	0	0	0	0	0	0	0	0	0	0	0	0	0	0	0	0	0	0	0	0	0	0	0
Noggin Resistance Contributes to the Potent Osteogenic Capability of BMP9 in Mesenchymal Stem Cells	Wang, Yi; Hong, Siqi; Li, Ming; Zhang, Jiye; Bi, Yang; He, Yun; Liu, Xing; Nan, Guoxin; Su, Yuxi; Zhu, Gaohui; Li, Ruidong; Zhang, Wenwen; Wang, Jinhua; Zhang, Hongyu; Kong, Yuhan; Shui, Wei; Wu, Ningning; He, Yunfeng; Chen, Xian; Luu, Hue H.; Haydon, Rex C.; Shi, Lewis L.; He, Tong-Chuan; Qin, Jiaqiang	JOURNAL OF ORTHOPAEDIC RESEARCH	NOV 2013	2013	31	11	10.1002/jor.22427	84	7.64	0	0	0	0	0	0	0	0	0	0	0	0	0	0	0	0	0	0	0	0	0	0	0	0	0	0	0	0	0	0	0	0	0	0	0	0	0	0	0	0
Myofibroblasts	Hu, Biao; Phan, Sem H.	CURRENT OPINION IN RHEUMATOLOGY	JAN 2013	2013	25	1	10.1097/BOR.0b013e32835b1352	84	7.64	0	0	0	0	0	0	0	0	0	0	0	0	0	0	0	0	0	0	0	0	0	0	0	0	0	0	0	0	0	0	0	0	0	0	0	0	0	0	0	0
Wnt signalling mediates the cross-talk between bone marrow derived pre-adipocytic and pre-osteoblastic cell populations	Taipaleenmaki, Hanna; Abdallah, Basem M.; AlDahmash, Abdullah; Saamanen, Anna-Marja; Kassem, Moustapha	EXPERIMENTAL CELL RESEARCH	APR 1 2011	2011	317	6	10.1016/j.yexcr.2010.12.015	84	6.46	0	0	0	0	0	0	0	0	0	0	0	0	0	0	0	0	0	0	0	0	0	0	0	0	0	0	0	0	0	0	0	0	0	0	0	0	0	0	0	0
Wif-1 is expressed at cartilage-mesenchyme interfaces and impedes Wnt3a-mediated inhibition of chondrogenesis	Surmann-Schmitt, Cordula; Widmann, Nathalie; Dietz, Uwe; Saeger, Bernhard; Eitzinger, Nicole; Nakamura, Yukio; Rattel, Marianne; Latham, Richard; Hartmann, Christine; von der Mark, Helga; Schett, Georg; von der Mark, Klaus; Stock, Michael	JOURNAL OF CELL SCIENCE	OCT 15 2009	2009	122	20	10.1242/jcs.048926	84	5.6	0	0	0	0	0	0	0	0	0	0	0	0	0	0	0	0	0	0	0	0	0	0	0	0	0	0	0	0	0	0	0	0	0	0	0	0	0	0	0	0
Notch and Wingless Signaling Cooperate in Regulation of Dendritic Cell Differentiation	Zhou, Jie; Cheng, Pingyan; Youn, Je-In; Cotter, Matthew J.; Gabrilovich, Dmitry I.	IMMUNITY	JUN 19 2009	2009	30	6	10.1016/j.immuni.2009.03.021	84	5.6	0	0	0	0	0	0	0	0	0	0	0	0	0	0	0	0	0	0	0	0	0	0	0	0	0	0	0	0	0	0	0	0	0	0	0	0	0	0	0	0
Wnt11 Promotes Osteoblast Maturation and Mineralization through R-spondin 2	Friedman, Michael S.; Oyserman, Sivan M.; Hankenson, Kurt D.	JOURNAL OF BIOLOGICAL CHEMISTRY	MAY 22 2009	2009	284	21	10.1074/jbc.M808337200	84	5.6	0	0	0	0	0	0	0	0	0	0	0	0	0	0	0	0	0	0	0	0	0	0	0	0	0	0	0	0	0	0	0	0	0	0	0	0	0	0	0	0
Secreted Frizzled-Related Protein-1 Enhances Mesenchymal Stem Cell Function in Angiogenesis and Contributes to Neovessel Maturation	Dufourcq, Pascale; Descamps, Betty; Tojais, Nancy Ferreira; Leroux, Lionel; Oses, Pierre; Daret, Daniele; Moreau, Catherine; Lamaziere, Jean-Marie Daniel; Couffinhal, Thierry; Duplaa, Cecile	STEM CELLS	2008	2008	26	11	10.1634/stemcells.2008-0372	84	5.25	0	0	0	0	0	0	0	0	0	0	0	0	0	0	0	0	0	0	0	0	0	0	0	0	0	0	0	0	0	0	0	0	0	0	0	0	0	0	0	0
The Wnt-activated <i>Xiro1</i> gene encodes a repressor that is essential for neural development and downregulates <i>Bmp4</i>	Gómez-Skarmeta, JL; de la Calle-Mustienes, E; Modolell, J	DEVELOPMENT	FEB 2001	2001	128	4		84	3.65	0	0	0	0	0	0	0	0	0	0	0	0	0	0	0	0	0	0	0	0	0	0	0	0	0	0	0	0	0	0	0	0	0	0	0	0	0	0	0	0
Dissecting the dynamics of signaling events in the BMP, WNT, and NODAL cascade during self-organized fate patterning in human gastruloids	Chhabra, Sapna; Liu, Lizhong; Goh, Ryan; Kong, Xiangyu; Warmflash, Aryeh	PLOS BIOLOGY	OCT 2019	2019	17	10	10.1371/journal.pbio.3000498	83	16.6	0	0	0	0	0	0	0	0	0	0	0	0	0	0	0	0	0	0	0	0	0	0	0	0	0	0	0	0	0	0	0	0	0	0	0	0	0	0	0	0
The roles of Wnt/-catenin pathway in tissue development and regenerative medicine	Majidinia, Maryam; Aghazadeh, Javad; Jahanban-Esfahlani, Rana; Yousefi, Bahman	JOURNAL OF CELLULAR PHYSIOLOGY	AUG 2018	2018	233	8	10.1002/jcp.26265	83	13.83	0	0	0	0	0	0	0	0	0	0	0	0	0	0	0	0	0	0	0	0	0	0	0	0	0	0	0	0	0	0	0	0	0	0	0	0	0	0	0	0
Overexpression of MiR-335-5p Promotes Bone Formation and Regeneration in Mice	Zhang, Lan; Tang, Yin; Zhu, Xiaofang; Tu, Tianchi; Sui, Lei; Han, Qianqian; Yu, Liming; Meng, Shu; Zheng, Leilei; Valverde, Paloma; Tang, Jean; Murray, Dana; Zhou, Xuedong; Drissi, Hicham; Dard, Michel M.; Tu, Qisheng; Chen, Jake	JOURNAL OF BONE AND MINERAL RESEARCH	DEC 2017	2017	32	12	10.1002/jbmr.3230	83	11.86	0	0	0	0	0	0	0	0	0	0	0	0	0	0	0	0	0	0	0	0	0	0	0	0	0	0	0	0	0	0	0	0	0	0	0	0	0	0	0	0
Berberine promotes bone marrow-derived mesenchymal stem cells osteogenic differentiation via canonical Wnt/β-catenin signaling pathway	Tao Ke; Xiao Deming; Weng Jian; Xiong Ao; Kang Bin; Zeng Hui	TOXICOLOGY LETTERS	JAN 5 2016	2016	240	1	10.1016/j.toxlet.2015.10.007	83	10.38	0	0	0	0	0	0	0	0	0	0	0	0	0	0	0	0	0	0	0	0	0	0	0	0	0	0	0	0	0	0	0	0	0	0	0	0	0	0	0	0
Lgr6 marks nail stem cells and is required for digit tip regeneration	Lehoczky, Jessica A.; Tabin, Clifford J.	PROCEEDINGS OF THE NATIONAL ACADEMY OF SCIENCES OF THE UNITED STATES OF AMERICA	OCT 27 2015	2015	112	43	10.1073/pnas.1518874112	83	9.22	0	0	0	0	0	0	0	0	0	0	0	0	0	0	0	0	0	0	0	0	0	0	0	0	0	0	0	0	0	0	0	0	0	0	0	0	0	0	0	0
Dickkopf-1 Regulates Bone Formation in Young Growing Rodents and Upon Traumatic Injury	Li, Xiaodong; Grisanti, Mario; Fan, Wei; Asuncion, Frank J.; Tan, Hong-Lin; Dwyer, Denise; Han, Chun-Ya; Yu, Longchuan; Lee, Jae; Lee, Edward; Barrero, Mauricio; Kurimoto, Pam; Niu, Qing-Tian; Geng, Zhaopo; Winters, Aaron; Horan, Tom; Steavenson, Shirley; Jacobsen, Frederick; Chen, Qing; Haldankar, Raj; Lavallee, Jennifer; Tipton, Barbara; Daris, Mark; Sheng, Jackie; Lu, Hsieng S.; Daris, Kristi;…	JOURNAL OF BONE AND MINERAL RESEARCH	NOV 2011	2011	26	11	10.1002/jbmr.472	83	6.38	0	0	0	0	0	0	0	0	0	0	0	0	0	0	0	0	0	0	0	0	0	0	0	0	0	0	0	0	0	0	0	0	0	0	0	0	0	0	0	0
Transcriptomic Signature of Trophoblast Differentiation in a Human Embryonic Stem Cell Model	Marchand, Melanie; Horcajadas, Jose A.; Esteban, Francisco J.; McElroy, Sohyun Lee; Fisher, Susan J.; Giudice, Linda C.	BIOLOGY OF REPRODUCTION	JUN 2011	2011	84	6	10.1095/biolreprod.110.086413	83	6.38	0	0	0	0	0	0	0	0	0	0	0	0	0	0	0	0	0	0	0	0	0	0	0	0	0	0	0	0	0	0	0	0	0	0	0	0	0	0	0	0
Promising bone-related therapeutic targets for rheumatoid arthritis	Choi, Yongwon; Arron, Joseph R.; Townsend, Michael J.	NATURE REVIEWS RHEUMATOLOGY	OCT 2009	2009	5	10	10.1038/nrrheum.2009.175	83	5.53	0	0	0	0	0	0	0	0	0	0	0	0	0	0	0	0	0	0	0	0	0	0	0	0	0	0	0	0	0	0	0	0	0	0	0	0	0	0	0	0
CXXC5 Is a Novel BMP4-regulated Modulator of Wnt Signaling in Neural Stem Cells	Andersson, Therese; Soedersten, Erik; Duckworth, Joshua K.; Cascante, Anna; Fritz, Nicolas; Sacchetti, Paola; Cervenka, Igor; Bryja, Vitezslav; Hermanson, Ola	JOURNAL OF BIOLOGICAL CHEMISTRY	FEB 6 2009	2009	284	6	10.1074/jbc.M808119200	83	5.53	0	0	0	0	0	0	0	0	0	0	0	0	0	0	0	0	0	0	0	0	0	0	0	0	0	0	0	0	0	0	0	0	0	0	0	0	0	0	0	0
Heparan sulfate regulates self-renewal and pluripotency of embryonic stem cells	Sasaki, Norihiko; Okishio, Kazuhiko; Ui-Tei, Kumiko; Saigo, Kaoru; Kinoshita-Toyoda, Akiko; Toyoda, Hidenao; Nishimura, Tomoaki; Suda, Yasuo; Hayasaka, Michiko; Hanaoka, Kazunari; Hitoshi, Seiji; Ikenaka, Kazuhiro; Nishihara, Shoko	JOURNAL OF BIOLOGICAL CHEMISTRY	FEB 8 2008	2008	283	6	10.1074/jbc.M705621200	83	5.19	0	0	0	0	0	0	0	0	0	0	0	0	0	0	0	0	0	0	0	0	0	0	0	0	0	0	0	0	0	0	0	0	0	0	0	0	0	0	0	0
Identification of cord blood-derived mesenchyrnal stem/stromal cell populations with distinct growth kinetics, differentiation potentials, and gene expression profiles	Markov, Vladimir; Kusumi, Kenro; Tadesse, Mahlet G.; William, Dilusha A.; Hall, Dorian M.; Lounev, Vitali; Carlton, Arlene; Leonard, Jay; Cohen, Rick I.; Rappaport, Eric F.; Saitta, Biagio	STEM CELLS AND DEVELOPMENT	FEB 2007	2007	16	1	10.1089/scd.2006.0660	83	4.88	0	0	0	0	0	0	0	0	0	0	0	0	0	0	0	0	0	0	0	0	0	0	0	0	0	0	0	0	0	0	0	0	0	0	0	0	0	0	0	0
Lack of noggin expression by cancer cells is a determinant of the osteoblast response in bone metastases	Schwaninger, Ruth; Rentsch, Cyrill A.; Wetterwald, Antoinette; van der Horst, Geertje; van Bezooijen, Rutger L.; van der Pluijm, Gabri; Lowik, Clemens W. G. M.; Ackermann, Karin; Pyerin, Walter; Hamdy, Freddie C.; Thalmann, George N.; Cecchini, Marco G.	AMERICAN JOURNAL OF PATHOLOGY	JAN 2007	2007	170	1	10.2353/ajpath.2007.051276	83	4.88	0	0	0	0	0	0	0	0	0	0	0	0	0	0	0	0	0	0	0	0	0	0	0	0	0	0	0	0	0	0	0	0	0	0	0	0	0	0	0	0
Regulation of hematopoietic stem cell self-renewal	Reya, T	RECENT PROGRESS IN HORMONE RESEARCH, VOL 58: HUMAN GENOME AND ENDOCRINOLOGY	2003	2003	58		10.1210/rp.58.1.283	83	3.95	0	0	0	0	0	0	0	0	0	0	0	0	0	0	0	0	0	0	0	0	0	0	0	0	0	0	0	0	0	0	0	0	0	0	0	0	0	0	0	0
Quercetin as an Agent for Protecting the Bone: A Review of the Current Evidence	Wong, Sok Kuan; Chin, Kok-Yong; Ima-Nirwana, Soelaiman	INTERNATIONAL JOURNAL OF MOLECULAR SCIENCES	SEP 2020	2020	21	17	10.3390/ijms21176448	82	20.5	0	0	0	0	0	0	0	0	0	0	0	0	0	0	0	0	0	0	0	0	0	0	0	0	0	0	0	0	0	0	0	0	0	0	0	0	0	0	0	0
Microenvironmental IL1β promotes breast cancer metastatic colonisation in the bone via activation of Wnt signalling	Eyre, Rachel; Alferez, Denis G.; Santiago-Gomez, Angelica; Spence, Kath; McConnell, James C.; Hart, Claire; Simoes, Bruno M.; Lefley, Diane; Tulotta, Claudia; Storer, Joanna; Gurney, Austin; Clarke, Noel; Brown, Mick; Howell, Sacha J.; Sims, Andrew H.; Farnie, Gillian; Ottewell, Penelope D.; Clarke, Robert B.	NATURE COMMUNICATIONS	NOV 1 2019	2019	10		10.1038/s41467-019-12807-0	82	16.4	0	0	0	0	0	0	0	0	0	0	0	0	0	0	0	0	0	0	0	0	0	0	0	0	0	0	0	0	0	0	0	0	0	0	0	0	0	0	0	0
Sclerostin expression and functions beyond the osteocyte	Weivoda, Megan M.; Youssef, Stephanie J.; Oursler, Merry Jo	BONE	MAR 2017	2017	96		10.1016/j.bone.2016.11.024	82	11.71	0	0	0	0	0	0	0	0	0	0	0	0	0	0	0	0	0	0	0	0	0	0	0	0	0	0	0	0	0	0	0	0	0	0	0	0	0	0	0	0
Protection From Glucocorticoid-Induced Osteoporosis by Anti-Catabolic Signaling in the Absence of Sost/Sclerostin	Sato, Amy Y.; Cregor, Meloney; Delgado-Calle, Jesus; Condon, Keith W.; Allen, Matthew R.; Peacock, Munro; Plotkin, Lilian I.; Bellido, Teresita	JOURNAL OF BONE AND MINERAL RESEARCH	OCT 2016	2016	31	10	10.1002/jbmr.2869	82	10.25	0	0	0	0	0	0	0	0	0	0	0	0	0	0	0	0	0	0	0	0	0	0	0	0	0	0	0	0	0	0	0	0	0	0	0	0	0	0	0	0
The Regulatory Role of Signaling Crosstalk in Hypertrophy of MSCs and Human Articular Chondrocytes	Zhong, Leilei; Huang, Xiaobin; Karperien, Marcel; Post, Janine N.	INTERNATIONAL JOURNAL OF MOLECULAR SCIENCES	AUG 2015	2015	16	8	10.3390/ijms160819225	82	9.11	0	0	0	0	0	0	0	0	0	0	0	0	0	0	0	0	0	0	0	0	0	0	0	0	0	0	0	0	0	0	0	0	0	0	0	0	0	0	0	0
Wnt/β-Catenin Signaling Mediates Osteoblast Differentiation Triggered by Peptide-induced α5β1 Integrin Priming in Mesenchymal Skeletal Cells	Saidak, Zuzana; Le Henaff, Carole; Azzi, Sofia; Marty, Caroline; Da Nascimento, Sophie; Sonnet, Pascal; Marie, Pierre J.	JOURNAL OF BIOLOGICAL CHEMISTRY	MAR 13 2015	2015	290	11	10.1074/jbc.M114.621219	82	9.11	0	0	0	0	0	0	0	0	0	0	0	0	0	0	0	0	0	0	0	0	0	0	0	0	0	0	0	0	0	0	0	0	0	0	0	0	0	0	0	0
Basic Mechanisms of Calcific Aortic Valve Disease	Mathieu, Patrick; Boulanger, Marie-Chloe	CANADIAN JOURNAL OF CARDIOLOGY	SEP 2014	2014	30	9	10.1016/j.cjca.2014.03.029	82	8.2	0	0	0	0	0	0	0	0	0	0	0	0	0	0	0	0	0	0	0	0	0	0	0	0	0	0	0	0	0	0	0	0	0	0	0	0	0	0	0	0
Sequential and Opposing Activities of Wnt and BMP Coordinate Zebrafish Bone Regeneration	Stewart, Scott; Gomez, Alan W.; Armstrong, Benjamin E.; Henner, Astra; Stankunas, Kryn	CELL REPORTS	FEB 2014	2014	6	3	10.1016/j.celrep.2014.01.010	82	8.2	0	0	0	0	0	0	0	0	0	0	0	0	0	0	0	0	0	0	0	0	0	0	0	0	0	0	0	0	0	0	0	0	0	0	0	0	0	0	0	0
Vascular Calcification in Chronic Kidney Disease is Induced by Bone Morphogenetic Protein-2 via a Mechanism Involving the Wnt/β-Catenin Pathway	Rong, Shu; Zhao, Xuezhi; Jin, Xiucai; Zhang, Zheng; Chen, Lei; Zhu, Yuxian; Yuan, Weijie	CELLULAR PHYSIOLOGY AND BIOCHEMISTRY	2014	2014	34	6	10.1159/000366400	82	8.2	0	0	0	0	0	0	0	0	0	0	0	0	0	0	0	0	0	0	0	0	0	0	0	0	0	0	0	0	0	0	0	0	0	0	0	0	0	0	0	0
RSPO2-LGR5 signaling has tumour-suppressive activity in colorectal cancer	Wu, Changjie; Qiu, Sunquan; Lu, Liting; Zou, Jiawei; Li, Wen-feng; Wang, Ouchen; Zhao, Haina; Wang, Hongxiao; Tang, Jiajia; Chen, Lin; Xu, Tao; Sun, Zhongsheng; Liao, Wanqin; Luo, Guangbin; Lu, Xincheng	NATURE COMMUNICATIONS	JAN 2014	2014	5		10.1038/ncomms4149	82	8.2	0	0	0	0	0	0	0	0	0	0	0	0	0	0	0	0	0	0	0	0	0	0	0	0	0	0	0	0	0	0	0	0	0	0	0	0	0	0	0	0
Estrogen Receptor α Mediates Proliferation of Osteoblastic Cells Stimulated by Estrogen and Mechanical Strain, but Their Acute Down-regulation of the Wnt Antagonist <i>Sost</i> Is Mediated by Estrogen Receptor β	Galea, Gabriel L.; Meakin, Lee B.; Sugiyama, Toshihiro; Zebda, Noureddine; Sunters, Andrew; Taipaleenmaki, Hanna; Stein, Gary S.; van Wijnen, Andre J.; Lanyon, Lance E.; Price, Joanna S.	JOURNAL OF BIOLOGICAL CHEMISTRY	MAR 29 2013	2013	288	13	10.1074/jbc.M112.405456	82	7.45	0	0	0	0	0	0	0	0	0	0	0	0	0	0	0	0	0	0	0	0	0	0	0	0	0	0	0	0	0	0	0	0	0	0	0	0	0	0	0	0
The extracellular matrix and ciliary signaling	Seeger-Nukpezah, Tamina; Golemis, Erica A.	CURRENT OPINION IN CELL BIOLOGY	OCT 2012	2012	24	5	10.1016/j.ceb.2012.06.002	82	6.83	0	0	0	0	0	0	0	0	0	0	0	0	0	0	0	0	0	0	0	0	0	0	0	0	0	0	0	0	0	0	0	0	0	0	0	0	0	0	0	0
Transcriptional profiling of osseointegration in humans	Ivanovski, S.; Hamlet, S.; Salvi, G. E.; Huynh-Ba, G.; Bosshardt, D. D.; Lang, N. P.; Donos, N.	CLINICAL ORAL IMPLANTS RESEARCH	APR 2011	2011	22	4	10.1111/j.1600-0501.2010.02112.x	82	6.31	0	0	0	0	0	0	0	0	0	0	0	0	0	0	0	0	0	0	0	0	0	0	0	0	0	0	0	0	0	0	0	0	0	0	0	0	0	0	0	0
Bmp4 is required for tracheal formation: A novel mouse model for tracheal agenesis	Li, Yina; Gordon, Julie; Manley, Nancy R.; Litingtung, Ying; Chiang, Chin	DEVELOPMENTAL BIOLOGY	OCT 1 2008	2008	322	1	10.1016/j.ydbio.2008.07.021	82	5.13	0	0	0	0	0	0	0	0	0	0	0	0	0	0	0	0	0	0	0	0	0	0	0	0	0	0	0	0	0	0	0	0	0	0	0	0	0	0	0	0
Mesodermal fate decisions of a stem cell: the Wnt switch	Davis, L. A.; zur Nieden, N. I.	CELLULAR AND MOLECULAR LIFE SCIENCES	SEP 2008	2008	65	17	10.1007/s00018-008-8042-1	82	5.13	0	0	0	0	0	0	0	0	0	0	0	0	0	0	0	0	0	0	0	0	0	0	0	0	0	0	0	0	0	0	0	0	0	0	0	0	0	0	0	0
Wnt signaling control of bone cell apoptosis	Bodine, Peter V. N.	CELL RESEARCH	FEB 2008	2008	18	2	10.1038/cr.2008.13	82	5.13	0	0	0	0	0	0	0	0	0	0	0	0	0	0	0	0	0	0	0	0	0	0	0	0	0	0	0	0	0	0	0	0	0	0	0	0	0	0	0	0
Minireview:: The genetics of low-density lipoprotein <i>Receptor-related protein 5</i> in bone:: A story of extremes	Balemans, Wendy; Van Hul, Wim	ENDOCRINOLOGY	JUN 2007	2007	148	6	10.1210/en.2006-1352	82	4.82	0	0	0	0	0	0	0	0	0	0	0	0	0	0	0	0	0	0	0	0	0	0	0	0	0	0	0	0	0	0	0	0	0	0	0	0	0	0	0	0
Crooked tail (<i>Cd</i>) model of human folate-responsive neural tube defects is mutated in Wnt coreceptor lipoprotein receptor-related protein 6	Carter, M; Chen, X; Slowinska, B; Minnerath, S; Glickstein, S; Shi, L; Campagne, F; Weinstein, H; Ross, ME	PROCEEDINGS OF THE NATIONAL ACADEMY OF SCIENCES OF THE UNITED STATES OF AMERICA	SEP 6 2005	2005	102	36	10.1073/pnas.0501963102	82	4.32	0	0	0	0	0	0	0	0	0	0	0	0	0	0	0	0	0	0	0	0	0	0	0	0	0	0	0	0	0	0	0	0	0	0	0	0	0	0	0	0
Microarray analysis reveals expression regulation of Wnt antagonists in differentiating osteoblasts	Vaes, BLT; Dechering, KJ; van Someren, EP; Hendriks, JMA; de Ven, CJJMV; Feijen, A; Mummery, CL; Reinders, MJT; Olijve, W; van Zoelen, EJJ; Steegenga, WT	BONE	MAY 2005	2005	36	5	10.1016/j.bone.2005.02.001	82	4.32	0	0	0	0	0	0	0	0	0	0	0	0	0	0	0	0	0	0	0	0	0	0	0	0	0	0	0	0	0	0	0	0	0	0	0	0	0	0	0	0
Low expression of <i>Wnt-5a</i> gene is associated with high-risk neuroblastoma	Blanc, E; Le Roux, G; Bénard, J; Raguénez, G	ONCOGENE	FEB 10 2005	2005	24	7	10.1038/sj.onc.1208255	82	4.32	0	0	0	0	0	0	0	0	0	0	0	0	0	0	0	0	0	0	0	0	0	0	0	0	0	0	0	0	0	0	0	0	0	0	0	0	0	0	0	0
A phase 1b dose escalation study of Wnt pathway inhibitor vantictumab in combination with nab-paclitaxel and gemcitabine in patients with previously untreated metastatic pancreatic cancer	Davis, S. Lindsey; Cardin, Dana B.; Shahda, Safi; Lenz, Heinz-Josef; Dotan, Efrat; O'Neil, Bert H.; Kapoun, Ann M.; Stagg, Robert J.; Berlin, Jordan; Messersmith, Wells A.; Cohen, Steven J.	INVESTIGATIONAL NEW DRUGS	JUN 2020	2020	38	3	10.1007/s10637-019-00824-1	81	20.25	0	0	0	0	0	0	0	0	0	0	0	0	0	0	0	0	0	0	0	0	0	0	0	0	0	0	0	0	0	0	0	0	0	0	0	0	0	0	0	0
SHED-derived conditioned exosomes enhance the osteogenic differentiation of PDLSCs via Wnt and BMP signaling <i>in vitro</i>	Wang, Menghong; Li, Jie; Ye, Yanyan; He, Songlin; Song, Jinlin	DIFFERENTIATION	JAN-FEB 2020	2020	111		10.1016/j.diff.2019.10.003	81	20.25	0	0	0	0	0	0	0	0	0	0	0	0	0	0	0	0	0	0	0	0	0	0	0	0	0	0	0	0	0	0	0	0	0	0	0	0	0	0	0	0
Self-organizing neuruloids model developmental aspects of Huntington's disease in the ectodermal compartment	Haremaki, Tomomi; Metzger, Jakob J.; Rito, Tiago; Ozair, M. Zeeshan; Etoc, Fred; Brivanlou, Ali H.	NATURE BIOTECHNOLOGY	OCT 2019	2019	37	10	10.1038/s41587-019-0237-5	81	16.2	0	0	0	0	0	0	0	0	0	0	0	0	0	0	0	0	0	0	0	0	0	0	0	0	0	0	0	0	0	0	0	0	0	0	0	0	0	0	0	0
Polydatin promotes the osteogenic differentiation of human bone mesenchymal stem cells by activating the BMP2-Wnt/β-catenin signaling pathway	Chen, Xiao-Jun; Shen, Ying-Shan; He, Min-Gong; Yang, Fan; Yang, Peng; Pang, Feng-Xiang; He, Wei; Cao, Yan-ming; Wei, Qiu-Shi	BIOMEDICINE & PHARMACOTHERAPY	APR 2019	2019	112		10.1016/j.biopha.2019.108746	81	16.2	0	0	0	0	0	0	0	0	0	0	0	0	0	0	0	0	0	0	0	0	0	0	0	0	0	0	0	0	0	0	0	0	0	0	0	0	0	0	0	0
Bioactive Scaffolds for Regeneration of Cartilage and Subchondral Bone Interface	Deng, Cuijun; Zhu, Huiying; Li, Jiayi; Feng, Chun; Yao, Qingqiang; Wang, Liming; Chang, Jiang; Wu, Chengtie	THERANOSTICS	2018	2018	8	7	10.7150/thno.23674	81	13.5	0	0	0	0	0	0	0	0	0	0	0	0	0	0	0	0	0	0	0	0	0	0	0	0	0	0	0	0	0	0	0	0	0	0	0	0	0	0	0	0
Osteoblast role in osteoarthritis pathogenesis	Maruotti, Nicola; Corrado, Addolorata; Cantatore, Francesco P.	JOURNAL OF CELLULAR PHYSIOLOGY	NOV 2017	2017	232	11	10.1002/jcp.25969	81	11.57	0	0	0	0	0	0	0	0	0	0	0	0	0	0	0	0	0	0	0	0	0	0	0	0	0	0	0	0	0	0	0	0	0	0	0	0	0	0	0	0
Postnatal Calvarial Skeletal Stem Cells Expressing PRX1 Reside Exclusively in the Calvarial Sutures and Are Required for Bone Regeneration	Wilk, Katarzyna; Yeh, Shu-Chi A.; Mortensen, Luke J.; Ghaffarigarakani, Sasan; Lombardo, Courtney M.; Bassir, Seyed Hossein; Aldawood, Zahra A.; Lin, Charles P.; Intini, Giuseppe	STEM CELL REPORTS	APR 11 2017	2017	8	4	10.1016/j.stemcr.2017.03.002	81	11.57	0	0	0	0	0	0	0	0	0	0	0	0	0	0	0	0	0	0	0	0	0	0	0	0	0	0	0	0	0	0	0	0	0	0	0	0	0	0	0	0
Mechanical stress regulates osteogenic differentiation and RANKL/OPG ratio in periodontal ligament stem cells by the Wnt/β-catenin pathway	Zhang, Liqiang; Liu, Wenjia; Zhao, Jiangdong; Ma, Xiaojie; Shen, Lin; Zhang, Yongjie; Jin, Fang; Jin, Yan	BIOCHIMICA ET BIOPHYSICA ACTA-GENERAL SUBJECTS	OCT 2016	2016	1860	10	10.1016/j.bbagen.2016.05.003	81	10.13	0	0	0	0	0	0	0	0	0	0	0	0	0	0	0	0	0	0	0	0	0	0	0	0	0	0	0	0	0	0	0	0	0	0	0	0	0	0	0	0
Kirenol stimulates osteoblast differentiation through activation of the BMP and Wnt/β-catenin signaling pathways in MC3T3-E1 cells	Kim, Mi-Bo; Song, Youngwoo; Hwang, Jae-Kwan	FITOTERAPIA	OCT 2014	2014	98		10.1016/j.fitote.2014.07.013	81	8.1	0	0	0	0	0	0	0	0	0	0	0	0	0	0	0	0	0	0	0	0	0	0	0	0	0	0	0	0	0	0	0	0	0	0	0	0	0	0	0	0
LRP4 third β-propeller domain mutations cause novel congenital myasthenia by compromising agrin-mediated MuSK signaling in a position-specific manner	Ohkawara, Bisei; Cabrera-Serrano, Macarena; Nakata, Tomohiko; Milone, Margherita; Asai, Nobuyuki; Ito, Kenyu; Ito, Mikako; Masuda, Akio; Ito, Yasutomo; Engel, Andrew G.; Ohno, Kinji	HUMAN MOLECULAR GENETICS	APR 1 2014	2014	23	7	10.1093/hmg/ddt578	81	8.1	0	0	0	0	0	0	0	0	0	0	0	0	0	0	0	0	0	0	0	0	0	0	0	0	0	0	0	0	0	0	0	0	0	0	0	0	0	0	0	0
Effects of age on bone mRNA levels of sclerostin and other genes relevant to bone metabolism in humans	Roforth, Matthew M.; Fujita, Koji; McGregor, Ulrike I.; Kirmani, Salman; McCready, Louise K.; Peterson, James M.; Drake, Matthew T.; Monroe, David G.; Khosla, Sundeep	BONE	FEB 2014	2014	59		10.1016/j.bone.2013.10.019	81	8.1	0	0	0	0	0	0	0	0	0	0	0	0	0	0	0	0	0	0	0	0	0	0	0	0	0	0	0	0	0	0	0	0	0	0	0	0	0	0	0	0
Wnt Signaling Behaves as a Master Regulator in the Osteogenic and Adipogenic Commitment of Human Amniotic Fluid Mesenchymal Stem Cells	D'Alimonte, Iolanda; Lannutti, Angela; Pipino, Caterina; Di Tomo, Pamela; Pierdomenico, Laura; Cianci, Eleonora; Antonucci, Ivana; Marchisio, Marco; Romano, Mario; Stuppia, Liborio; Caciagli, Francesco; Pandolfi, Assunta; Ciccarelli, Renata	STEM CELL REVIEWS AND REPORTS	OCT 2013	2013	9	5	10.1007/s12015-013-9436-5	81	7.36	0	0	0	0	0	0	0	0	0	0	0	0	0	0	0	0	0	0	0	0	0	0	0	0	0	0	0	0	0	0	0	0	0	0	0	0	0	0	0	0
Osteoporosis and vertebral fractures in ankylosing spondylitis	Davey-Ranasinghe, Nicole; Deodhar, Atul	CURRENT OPINION IN RHEUMATOLOGY	JUL 2013	2013	25	4	10.1097/BOR.0b013e3283620777	81	7.36	0	0	0	0	0	0	0	0	0	0	0	0	0	0	0	0	0	0	0	0	0	0	0	0	0	0	0	0	0	0	0	0	0	0	0	0	0	0	0	0
Genome-Wide Association Studies of Skeletal Phenotypes: What We Have Learned and Where We Are Headed	Hsu, Yi-Hsiang; Kiel, Douglas P.	JOURNAL OF CLINICAL ENDOCRINOLOGY & METABOLISM	OCT 1 2012	2012	97	10	10.1210/jc.2012-1890	81	6.75	0	0	0	0	0	0	0	0	0	0	0	0	0	0	0	0	0	0	0	0	0	0	0	0	0	0	0	0	0	0	0	0	0	0	0	0	0	0	0	0
Mutations in <i>LRP5</i> cause primary osteoporosis without features of OI by reducing Wnt signaling activity	Korvala, Johanna; Jueppner, Harald; Makitie, Outi; Sochett, Etienne; Schnabel, Dirk; Mora, Stefano; Bartels, Cynthia F.; Warman, Matthew L.; Deraska, Donald; Cole, William G.; Hartikka, Heini; Ala-Kokko, Leena; Mannikko, Minna	BMC MEDICAL GENETICS	APR 10 2012	2012	13		10.1186/1471-2350-13-26	81	6.75	0	0	0	0	0	0	0	0	0	0	0	0	0	0	0	0	0	0	0	0	0	0	0	0	0	0	0	0	0	0	0	0	0	0	0	0	0	0	0	0
SMAD4-mediated WNT signaling controls the fate of cranial neural crest cells during tooth morphogenesis	Li, Jingyuan; Huang, Xiaofeng; Xu, Xun; Mayo, Julie; Bringas, Pablo, Jr.; Jiang, Rulang; Wang, Songling; Chai, Yang	DEVELOPMENT	MAY 15 2011	2011	138	10	10.1242/dev.061341	81	6.23	0	0	0	0	0	0	0	0	0	0	0	0	0	0	0	0	0	0	0	0	0	0	0	0	0	0	0	0	0	0	0	0	0	0	0	0	0	0	0	0
Control of bone formation by the serpentine receptor Frizzled-9	Albers, Joachim; Schulze, Jochen; Beil, F. Timo; Gebauer, Matthias; Baranowsky, Anke; Keller, Johannes; Marshall, Robert P.; Wintges, Kristofer; Friedrich, Felix W.; Priemel, Matthias; Schilling, Arndt F.; Rueger, Johannes M.; Cornils, Kerstin; Fehse, Boris; Streichert, Thomas; Sauter, Guido; Jakob, Franz; Insogna, Karl L.; Pober, Barbara; Knobeloch, Klaus-Peter; Francke, Uta; Amling, Michael; Sc…	JOURNAL OF CELL BIOLOGY	MAR 21 2011	2011	192	6	10.1083/jcb.201008012	81	6.23	0	0	0	0	0	0	0	0	0	0	0	0	0	0	0	0	0	0	0	0	0	0	0	0	0	0	0	0	0	0	0	0	0	0	0	0	0	0	0	0
Metastatic breast cancer cells inhibit osteoblast differentiation through the Runx2/CBFβ-dependent expression of the Wnt antagonist, sclerostin	Mendoza-Villanueva, Daniel; Zeef, Leo; Shore, Paul	BREAST CANCER RESEARCH	2011	2011	13	5	10.1186/bcr3048	81	6.23	0	0	0	0	0	0	0	0	0	0	0	0	0	0	0	0	0	0	0	0	0	0	0	0	0	0	0	0	0	0	0	0	0	0	0	0	0	0	0	0
Wnt signaling and prostate cancer	Robinson, Daniel R.; Zylstra, Cassandra R.; Williams, Bart O.	CURRENT DRUG TARGETS	JUL 2008	2008	9	7		81	5.06	0	0	0	0	0	0	0	0	0	0	0	0	0	0	0	0	0	0	0	0	0	0	0	0	0	0	0	0	0	0	0	0	0	0	0	0	0	0	0	0
Wnt/BMP signal integration regulates the balance between proliferation and differentiation of neuroepithelial cells in the dorsal spinal cord	Ille, Fabian; Atanasoski, Suzana; Falk, Sven; Ittner, Lars M.; Maerki, David; Buechmann-Moller, Stine; Wurdak, Heiko; Suter, Ueli; Taketo, Makoto M.; Sommer, Lukas	DEVELOPMENTAL BIOLOGY	APR 1 2007	2007	304	1	10.1016/j.ydbio.2006.12.045	81	4.76	0	0	0	0	0	0	0	0	0	0	0	0	0	0	0	0	0	0	0	0	0	0	0	0	0	0	0	0	0	0	0	0	0	0	0	0	0	0	0	0
Knocking down dickkopf-1 alleviates estrogen deficiency induction of bone loss. A histomorphological study in ovariectomized rats	Wang, Feng-Sheng; Ko, Jih-Yang; Lin, Chun-Liang; Wu, Hsing-Long; Ke, Huei-Jin; Tai, Pei-Ju	BONE	FEB 2007	2007	40	2	10.1016/j.bone.2006.09.004	81	4.76	0	0	0	0	0	0	0	0	0	0	0	0	0	0	0	0	0	0	0	0	0	0	0	0	0	0	0	0	0	0	0	0	0	0	0	0	0	0	0	0
Frizzled 9 knock-out mice have abnormal B-cell development	Ranheim, EA; Kwan, HCK; Reya, T; Wang, YK; Weissman, IL; Francke, U	BLOOD	MAR 15 2005	2005	105	6	10.1182/blood-2004-06-2334	81	4.26	0	0	0	0	0	0	0	0	0	0	0	0	0	0	0	0	0	0	0	0	0	0	0	0	0	0	0	0	0	0	0	0	0	0	0	0	0	0	0	0
NOTUM from <i>Apc</i>-mutant cells biases clonal competition to initiate cancer	Flanagan, Dustin J.; Pentinmikko, Nalle; Luopajarvi, Kalle; Willis, Nicky J.; Gilroy, Kathryn; Raven, Alexander P.; Mcgarry, Lynn; Englund, Johanna, I; Webb, Anna T.; Scharaw, Sandra; Nasreddin, Nadia; Hodder, Michael C.; Ridgway, Rachel A.; Minnee, Emma; Sphyris, Nathalie; Gilchrist, Ella; Najumudeen, Arafath K.; Romagnolo, Beatrice; Perret, Christine; Williams, Ann C.; Clevers, Hans; Nummela, P…	NATURE	JUN 17 2021	2021	594	7863	10.1038/s41586-021-03525-z	80	26.67	0	0	0	0	0	0	0	0	0	0	0	0	0	0	0	0	0	0	0	0	0	0	0	0	0	0	0	0	0	0	0	0	0	0	0	0	0	0	0	0
Oncogenic Genomic Alterations, Clinical Phenotypes, and Outcomes in Metastatic Castration-Sensitive for Prostate Cancer	Stopsack, Konrad H.; Nandakumar, Subhiksha; Wibmer, Andreas G.; Haywood, Samuel; Weg, Emily S.; Barnett, Ethan S.; Kim, Chloe J.; Carbone, Emily A.; Vasselman, Samantha E.; Nguyen, Bastien; Hullings, Melanie A.; Scher, Howard I.; Morris, Michael J.; Solit, David B.; Schultz, Nikolaus; Kantoff, Philip W.; Abida, Wassim	CLINICAL CANCER RESEARCH	JUL 2020	2020	26	13	10.1158/1078-0432.CCR-20-0168	80	20	0	0	0	0	0	0	0	0	0	0	0	0	0	0	0	0	0	0	0	0	0	0	0	0	0	0	0	0	0	0	0	0	0	0	0	0	0	0	0	0
Parathyroid hormone-dependent bone formation requires butyrate production by intestinal microbiota	Li, Jau-Yi; Yu, Mingcan; Pal, Subhashis; Tyagi, Abdul Malik; Dar, Hamid; Adams, Jonathan; Weitzmann, M. Neale; Jones, Rheinallt M.; Pacifici, Roberto	JOURNAL OF CLINICAL INVESTIGATION	APR 1 2020	2020	130	4		80	20	0	0	0	0	0	0	0	0	0	0	0	0	0	0	0	0	0	0	0	0	0	0	0	0	0	0	0	0	0	0	0	0	0	0	0	0	0	0	0	0
Osteocytic oxygen sensing controls bone mass through epigenetic regulation of sclerostin	Stegen, Steve; Stockmans, Ingrid; Moermans, Karen; Thienpont, Bernard; Maxwell, Patrick H.; Carmeliet, Peter; Carmeliet, Geert	NATURE COMMUNICATIONS	JUL 2 2018	2018	9		10.1038/s41467-018-04679-7	80	13.33	0	0	0	0	0	0	0	0	0	0	0	0	0	0	0	0	0	0	0	0	0	0	0	0	0	0	0	0	0	0	0	0	0	0	0	0	0	0	0	0
Inhibitory effects of melatonin on titanium particle-induced inflammatory bone resorption and osteoclastogenesis via suppression of NF-κB signaling	Ping, Zichuan; Wang, Zhirong; Shi, Jiawei; Wang, Liangliang; Guo, Xiaobin; Zhou, Wei; Hu, Xuanyang; Wu, Xiexing; Liu, Yu; Zhang, Wen; Yang, Huilin; Xu, Yaozeng; Gu, Ye; Geng, Dechun	ACTA BIOMATERIALIA	OCT 15 2017	2017	62		10.1016/j.actbio.2017.08.046	80	11.43	0	0	0	0	0	0	0	0	0	0	0	0	0	0	0	0	0	0	0	0	0	0	0	0	0	0	0	0	0	0	0	0	0	0	0	0	0	0	0	0
Expression profiling of prostate cancer tissue delineates genes associated with recurrence after prostatectomy	Mortensen, Martin Morck; Hoyer, Soren; Lynnerup, Anne-Sophie; Orntoft, Torben Falck; Sorensen, Karina Dalsgaard; Borre, Michael; Dyrskjot, Lars	SCIENTIFIC REPORTS	NOV 2 2015	2015	5		10.1038/srep16018	80	8.89	0	0	0	0	0	0	0	0	0	0	0	0	0	0	0	0	0	0	0	0	0	0	0	0	0	0	0	0	0	0	0	0	0	0	0	0	0	0	0	0
Targeting Wnts at the Source-New Mechanisms, New Biomarkers, New Drugs	Madan, Babita; Virshup, David M.	MOLECULAR CANCER THERAPEUTICS	MAY 2015	2015	14	5	10.1158/1535-7163.MCT-14-1038	80	8.89	0	0	0	0	0	0	0	0	0	0	0	0	0	0	0	0	0	0	0	0	0	0	0	0	0	0	0	0	0	0	0	0	0	0	0	0	0	0	0	0
Perspectives on cancer stem cells in osteosarcoma	Basu-Roy, Upal; Basilico, Claudio; Mansukhani, Alka	CANCER LETTERS	SEP 10 2013	2013	338	1	10.1016/j.canlet.2012.05.028	80	7.27	0	0	0	0	0	0	0	0	0	0	0	0	0	0	0	0	0	0	0	0	0	0	0	0	0	0	0	0	0	0	0	0	0	0	0	0	0	0	0	0
Antineoplastic effects of 1,25(OH)<sub>2</sub>D<sub>3</sub> and its analogs in breast, prostate and colorectal cancer	Leyssens, Carlien; Verlinden, Lieve; Verstuyf, Annemieke	ENDOCRINE-RELATED CANCER	APR 2013	2013	20	2	10.1530/ERC-12-0381	80	7.27	0	0	0	0	0	0	0	0	0	0	0	0	0	0	0	0	0	0	0	0	0	0	0	0	0	0	0	0	0	0	0	0	0	0	0	0	0	0	0	0
Molecular differentiation between osteophytic and articular cartilage - clues for a transient and permanent chondrocyte phenotype	Gelse, K.; Ekici, A. B.; Cipa, F.; Swoboda, B.; Carl, H. D.; Olk, A.; Hennig, F. F.; Klinger, P.	OSTEOARTHRITIS AND CARTILAGE	FEB 2012	2012	20	2	10.1016/j.joca.2011.12.004	80	6.67	0	0	0	0	0	0	0	0	0	0	0	0	0	0	0	0	0	0	0	0	0	0	0	0	0	0	0	0	0	0	0	0	0	0	0	0	0	0	0	0
Retinoic acid regulates bone morphogenic protein signal duration by promoting the degradation of phosphorylated Smad1	Sheng, Nengyin; Xie, Zhihui; Wang, Chen; Bai, Ge; Zhang, Kejing; Zhu, Qingqing; Song, Jianguo; Guillemot, Francois; Chen, Ye-Guang; Lin, Anning; Jing, Naihe	PROCEEDINGS OF THE NATIONAL ACADEMY OF SCIENCES OF THE UNITED STATES OF AMERICA	NOV 2 2010	2010	107	44	10.1073/pnas.1009244107	80	5.71	0	0	0	0	0	0	0	0	0	0	0	0	0	0	0	0	0	0	0	0	0	0	0	0	0	0	0	0	0	0	0	0	0	0	0	0	0	0	0	0
The <i>Apc<SUP>min</SUP></i> mouse has altered hematopoietic stem cell function and provides a model for MPD/MDS	Lane, Steven W.; Sykes, Stephen M.; Al-Shahrour, Fatima; Shterental, Sebastian; Paktinat, Mahnaz; Lo Celso, Cristina; Jesneck, Jonathan L.; Ebert, Benjamin L.; Williams, David A.; Gilliland, D. Gary	BLOOD	APR 29 2010	2010	115	17	10.1182/blood-2009-11-251728	80	5.71	0	0	0	0	0	0	0	0	0	0	0	0	0	0	0	0	0	0	0	0	0	0	0	0	0	0	0	0	0	0	0	0	0	0	0	0	0	0	0	0
Signaling pathways governing osteoblast proliferation, differentiation and function	Chau, Jenny Fung Ling; Leong, Wai Fook; Li, Baojie	HISTOLOGY AND HISTOPATHOLOGY	DEC 2009	2009	24	12		80	5.33	0	0	0	0	0	0	0	0	0	0	0	0	0	0	0	0	0	0	0	0	0	0	0	0	0	0	0	0	0	0	0	0	0	0	0	0	0	0	0	0
Role of CCN, a vertebrate specific gene family, in development	Katsube, Ken-ichi; Sakamoto, Kei; Tamamura, Yoshihiro; Yamaguchi, Akira	DEVELOPMENT GROWTH & DIFFERENTIATION	JAN 2009	2009	51	1	10.1111/j.1440-169X.2009.01077.x	80	5.33	0	0	0	0	0	0	0	0	0	0	0	0	0	0	0	0	0	0	0	0	0	0	0	0	0	0	0	0	0	0	0	0	0	0	0	0	0	0	0	0
Hepatic differentiation of human bone marrow-derived mesenchymal stem cells by tetracycline-regulated hepatocyte nuclear factor 3β	Ishii, Kyoko; Yoshida, Yoko; Akechi, Yuji; Sakabe, Tomohiko; Nishio, Ren; Ikeda, Remina; Terabayashi, Kei; Matsumi, Yoshiaki; Gonda, Kazue; Okamoto, Hideharu; Takubo, Kazuko; Tajima, Fumihito; Tsuchiya, Hiroyuki; Hoshikawa, Yoshiko; Kurimasa, Akihiro; Umezawa, Akihiro; Shiota, Goshi	HEPATOLOGY	AUG 2008	2008	48	2	10.1002/hep.22362	80	5	0	0	0	0	0	0	0	0	0	0	0	0	0	0	0	0	0	0	0	0	0	0	0	0	0	0	0	0	0	0	0	0	0	0	0	0	0	0	0	0
The oxidative stress response regulates <i>DKK1</i> expression through the JNK signaling cascade in multiple myeloma plasma cells	Colla, Simona; Zhan, Fenghuang; Xiong, Wei; Wu, Xiaosong; Xu, Hongwei; Stephens, Owen; Yaccoby, Shmuel; Epstein, Joshua; Barlogie, Bart; Shaughnessy, John D., Jr.	BLOOD	MAY 15 2007	2007	109	10	10.1182/blood-2006-11-056747	80	4.71	0	0	0	0	0	0	0	0	0	0	0	0	0	0	0	0	0	0	0	0	0	0	0	0	0	0	0	0	0	0	0	0	0	0	0	0	0	0	0	0
Wnt signaling in the stem cell niche	Rattis, FM; Voermans, C; Reya, T	CURRENT OPINION IN HEMATOLOGY	MAR 2004	2004	11	2	10.1097/01.moh.0000133649.61121.ec	80	4	0	0	0	0	0	0	0	0	0	0	0	0	0	0	0	0	0	0	0	0	0	0	0	0	0	0	0	0	0	0	0	0	0	0	0	0	0	0	0	0
Comprehensive microarray analysis of bone morphogenetic protein 2-induced osteoblast differentiation resulting in the identification of novel markers for bone development	Vaes, BLT; Dechering, KJ; Feijen, A; Hendriks, JMA; Lefèvre, C; Mummery, CL; Olijve, W; Van Zoelen, EJJ; Steegenga, WT	JOURNAL OF BONE AND MINERAL RESEARCH	DEC 2002	2002	17	12	10.1359/jbmr.2002.17.12.2106	80	3.64	0	0	0	0	0	0	0	0	0	0	0	0	0	0	0	0	0	0	0	0	0	0	0	0	0	0	0	0	0	0	0	0	0	0	0	0	0	0	0	0
The shift in the balance between osteoblastogenesis and adipogenesis of mesenchymal stem cells mediated by glucocorticoid receptor	Han, Lizhi; Wang, Bo; Wang, Ruoyu; Gong, Song; Chen, Guo; Xu, Weihua	STEM CELL RESEARCH & THERAPY	DEC 5 2019	2019	10	1	10.1186/s13287-019-1498-0	79	15.8	0	0	0	0	0	0	0	0	0	0	0	0	0	0	0	0	0	0	0	0	0	0	0	0	0	0	0	0	0	0	0	0	0	0	0	0	0	0	0	0
Osteogenesis potential of different titania nanotubes in oxidative stress microenvironment	Yu, Yonglin; Shen, Xinkun; Luo, Zhong; Hu, Yan; Li, Menghuan; Ma, Pingping; Ran, Qichun; Dai, Liangliang; He, Ye; Cai, Kaiyong	BIOMATERIALS	JUN 2018	2018	167		10.1016/j.biomaterials.2018.03.024	79	13.17	0	0	0	0	0	0	0	0	0	0	0	0	0	0	0	0	0	0	0	0	0	0	0	0	0	0	0	0	0	0	0	0	0	0	0	0	0	0	0	0
Epithelial TNF Receptor Signaling Promotes Mucosal Repair in Inflammatory Bowel Disease	Bradford, Emily M.; Ryu, Stacy H.; Singh, Ajay Pal; Lee, Goo; Goretsky, Tatiana; Sinh, Preetika; Williams, David B.; Cloud, Amber L.; Gounaris, Elias; Patel, Vihang; Lamping, Olivia F.; Lynch, Evan B.; Moyer, Mary Pat; De Plaen, Isabelle G.; Shealy, David J.; Yang, Guang-Yu; Barrett, Terrence A.	JOURNAL OF IMMUNOLOGY	SEP 1 2017	2017	199	5	10.4049/jimmunol.1601066	79	11.29	0	0	0	0	0	0	0	0	0	0	0	0	0	0	0	0	0	0	0	0	0	0	0	0	0	0	0	0	0	0	0	0	0	0	0	0	0	0	0	0
Adiponectin regulates BMSC osteogenic differentiation and osteogenesis through the Wnt/β-catenin pathway	Wang, Yiyao; Zhang, Xiaohui; Shao, Jun; Liu, Hanghang; Liu, Xian; Luo, En	SCIENTIFIC REPORTS	JUN 16 2017	2017	7		10.1038/s41598-017-03899-z	79	11.29	0	0	0	0	0	0	0	0	0	0	0	0	0	0	0	0	0	0	0	0	0	0	0	0	0	0	0	0	0	0	0	0	0	0	0	0	0	0	0	0
Hydrogen Sulfide Is a Novel Regulator of Bone Formation Implicated in the Bone Loss Induced by Estrogen Deficiency	Grassi, Francesco; Tyagi, Abdul Malik; Calvert, John W.; Gambari, Laura; Walker, Lindsey D.; Yu, Mingcan; Robinson, Jerid; Li, Jau-Yi; Lisignoli, Gina; Vaccaro, Chiara; Adams, Jonathan; Pacifici, Roberto	JOURNAL OF BONE AND MINERAL RESEARCH	MAY 2016	2016	31	5	10.1002/jbmr.2757	79	9.88	0	0	0	0	0	0	0	0	0	0	0	0	0	0	0	0	0	0	0	0	0	0	0	0	0	0	0	0	0	0	0	0	0	0	0	0	0	0	0	0
PPARβ/δ governs Wnt signaling and bone turnover	Scholtysek, Carina; Katzenbeisser, Julia; Fu, He; Uderhardt, Stefan; Ipseiz, Natacha; Stoll, Cornelia; Zaiss, Mario M.; Stock, Michael; Donhauser, Laura; Boehm, Christina; Kleyer, Arnd; Hess, Andreas; Engelke, Klaus; David, Jean-Pierre; Djouad, Farida; Tuckermann, Jan Peter; Desvergne, Beatrice; Schett, Georg; Kroenke, Gerhard	NATURE MEDICINE	MAY 2013	2013	19	5	10.1038/nm.3146	79	7.18	0	0	0	0	0	0	0	0	0	0	0	0	0	0	0	0	0	0	0	0	0	0	0	0	0	0	0	0	0	0	0	0	0	0	0	0	0	0	0	0
Fibroblast Growth Factor 2 Stimulation of Osteoblast Differentiation and Bone Formation Is Mediated by Modulation of the Wnt Signaling Pathway	Fei, Yurong; Xiao, Liping; Doetschman, Thomas; Coffin, Douglas J.; Hurley, Marja M.	JOURNAL OF BIOLOGICAL CHEMISTRY	NOV 25 2011	2011	286	47	10.1074/jbc.M111.274910	79	6.08	0	0	0	0	0	0	0	0	0	0	0	0	0	0	0	0	0	0	0	0	0	0	0	0	0	0	0	0	0	0	0	0	0	0	0	0	0	0	0	0
G<sub>s</sub>α enhances commitment of mesenchymal progenitors to the osteoblast lineage but restrains osteoblast differentiation in mice	Wu, Joy Y.; Aarnisalo, Piia; Bastepe, Murat; Sinha, Partha; Fulzele, Keertik; Selig, Martin K.; Chen, Min; Poulton, Ingrid J.; Purton, Louise E.; Sims, Natalie A.; Weinstein, Lee S.; Kronenberg, Henry M.	JOURNAL OF CLINICAL INVESTIGATION	SEP 2011	2011	121	9	10.1172/JCI46406	79	6.08	0	0	0	0	0	0	0	0	0	0	0	0	0	0	0	0	0	0	0	0	0	0	0	0	0	0	0	0	0	0	0	0	0	0	0	0	0	0	0	0
Nuclear β-catenin and CD44 upregulation characterize invasive cell populations in non-aggressive MCF-7 breast cancer cells	Uchino, Masahiro; Kojima, Hiroko; Wada, Kenta; Imada, Mika; Onoda, Fumitoshi; Satofuka, Hiroyuki; Utsugi, Takahiko; Murakami, Yasufumi	BMC CANCER	AUG 10 2010	2010	10		10.1186/1471-2407-10-414	79	5.64	0	0	0	0	0	0	0	0	0	0	0	0	0	0	0	0	0	0	0	0	0	0	0	0	0	0	0	0	0	0	0	0	0	0	0	0	0	0	0	0
Targeted disruption of the Wnt regulator Kremen induces limb defects and high bone density	Ellwanger, Kristina; Saito, Hiroaki; Clement-Lacroix, Philippe; Maltry, Nicole; Niedermeyer, Joachim; Lee, Woon Kyu; Baron, Roland; Rawadi, Georges; Westphal, Heiner; Niehrs, Christof	MOLECULAR AND CELLULAR BIOLOGY	AUG 2008	2008	28	15	10.1128/MCB.00222-08	79	4.94	0	0	0	0	0	0	0	0	0	0	0	0	0	0	0	0	0	0	0	0	0	0	0	0	0	0	0	0	0	0	0	0	0	0	0	0	0	0	0	0
PTH/cAMP/PKA Signaling Facilitates Canonical Wnt Signaling Via Inactivation of Glycogen Synthase Kinase-3β in Osteoblastic Saos-2 Cells	Suzuki, Akira; Ozono, Keiichi; Kubota, Takuo; Kondou, Hiroki; Tachikawa, Kanako; Michigarni, Toshimi	JOURNAL OF CELLULAR BIOCHEMISTRY	MAY 1 2008	2008	104	1	10.1002/jcb.21626	79	4.94	0	0	0	0	0	0	0	0	0	0	0	0	0	0	0	0	0	0	0	0	0	0	0	0	0	0	0	0	0	0	0	0	0	0	0	0	0	0	0	0
WNT singnaling affects gene expression in the ventral diencephalon and pituiary gland growth	Potok, Mary Anne; Cha, Kelly B.; Hunt, Andrea; Brinkmeier, Michelle L.; Leitges, Michael; Kispert, Andreas; Camper, Sally A.	DEVELOPMENTAL DYNAMICS	APR 2008	2008	237	4	10.1002/dvdy.21511	79	4.94	0	0	0	0	0	0	0	0	0	0	0	0	0	0	0	0	0	0	0	0	0	0	0	0	0	0	0	0	0	0	0	0	0	0	0	0	0	0	0	0
Retinoids control anterior and dorsal properties in the developing forebrain	Halilagic, Aida; Ribes, Vanessa; Ghyselinck, Norbert B.; Zile, Maija H.; Dolle, Pascal; Studer, Michele	DEVELOPMENTAL BIOLOGY	MAR 1 2007	2007	303	1	10.1016/j.ydbio.2006.11.021	79	4.65	0	0	0	0	0	0	0	0	0	0	0	0	0	0	0	0	0	0	0	0	0	0	0	0	0	0	0	0	0	0	0	0	0	0	0	0	0	0	0	0
Dkk-1-derived synthetic peptides and lithium chloride for the control and recovery of adult stem cells from bone marrow	Gregory, CA; Perry, AS; Reyes, E; Conley, A; Gunn, WG; Prockop, DJ	JOURNAL OF BIOLOGICAL CHEMISTRY	JAN 21 2005	2005	280	3	10.1074/jbc.M406275200	79	4.16	0	0	0	0	0	0	0	0	0	0	0	0	0	0	0	0	0	0	0	0	0	0	0	0	0	0	0	0	0	0	0	0	0	0	0	0	0	0	0	0
NELL-1 in the treatment of osteoporotic bone loss	James, Aaron W.; Shen, Jia; Zhang, Xinli; Asatrian, Greg; Goyal, Raghav; Kwak, Jin H.; Jiang, Lin; Bengs, Benjamin; Culiat, Cymbeline T.; Turner, A. Simon; Seim, Howard B., III; Wu, Benjamin M.; Lyons, Karen; Adams, John S.; Ting, Kang; Soo, Chia	NATURE COMMUNICATIONS	JUN 2015	2015	6		10.1038/ncomms8362	78	8.67	0	0	0	0	0	0	0	0	0	0	0	0	0	0	0	0	0	0	0	0	0	0	0	0	0	0	0	0	0	0	0	0	0	0	0	0	0	0	0	0
Bone Morphogenetic Protein-9 Effectively Induces Osteo/Odontoblastic Differentiation of the Reversibly Immortalized Stem Cells of Dental Apical Papilla	Wang, Jinhua; Zhang, Hongmei; Zhang, Wenwen; Huang, Enyi; Wang, Ning; Wu, Ningning; Wen, Sheng; Chen, Xian; Liao, Zhan; Deng, Fang; Yin, Liangjun; Zhang, Junhui; Zhang, Qian; Yan, Zhengjian; Liu, Wei; Zhang, Zhonglin; Ye, Jixing; Deng, Youlin; Luu, Hue H.; Haydon, Rex C.; He, Tong-Chuan; Deng, Feng	STEM CELLS AND DEVELOPMENT	JUN 15 2014	2014	23	12	10.1089/scd.2013.0580	78	7.8	0	0	0	0	0	0	0	0	0	0	0	0	0	0	0	0	0	0	0	0	0	0	0	0	0	0	0	0	0	0	0	0	0	0	0	0	0	0	0	0
TNF-α Upregulates Sclerostin Expression in Obese Mice Fed a High-Fat Diet	Baek, Kyunghwa; Hwang, Hyo Rin; Park, Hyun-Jung; Kwon, Arang; Qadir, Abdul S.; Ko, Seong-Hee; Woo, Kyung Mi; Ryoo, Hyun-Mo; Kim, Gwan-Shik; Baek, Jeong-Hwa	JOURNAL OF CELLULAR PHYSIOLOGY	MAY 2014	2014	229	5	10.1002/jcp.24487	78	7.8	0	0	0	0	0	0	0	0	0	0	0	0	0	0	0	0	0	0	0	0	0	0	0	0	0	0	0	0	0	0	0	0	0	0	0	0	0	0	0	0
Efficient and Rapid Induction of Human iPSCs/ESCs into Nephrogenic Intermediate Mesoderm Using Small Molecule-Based Differentiation Methods	Araoka, Toshikazu; Mae, Shin-ichi; Kurose, Yuko; Uesugi, Motonari; Ohta, Akira; Yamanaka, Shinya; Osafune, Kenji	PLOS ONE	JAN 15 2014	2014	9	1	10.1371/journal.pone.0084881	78	7.8	0	0	0	0	0	0	0	0	0	0	0	0	0	0	0	0	0	0	0	0	0	0	0	0	0	0	0	0	0	0	0	0	0	0	0	0	0	0	0	0
Myeloma plasma cells alter the bone marrow microenvironment by stimulating the proliferation of mesenchymal stromal cells	Noll, Jacqueline E.; Williams, Sharon A.; Tong, Christine M.; Wang, Hongsheng; Quach, Julie M.; Purton, Louise E.; Pilkington, Katherine; To, Luen B.; Evdokiou, Andreas; Gronthos, Stan; Zannettino, Andrew C. W.	HAEMATOLOGICA	JAN 2014	2014	99	1	10.3324/haematol.2013.090977	78	7.8	0	0	0	0	0	0	0	0	0	0	0	0	0	0	0	0	0	0	0	0	0	0	0	0	0	0	0	0	0	0	0	0	0	0	0	0	0	0	0	0
Human chondrogenic paraxial mesoderm, directed specification and prospective isolation from pluripotent stem cells	Umeda, Katsutsugu; Zhao, Jiangang; Simmons, Paul; Stanley, Edouard; Elefanty, Andrew; Nakayama, Naoki	SCIENTIFIC REPORTS	JUN 13 2012	2012	2		10.1038/srep00455	78	6.5	0	0	0	0	0	0	0	0	0	0	0	0	0	0	0	0	0	0	0	0	0	0	0	0	0	0	0	0	0	0	0	0	0	0	0	0	0	0	0	0
Disruption of Kif3a in osteoblasts results in defective bone formation and osteopenia	Qiu, Ni; Xiao, Zhousheng; Cao, Li; Buechel, Meagan M.; David, Valentin; Roan, Esra; Quarles, L. Darryl	JOURNAL OF CELL SCIENCE	APR 15 2012	2012	125	8	10.1242/jcs.095893	78	6.5	0	0	0	0	0	0	0	0	0	0	0	0	0	0	0	0	0	0	0	0	0	0	0	0	0	0	0	0	0	0	0	0	0	0	0	0	0	0	0	0
Disruption of PCP signaling causes limb morphogenesis and skeletal defects and may underlie Robinow syndrome and brachydactyly type B	Wang, Bing; Sinha, Tanvi; Jiao, Kai; Serra, Rosa; Wang, Jianbo	HUMAN MOLECULAR GENETICS	JAN 15 2011	2011	20	2	10.1093/hmg/ddq462	78	6	0	0	0	0	0	0	0	0	0	0	0	0	0	0	0	0	0	0	0	0	0	0	0	0	0	0	0	0	0	0	0	0	0	0	0	0	0	0	0	0
Interaction between human-breast cancer metastasis and bone microenvironment through activated hepatocyte growth factor/Met and β-catenin/Wnt pathways	Previdi, Sara; Maroni, Paola; Matteucci, Emanuela; Broggini, Massimo; Bendinelli, Paola; Desiderio, Maria Alfonsina	EUROPEAN JOURNAL OF CANCER	JUN 2010	2010	46	9	10.1016/j.ejca.2010.02.036	78	5.57	0	0	0	0	0	0	0	0	0	0	0	0	0	0	0	0	0	0	0	0	0	0	0	0	0	0	0	0	0	0	0	0	0	0	0	0	0	0	0	0
Overexpression of Secreted Frizzled-Related Protein 1 Inhibits Bone Formation and Attenuates Parathyroid Hormone Bone Anabolic Effects	Yao, Wei; Cheng, Zhiqiang; Shahnazari, Mohammad; Dai, Wewei; Johnson, Mark L.; Lane, Nancy E.	JOURNAL OF BONE AND MINERAL RESEARCH	FEB 2010	2010	25	2	10.1359/jbmr.090719	78	5.57	0	0	0	0	0	0	0	0	0	0	0	0	0	0	0	0	0	0	0	0	0	0	0	0	0	0	0	0	0	0	0	0	0	0	0	0	0	0	0	0
Pulsating Fluid Flow Modulates Gene Expression of Proteins Involved in Wnt Signaling Pathways in Osteocytes	Santos, Ana; Bakker, Astrid D.; Zandieh-Doulabi, Behrouz; Semeins, Cornelis M.; Klein-Nulend, Jenneke	JOURNAL OF ORTHOPAEDIC RESEARCH	OCT 2009	2009	27	10	10.1002/jor.20888	78	5.2	0	0	0	0	0	0	0	0	0	0	0	0	0	0	0	0	0	0	0	0	0	0	0	0	0	0	0	0	0	0	0	0	0	0	0	0	0	0	0	0
[truncated: 6,033 more rows]
[truncated: 84 more columns]
